# Supplementary material for: A Resource Allocation Trade-Off between Virulence and Proliferation Drives Metabolic Versatility in the Plant Pathogen Ralstonia solanacearum
Source: PLoS Pathog. 2016 Oct 12;12(10):e1005939. doi: 10.1371/journal.ppat.1005939 (PMC5061431; doi:10.1371/journal.ppat.1005939)
Supplement: S2 Material — Genome-scale biochemical model of R. solanacearum GMI1000, iRP1476, in sbml format. (SBML) [file ppat.1005939.s009.sbml]

<?xml version="1.0"  encoding="UTF-8"?>
<sbml xmlns="http://www.sbml.org/sbml/level2" version="1" level="2" xmlns:html="http://www.w3.org/1999/xhtml">
<model id="iRP1476" name="Ralstonia solanacearum GMI1000 iRP1476">
<listOfCompartments>
<compartment id="e" name ="extracellular" />
<compartment id="b" name ="boundary" />
<compartment id="c" name ="cytoplasm" />
<compartment id="p" name ="periplasm" />
</listOfCompartments>
<listOfSpecies>
  <species id="M_3hbenzot_c" name="3_Hydroxybenzoate" compartment="c" boundaryCondition="false" />
  <species id="M_hco3_c" name="Bicarbonate" compartment="c" boundaryCondition="false" />
  <species id="M_murein5p4p_p" name="two_linked_disacharide_pentapeptide_and_tetrapeptide_murein_units__uncrosslinked__middle_of_chain_" compartment="p" boundaryCondition="false" />
  <species id="M_actp_c" name="Acetyl_phosphate" compartment="c" boundaryCondition="false" />
  <species id="M_34dhbz_c" name="3_4_Dihydroxybenzoate" compartment="c" boundaryCondition="false" />
  <species id="M_glytrna_c" name="Glycyl_tRNA_Gly_" compartment="c" boundaryCondition="false" />
  <species id="M_phaccoa_c" name="Phenylacetyl_CoA" compartment="c" boundaryCondition="false" />
  <species id="M_thex2eACP_c" name="trans_Hex_2_enoyl__acyl_carrier_protein_" compartment="c" boundaryCondition="false" />
  <species id="M_hgbam_c" name="Hydrogenobyrinate_a_c_diamide" compartment="c" boundaryCondition="false" />
  <species id="M_2dr1p_c" name="2_Deoxy_D_ribose_1_phosphate" compartment="c" boundaryCondition="false" />
  <species id="M_quln_c" name="Quinolinate" compartment="c" boundaryCondition="false" />
  <species id="M_dcahslac_p" name="N__decanoyl__L_homoserine_lactone" compartment="p" boundaryCondition="false" />
  <species id="M_etle_e" name="ethylene" compartment="e" boundaryCondition="false" />
  <species id="M_his_L_his_L_c" name="his_his" compartment="c" boundaryCondition="false" />
  <species id="M_15dap_c" name="1_5_Diaminopentane" compartment="c" boundaryCondition="false" />
  <species id="M_etle_p" name="ethylene" compartment="p" boundaryCondition="false" />
  <species id="M_glu_D_p" name="D_Glutamate" compartment="p" boundaryCondition="false" />
  <species id="M_g3pg_p" name="Glycerophosphoglycerol" compartment="p" boundaryCondition="false" />
  <species id="M_pa141_b" name="1_2_ditetradec_7_enoyl_sn_glycerol_3_phosphate" compartment="b" boundaryCondition="true" />
  <species id="M_pa141_c" name="1_2_ditetradec_7_enoyl_sn_glycerol_3_phosphate" compartment="c" boundaryCondition="false" />
  <species id="M_fusa_p" name="fusidic_acid" compartment="p" boundaryCondition="false" />
  <species id="M_glu_D_e" name="D_Glutamate" compartment="e" boundaryCondition="false" />
  <species id="M_pa141_e" name="1_2_ditetradec_7_enoyl_sn_glycerol_3_phosphate" compartment="e" boundaryCondition="false" />
  <species id="M_chmccm_c" name="5_Carboxymethyl_2_hydroxymuconate" compartment="c" boundaryCondition="false" />
  <species id="M_dhf_c" name="7_8_Dihydrofolate" compartment="c" boundaryCondition="false" />
  <species id="M_5mta_c" name="5_Methylthioadenosine" compartment="c" boundaryCondition="false" />
  <species id="M_EPS_p" name="Ralstonia_solanacearum_Exopolysaccharide" compartment="p" boundaryCondition="false" />
  <species id="M_pa141_p" name="1_2_ditetradec_7_enoyl_sn_glycerol_3_phosphate" compartment="p" boundaryCondition="false" />
  <species id="M_glu_D_c" name="D_Glutamate" compartment="c" boundaryCondition="false" />
  <species id="M_glu_D_b" name="D_Glutamate" compartment="b" boundaryCondition="true" />
  <species id="M_2dhguln_c" name="2_Dehydro_L_gulonate" compartment="c" boundaryCondition="false" />
  <species id="M_2fe2s_c" name="2Fe_2S__iron_sulfur_cluster" compartment="c" boundaryCondition="false" />
  <species id="M_34dhphe_b" name="3_4_Dihydroxy_L_phenylalanine" compartment="b" boundaryCondition="true" />
  <species id="M_34dhphe_e" name="3_4_Dihydroxy_L_phenylalanine" compartment="e" boundaryCondition="false" />
  <species id="M_12dgr160_e" name="1_2_Diacyl_sn_glycerol__dihexadecanoyl__n_C16_0_" compartment="e" boundaryCondition="false" />
  <species id="M_hisp_c" name="L_Histidinol_phosphate" compartment="c" boundaryCondition="false" />
  <species id="M_g15l_p" name="D_Glucono_1_5_lactone" compartment="p" boundaryCondition="false" />
  <species id="M_cpg160_c" name="cyclopropane_phosphatidylglycerol__dihexadec_9_10_cyclo_anoyl__n_C16_0_cyclo_" compartment="c" boundaryCondition="false" />
  <species id="M_oxglyc_c" name="Oxaloglycolate" compartment="c" boundaryCondition="false" />
  <species id="M_3fe4s_c" name="3Fe_4S__damaged_iron_sulfur_cluster" compartment="c" boundaryCondition="false" />
  <species id="M_12dgr160_c" name="1_2_Diacyl_sn_glycerol__dihexadecanoyl__n_C16_0_" compartment="c" boundaryCondition="false" />
  <species id="M_12dgr160_b" name="1_2_Diacyl_sn_glycerol__dihexadecanoyl__n_C16_0_" compartment="b" boundaryCondition="true" />
  <species id="M_clpn120_p" name="cardiolipin__tetradodecanoyl__n_C12_0_" compartment="p" boundaryCondition="false" />
  <species id="M_RSc3220_c" name="Protein_RSc3220_Type_VI_effector_VGR" compartment="c" boundaryCondition="false" />
  <species id="M_RSc3220_b" name="Protein_RSc3220_Type_VI_effector_VGR" compartment="b" boundaryCondition="true" />
  <species id="M_4ppan_c" name="D_4__Phosphopantothenate" compartment="c" boundaryCondition="false" />
  <species id="M_RSc3220_e" name="Protein_RSc3220_Type_VI_effector_VGR" compartment="e" boundaryCondition="false" />
  <species id="M_ralfB_c" name="ralfuranone_B" compartment="c" boundaryCondition="false" />
  <species id="M_rdmbzi_c" name="N1__alpha_D_ribosyl__5_6_dimethylbenzimidazole" compartment="c" boundaryCondition="false" />
  <species id="M_fusa_b" name="fusidic_acid" compartment="b" boundaryCondition="true" />
  <species id="M_tdeACP_c" name="cis_tetradec_7_enoyl__acyl_carrier_protein___n_C14_1_" compartment="c" boundaryCondition="false" />
  <species id="M_fusa_e" name="fusidic_acid" compartment="e" boundaryCondition="false" />
  <species id="M_RipAX2_e" name="Type_III_Effector_RipAX2" compartment="e" boundaryCondition="false" />
  <species id="M_RipAX2_c" name="Type_III_Effector_RipAX2" compartment="c" boundaryCondition="false" />
  <species id="M_acfv_p" name="Acriflavine" compartment="p" boundaryCondition="false" />
  <species id="M_nicrnt_c" name="Nicotinate_D_ribonucleotide" compartment="c" boundaryCondition="false" />
  <species id="M_RipAX2_b" name="Type_III_Effector_RipAX2" compartment="b" boundaryCondition="true" />
  <species id="M_uacmam_c" name="UDP_N_acetyl_D_mannosamine" compartment="c" boundaryCondition="false" />
  <species id="M_g3ps_p" name="Glycerophosphoserine" compartment="p" boundaryCondition="false" />
  <species id="M_RSp1071_b" name="Protein_RSp1071_hemagglutinin_like" compartment="b" boundaryCondition="true" />
  <species id="M_RSp1071_c" name="Protein_RSp1071_hemagglutinin_like" compartment="c" boundaryCondition="false" />
  <species id="M_RSp1071_e" name="Protein_RSp1071_hemagglutinin_like" compartment="e" boundaryCondition="false" />
  <species id="M_acfv_b" name="Acriflavine" compartment="b" boundaryCondition="true" />
  <species id="M_butyal_c" name="3_Butyn_1_al" compartment="c" boundaryCondition="false" />
  <species id="M_acfv_e" name="Acriflavine" compartment="e" boundaryCondition="false" />
  <species id="M_g3ps_e" name="Glycerophosphoserine" compartment="e" boundaryCondition="false" />
  <species id="M_PCW_D_Mannose_b" name="Plant_Cell_Wall_generic_structure_including_D_Mannose" compartment="b" boundaryCondition="true" />
  <species id="M_g3ps_b" name="Glycerophosphoserine" compartment="b" boundaryCondition="true" />
  <species id="M_PCW_D_Mannose_e" name="Plant_Cell_Wall_generic_structure_including_D_Mannose" compartment="e" boundaryCondition="false" />
  <species id="M_odecoa_c" name="Octadecenoyl_CoA__n_C18_1CoA_" compartment="c" boundaryCondition="false" />
  <species id="M_g3ps_c" name="Glycerophosphoserine" compartment="c" boundaryCondition="false" />
  <species id="M_g15l_c" name="D_Glucono_1_5_lactone" compartment="c" boundaryCondition="false" />
  <species id="M_ppcoa_c" name="Propanoyl_CoA" compartment="c" boundaryCondition="false" />
  <species id="M_oc2coa_c" name="trans_Oct_2_enoyl_CoA" compartment="c" boundaryCondition="false" />
  <species id="M_dtbt_c" name="Dethiobiotin" compartment="c" boundaryCondition="false" />
  <species id="M_RSp1071_p" name="Protein_RSp1071_hemagglutinin_like" compartment="p" boundaryCondition="false" />
  <species id="M_glu_L_e" name="L_Glutamate" compartment="e" boundaryCondition="false" />
  <species id="M_ribflv_c" name="Riboflavin" compartment="c" boundaryCondition="false" />
  <species id="M_1agpg181_p" name="1_Acyl_sn_glycero_3_phosphoglycerol__n_C18_1_" compartment="p" boundaryCondition="false" />
  <species id="M_e4p_c" name="D_Erythrose_4_phosphate" compartment="c" boundaryCondition="false" />
  <species id="M_RipS2_e" name="Type_III_Effector_RipS2" compartment="e" boundaryCondition="false" />
  <species id="M_RSp0175_e" name="Protein_RSp0175_Type_VI_effector_VGR" compartment="e" boundaryCondition="false" />
  <species id="M_RSp0175_c" name="Protein_RSp0175_Type_VI_effector_VGR" compartment="c" boundaryCondition="false" />
  <species id="M_pe180_p" name="phosphatidylethanolamine__dioctadecanoyl__n_C18_0_" compartment="p" boundaryCondition="false" />
  <species id="M_RipS2_b" name="Type_III_Effector_RipS2" compartment="b" boundaryCondition="true" />
  <species id="M_altrn_c" name="D_Altronate" compartment="c" boundaryCondition="false" />
  <species id="M_murein4px4p_p" name="two_disacharide_linked_murein_units__tetrapeptide_corsslinked_tetrapeptide__A2pm__D_ala___middle_of_chain_" compartment="p" boundaryCondition="false" />
  <species id="M_RipS2_c" name="Type_III_Effector_RipS2" compartment="c" boundaryCondition="false" />
  <species id="M_glu_L_p" name="L_Glutamate" compartment="p" boundaryCondition="false" />
  <species id="M_pencilca_b" name="Penicilloic_acid" compartment="b" boundaryCondition="true" />
  <species id="M_2agpe160_c" name="2_Acyl_sn_glycero_3_phosphoethanolamine__n_C16_0_" compartment="c" boundaryCondition="false" />
  <species id="M_pencilca_e" name="Penicilloic_acid" compartment="e" boundaryCondition="false" />
  <species id="M_co1dam_c" name="Cob_I_yrinate_a_c_diamide" compartment="c" boundaryCondition="false" />
  <species id="M_pe180_c" name="phosphatidylethanolamine__dioctadecanoyl__n_C18_0_" compartment="c" boundaryCondition="false" />
  <species id="M_q8h2_c" name="Ubiquinol_8" compartment="c" boundaryCondition="false" />
  <species id="M_dmpp_c" name="Dimethylallyl_diphosphate" compartment="c" boundaryCondition="false" />
  <species id="M_3opalmACP_c" name="3_Oxohexadecanoyl__acyl_carrier_protein_" compartment="c" boundaryCondition="false" />
  <species id="M_glu_L_c" name="L_Glutamate" compartment="c" boundaryCondition="false" />
  <species id="M_glu_L_b" name="L_Glutamate" compartment="b" boundaryCondition="true" />
  <species id="M_ntphp_p" name="4_Nitrophenyl_phosphate" compartment="p" boundaryCondition="false" />
  <species id="M_glu1sa_c" name="L_Glutamate_1_semialdehyde" compartment="c" boundaryCondition="false" />
  <species id="M_trnamet_c" name="tRNA_Met_" compartment="c" boundaryCondition="false" />
  <species id="M_2agpe160_p" name="2_Acyl_sn_glycero_3_phosphoethanolamine__n_C16_0_" compartment="p" boundaryCondition="false" />
  <species id="M_2hyoxplac_b" name="2_Hydroxyphenylacetate" compartment="b" boundaryCondition="true" />
  <species id="M_aprop_c" name="alpha_Aminopropiononitrile" compartment="c" boundaryCondition="false" />
  <species id="M_2hyoxplac_c" name="2_Hydroxyphenylacetate" compartment="c" boundaryCondition="false" />
  <species id="M_chtn_e" name="chitin" compartment="e" boundaryCondition="false" />
  <species id="M_chtn_b" name="chitin" compartment="b" boundaryCondition="true" />
  <species id="M_g3pc_p" name="sn_Glycero_3_phosphocholine" compartment="p" boundaryCondition="false" />
  <species id="M_thmpp_c" name="Thiamine_diphosphate" compartment="c" boundaryCondition="false" />
  <species id="M_RSp0175_b" name="Protein_RSp0175_Type_VI_effector_VGR" compartment="b" boundaryCondition="true" />
  <species id="M_RSc1775_b" name="Protein_RSc1775_hemagglutinin_like" compartment="b" boundaryCondition="true" />
  <species id="M_hpmeACP_c" name="3_Hydroxypimeloyl__acyl_carrier_protein__methyl_ester" compartment="c" boundaryCondition="false" />
  <species id="M_RSc1775_c" name="Protein_RSc1775_hemagglutinin_like" compartment="c" boundaryCondition="false" />
  <species id="M_RSc1775_e" name="Protein_RSc1775_hemagglutinin_like" compartment="e" boundaryCondition="false" />
  <species id="M_pre3a_c" name="Precorrin_3_A" compartment="c" boundaryCondition="false" />
  <species id="M_acgam1p_c" name="N_Acetyl_D_glucosamine_1_phosphate" compartment="c" boundaryCondition="false" />
  <species id="M_RSc1775_p" name="Protein_RSc1775_hemagglutinin_like" compartment="p" boundaryCondition="false" />
  <species id="M_achms_c" name="O_Acetyl_L_homoserine" compartment="c" boundaryCondition="false" />
  <species id="M_RSc0102_act_e" name="Protein_RSc0102_putative_calcium_binding_hemolysin_activated" compartment="e" boundaryCondition="false" />
  <species id="M_EPS_b" name="Ralstonia_solanacearum_Exopolysaccharide" compartment="b" boundaryCondition="true" />
  <species id="M_EPS_c" name="Ralstonia_solanacearum_Exopolysaccharide" compartment="c" boundaryCondition="false" />
  <species id="M_RSc0102_act_b" name="Protein_RSc0102_putative_calcium_binding_hemolysin_activated" compartment="b" boundaryCondition="true" />
  <species id="M_EPS_e" name="Ralstonia_solanacearum_Exopolysaccharide" compartment="e" boundaryCondition="false" />
  <species id="M_etle_c" name="ethylene" compartment="c" boundaryCondition="false" />
  <species id="M_idon_L_p" name="L_Idonate" compartment="p" boundaryCondition="false" />
  <species id="M_etle_b" name="ethylene" compartment="b" boundaryCondition="true" />
  <species id="M_orot_e" name="Orotate" compartment="e" boundaryCondition="false" />
  <species id="M_pentso3_c" name="pentanesulfonate" compartment="c" boundaryCondition="false" />
  <species id="M_4mpetz_c" name="4_Methyl_5__2_phosphoethyl__thiazole" compartment="c" boundaryCondition="false" />
  <species id="M_orot_p" name="Orotate" compartment="p" boundaryCondition="false" />
  <species id="M_RipAC_e" name="Type_III_Effector_RipAC" compartment="e" boundaryCondition="false" />
  <species id="M_RipAC_b" name="Type_III_Effector_RipAC" compartment="b" boundaryCondition="true" />
  <species id="M_RipAC_c" name="Type_III_Effector_RipAC" compartment="c" boundaryCondition="false" />
  <species id="M_trnaleu_c" name="tRNA_Leu_" compartment="c" boundaryCondition="false" />
  <species id="M_idon_L_b" name="L_Idonate" compartment="b" boundaryCondition="true" />
  <species id="M_idon_L_c" name="L_Idonate" compartment="c" boundaryCondition="false" />
  <species id="M_idon_L_e" name="L_Idonate" compartment="e" boundaryCondition="false" />
  <species id="M_hmgcoa_c" name="Hydroxymethylglutaryl_CoA" compartment="c" boundaryCondition="false" />
  <species id="M_arbtnl_fe3_e" name="Aerobactin_like_fe3_loaded" compartment="e" boundaryCondition="false" />
  <species id="M_orot_b" name="Orotate" compartment="b" boundaryCondition="true" />
  <species id="M_2pg_c" name="D_Glycerate_2_phosphate" compartment="c" boundaryCondition="false" />
  <species id="M_orot_c" name="Orotate" compartment="c" boundaryCondition="false" />
  <species id="M_arbtnl_fe3_c" name="Aerobactin_like_fe3_loaded" compartment="c" boundaryCondition="false" />
  <species id="M_thm_e" name="Thiamin" compartment="e" boundaryCondition="false" />
  <species id="M_3amp_p" name="3__AMP" compartment="p" boundaryCondition="false" />
  <species id="M_thm_b" name="Thiamin" compartment="b" boundaryCondition="true" />
  <species id="M_ohr_p" name="hydroxyl_radical" compartment="p" boundaryCondition="false" />
  <species id="M_arbtnl_fe3_b" name="Aerobactin_like_fe3_loaded" compartment="b" boundaryCondition="true" />
  <species id="M_thm_c" name="Thiamin" compartment="c" boundaryCondition="false" />
  <species id="M_ind3ac_p" name="Indole_3_acetate" compartment="p" boundaryCondition="false" />
  <species id="M_fol_c" name="Folate" compartment="c" boundaryCondition="false" />
  <species id="M_ohr_e" name="hydroxyl_radical" compartment="e" boundaryCondition="false" />
  <species id="M_dpcoa_c" name="Dephospho_CoA" compartment="c" boundaryCondition="false" />
  <species id="M_ind3ac_e" name="Indole_3_acetate" compartment="e" boundaryCondition="false" />
  <species id="M_ind3ac_c" name="Indole_3_acetate" compartment="c" boundaryCondition="false" />
  <species id="M_ind3ac_b" name="Indole_3_acetate" compartment="b" boundaryCondition="true" />
  <species id="M_arbtnl_fe3_p" name="Aerobactin_like_fe3_loaded" compartment="p" boundaryCondition="false" />
  <species id="M_ohr_b" name="hydroxyl_radical" compartment="b" boundaryCondition="true" />
  <species id="M_ohr_c" name="hydroxyl_radical" compartment="c" boundaryCondition="false" />
  <species id="M_thm_p" name="Thiamin" compartment="p" boundaryCondition="false" />
  <species id="M_1tdec7eg3p_c" name="1_tetradec_7_enoyl_sn_glycerol_3_phosphate" compartment="c" boundaryCondition="false" />
  <species id="M_PCW_D_Mannose_Rsl2_b" name="Plant_Cell_Wall_generic_structure_including_D_Mannose_bounded_to_the_lectine_Rsl2" compartment="b" boundaryCondition="true" />
  <species id="M_23dhdp_c" name="2_3_Dihydrodipicolinate" compartment="c" boundaryCondition="false" />
  <species id="M_valtrna_c" name="L_Valyl_tRNA_Val_" compartment="c" boundaryCondition="false" />
  <species id="M_PCW_D_Mannose_Rsl2_e" name="Plant_Cell_Wall_generic_structure_including_D_Mannose_bounded_to_the_lectine_Rsl2" compartment="e" boundaryCondition="false" />
  <species id="M_ind3acnl_p" name="Indole_3_acetonitrile" compartment="p" boundaryCondition="false" />
  <species id="M_5mcsn_c" name="5_Methylcytosine" compartment="c" boundaryCondition="false" />
  <species id="M_focytc_c" name="Ferrocytochrome_c" compartment="c" boundaryCondition="false" />
  <species id="M_ap4a_c" name="P1_P4_Bis_5__adenosyl__tetraphosphate" compartment="c" boundaryCondition="false" />
  <species id="M_dhpt_c" name="Dihydropteroate" compartment="c" boundaryCondition="false" />
  <species id="M_3dhq_c" name="3_Dehydroquinate" compartment="c" boundaryCondition="false" />
  <species id="M_ind3acnl_e" name="Indole_3_acetonitrile" compartment="e" boundaryCondition="false" />
  <species id="M_1tdec7eg3p_p" name="1_tetradec_7_enoyl_sn_glycerol_3_phosphate" compartment="p" boundaryCondition="false" />
  <species id="M_ind3acnl_c" name="Indole_3_acetonitrile" compartment="c" boundaryCondition="false" />
  <species id="M_ind3acnl_b" name="Indole_3_acetonitrile" compartment="b" boundaryCondition="true" />
  <species id="M_fadh2_c" name="Flavin_adenine_dinucleotide_reduced" compartment="c" boundaryCondition="false" />
  <species id="M_sertrna_sec__c" name="L_Seryl_tRNA_Sec_" compartment="c" boundaryCondition="false" />
  <species id="M_3psme_c" name="5_O__1_Carboxyvinyl__3_phosphoshikimate" compartment="c" boundaryCondition="false" />
  <species id="M_pg161_c" name="Phosphatidylglycerol__dihexadec_9_enoyl__n_C16_1_" compartment="c" boundaryCondition="false" />
  <species id="M_damp_c" name="dAMP" compartment="c" boundaryCondition="false" />
  <species id="M_ethso3_p" name="ethanesulfonate" compartment="p" boundaryCondition="false" />
  <species id="M_dadp_c" name="dADP" compartment="c" boundaryCondition="false" />
  <species id="M_2feooh_b" name="2feooh_ferric_core" compartment="b" boundaryCondition="true" />
  <species id="M_2feooh_c" name="2feooh_ferric_core" compartment="c" boundaryCondition="false" />
  <species id="M_lys_L_e" name="L_Lysine" compartment="e" boundaryCondition="false" />
  <species id="M_lys_L_b" name="L_Lysine" compartment="b" boundaryCondition="true" />
  <species id="M_lys_L_c" name="L_Lysine" compartment="c" boundaryCondition="false" />
  <species id="M_udpgal_c" name="UDPgalactose" compartment="c" boundaryCondition="false" />
  <species id="M_glutcoa_c" name="Glutaryl_CoA" compartment="c" boundaryCondition="false" />
  <species id="M_op4en_c" name="2_Oxopent_4_enoate" compartment="c" boundaryCondition="false" />
  <species id="M_ser_L_ser_L_c" name="Ser_Ser" compartment="c" boundaryCondition="false" />
  <species id="M_his_L_val_L_c" name="his_val" compartment="c" boundaryCondition="false" />
  <species id="M_lys_L_p" name="L_Lysine" compartment="p" boundaryCondition="false" />
  <species id="M_pg161_p" name="Phosphatidylglycerol__dihexadec_9_enoyl__n_C16_1_" compartment="p" boundaryCondition="false" />
  <species id="M_gcald_c" name="Glycolaldehyde" compartment="c" boundaryCondition="false" />
  <species id="M_12dgr120_e" name="1_2_Diacyl_sn_glycerol__didodecanoyl__n_C12_0_" compartment="e" boundaryCondition="false" />
  <species id="M_12glucan_C13_c" name="1_2_beta_D_Glucosyl_13" compartment="c" boundaryCondition="false" />
  <species id="M_PCW_RSp1073_LPS_b" name="Plant_Cell_Wall_generic_structure_bounded_to_bacterial_cell_LPS_via_the_protein_RSp1073" compartment="b" boundaryCondition="true" />
  <species id="M_pmtcoa_c" name="Palmitoyl_CoA__n_C16_0CoA_" compartment="c" boundaryCondition="false" />
  <species id="M_gua_c" name="Guanine" compartment="c" boundaryCondition="false" />
  <species id="M_PCW_RSp1073_LPS_e" name="Plant_Cell_Wall_generic_structure_bounded_to_bacterial_cell_LPS_via_the_protein_RSp1073" compartment="e" boundaryCondition="false" />
  <species id="M_ttdca_b" name="tetradecanoate__n_C14_0_" compartment="b" boundaryCondition="true" />
  <species id="M_murein4px4px4p_p" name="three_disacharide_linked_murein_units__tetrapeptide_crosslinked_tetrapeptide__A2pm__D_ala____tetrapeptide_corsslinked_tetrapeptide__A2pm__D_ala____middle_of_chain_" compartment="p" boundaryCondition="false" />
  <species id="M_dhcinnm_c" name="2_3_dihydroxicinnamic_acid" compartment="c" boundaryCondition="false" />
  <species id="M_12dgr120_c" name="1_2_Diacyl_sn_glycerol__didodecanoyl__n_C12_0_" compartment="c" boundaryCondition="false" />
  <species id="M_12dgr120_b" name="1_2_Diacyl_sn_glycerol__didodecanoyl__n_C12_0_" compartment="b" boundaryCondition="true" />
  <species id="M_ttdca_e" name="tetradecanoate__n_C14_0_" compartment="e" boundaryCondition="false" />
  <species id="M_ttdca_c" name="tetradecanoate__n_C14_0_" compartment="c" boundaryCondition="false" />
  <species id="M_trnatyr_c" name="tRNA_Tyr_" compartment="c" boundaryCondition="false" />
  <species id="M_gln_L_gly_c" name="gln_gly" compartment="c" boundaryCondition="false" />
  <species id="M_Ss_p" name="Sulfur_solid" compartment="p" boundaryCondition="false" />
  <species id="M_gln_L_gly_b" name="gln_gly" compartment="b" boundaryCondition="true" />
  <species id="M_cellos_b" name="Cellulose" compartment="b" boundaryCondition="true" />
  <species id="M_gln_L_gly_e" name="gln_gly" compartment="e" boundaryCondition="false" />
  <species id="M_3ocpalm9eACP_c" name="3_oxo_cis_palm_9_eoyl__acyl_carrier_protein_" compartment="c" boundaryCondition="false" />
  <species id="M_btcoa_c" name="Butanoyl_CoA" compartment="c" boundaryCondition="false" />
  <species id="M_cellos_e" name="Cellulose" compartment="e" boundaryCondition="false" />
  <species id="M_2mcacn_c" name="cis_2_Methylaconitate" compartment="c" boundaryCondition="false" />
  <species id="M_3hcinnm_e" name="3_hydroxycinnamic_acid" compartment="e" boundaryCondition="false" />
  <species id="M_pc120_e" name="1_2_dilauroylphosphatidylcholine" compartment="e" boundaryCondition="false" />
  <species id="M_3hcinnm_c" name="3_hydroxycinnamic_acid" compartment="c" boundaryCondition="false" />
  <species id="M_3hcinnm_b" name="3_hydroxycinnamic_acid" compartment="b" boundaryCondition="true" />
  <species id="M_ttdca_p" name="tetradecanoate__n_C14_0_" compartment="p" boundaryCondition="false" />
  <species id="M_malylcoa_c" name="L-malyl-CoA" compartment="c" boundaryCondition="false" />
  <species id="M_prbamp_c" name="1__5_Phosphoribosyl__AMP" compartment="c" boundaryCondition="false" />
  <species id="M_hatrz_c" name="Hydroxyatrazine" compartment="c" boundaryCondition="false" />
  <species id="M_ethso3_c" name="ethanesulfonate" compartment="c" boundaryCondition="false" />
  <species id="M_ethso3_e" name="ethanesulfonate" compartment="e" boundaryCondition="false" />
  <species id="M_ethso3_b" name="ethanesulfonate" compartment="b" boundaryCondition="true" />
  <species id="M_glutrna_c" name="L_Glutamyl_tRNA_Glu_" compartment="c" boundaryCondition="false" />
  <species id="M_thcys_c" name="Thiocysteine" compartment="c" boundaryCondition="false" />
  <species id="M_pc120_b" name="1_2_dilauroylphosphatidylcholine" compartment="b" boundaryCondition="true" />
  <species id="M_rfamp_p" name="rifampin" compartment="p" boundaryCondition="false" />
  <species id="M_1p3h5c_c" name="L_1_Pyrroline_3_hydroxy_5_carboxylate" compartment="c" boundaryCondition="false" />
  <species id="M_rnam_c" name="N_Ribosylnicotinamide" compartment="c" boundaryCondition="false" />
  <species id="M_didp_c" name="dIDP" compartment="c" boundaryCondition="false" />
  <species id="M_rfamp_b" name="rifampin" compartment="b" boundaryCondition="true" />
  <species id="M_rfamp_e" name="rifampin" compartment="e" boundaryCondition="false" />
  <species id="M_imacp_c" name="3__Imidazol_4_yl__2_oxopropyl_phosphate" compartment="c" boundaryCondition="false" />
  <species id="M_3hcinnm_p" name="3_hydroxycinnamic_acid" compartment="p" boundaryCondition="false" />
  <species id="M_2ins_c" name="2_Inosose" compartment="c" boundaryCondition="false" />
  <species id="M_cafe_p" name="Caffeate" compartment="p" boundaryCondition="false" />
  <species id="M_dimp_c" name="dIMP" compartment="c" boundaryCondition="false" />
  <species id="M_rephaccoa_c" name="Ring_1_2_epoxyphenylacetyl_CoA" compartment="c" boundaryCondition="false" />
  <species id="M_CCbuttc_c" name="cis_cis_Butadiene_1_2_4_tricarboxylate" compartment="c" boundaryCondition="false" />
  <species id="M_gln_L_gly_p" name="gln_gly" compartment="p" boundaryCondition="false" />
  <species id="M_Ss_b" name="Sulfur_solid" compartment="b" boundaryCondition="true" />
  <species id="M_Ss_c" name="Sulfur_solid" compartment="c" boundaryCondition="false" />
  <species id="M_n4abutn_c" name="N4_Acetylaminobutanal" compartment="c" boundaryCondition="false" />
  <species id="M_Ss_e" name="Sulfur_solid" compartment="e" boundaryCondition="false" />
  <species id="M_u23ga_c" name="UDP_2_3_bis_3_hydroxytetradecanoyl_glucosamine" compartment="c" boundaryCondition="false" />
  <species id="M_buty_c" name="3_Butynoate" compartment="c" boundaryCondition="false" />
  <species id="M_myrsACP_c" name="Myristoyl_ACP__n_C14_0ACP_" compartment="c" boundaryCondition="false" />
  <species id="M_RipAH_e" name="Type_III_Effector_RipAH" compartment="e" boundaryCondition="false" />
  <species id="M_PS_GlcNAc_p" name="Polysaccharide_poly_1_6_GlcNac_involved_in_biofilm" compartment="p" boundaryCondition="false" />
  <species id="M_RipAH_b" name="Type_III_Effector_RipAH" compartment="b" boundaryCondition="true" />
  <species id="M_pg140_c" name="Phosphatidylglycerol__ditetradecanoyl__n_C14_0_" compartment="c" boundaryCondition="false" />
  <species id="M_RipAH_c" name="Type_III_Effector_RipAH" compartment="c" boundaryCondition="false" />
  <species id="M_RipL_e" name="Type_III_Effector_RipL" compartment="e" boundaryCondition="false" />
  <species id="M_glucys_c" name="gamma_L_Glutamyl_L_cysteine" compartment="c" boundaryCondition="false" />
  <species id="M_RipL_b" name="Type_III_Effector_RipL" compartment="b" boundaryCondition="true" />
  <species id="M_RipL_c" name="Type_III_Effector_RipL" compartment="c" boundaryCondition="false" />
  <species id="M_PCW_RSp1071_LPS_b" name="Plant_Cell_Wall_generic_structure_bounded_to_bacterial_cell_LPS_via_the_protein_RSp1071" compartment="b" boundaryCondition="true" />
  <species id="M_PS_GlcNAc_c" name="Polysaccharide_poly_1_6_GlcNac_involved_in_biofilm" compartment="c" boundaryCondition="false" />
  <species id="M_RipG3_e" name="Type_III_Effector_RipG3" compartment="e" boundaryCondition="false" />
  <species id="M_PCW_RSp1071_LPS_e" name="Plant_Cell_Wall_generic_structure_bounded_to_bacterial_cell_LPS_via_the_protein_RSp1071" compartment="e" boundaryCondition="false" />
  <species id="M_cit_p" name="Citrate" compartment="p" boundaryCondition="false" />
  <species id="M_moadcoo_c" name="MoaD_Protein_with_carboxylate" compartment="c" boundaryCondition="false" />
  <species id="M_hista_c" name="Histamine" compartment="c" boundaryCondition="false" />
  <species id="M_gallate_c" name="Gallate" compartment="c" boundaryCondition="false" />
  <species id="M_cafe_b" name="Caffeate" compartment="b" boundaryCondition="true" />
  <species id="M_pg140_p" name="Phosphatidylglycerol__ditetradecanoyl__n_C14_0_" compartment="p" boundaryCondition="false" />
  <species id="M_cit_e" name="Citrate" compartment="e" boundaryCondition="false" />
  <species id="M_cafe_e" name="Caffeate" compartment="e" boundaryCondition="false" />
  <species id="M_RipG3_b" name="Type_III_Effector_RipG3" compartment="b" boundaryCondition="true" />
  <species id="M_cit_c" name="Citrate" compartment="c" boundaryCondition="false" />
  <species id="M_RipG3_c" name="Type_III_Effector_RipG3" compartment="c" boundaryCondition="false" />
  <species id="M_3hpp_p" name="3_Hydroxypropanoate" compartment="p" boundaryCondition="false" />
  <species id="M_tagdp_D_c" name="D_Tagatose_1_6_biphosphate" compartment="c" boundaryCondition="false" />
  <species id="M_iscs_c" name="IscS_sulfur_acceptor_protein" compartment="c" boundaryCondition="false" />
  <species id="M_asp_L_asp_L_p" name="asp_asp" compartment="p" boundaryCondition="false" />
  <species id="M_RipAQ_e" name="Type_III_Effector_RipAQ" compartment="e" boundaryCondition="false" />
  <species id="M_3oddecACP_c" name="3_Oxododecanoyl__acyl_carrier_protein_" compartment="c" boundaryCondition="false" />
  <species id="M_RipAQ_c" name="Type_III_Effector_RipAQ" compartment="c" boundaryCondition="false" />
  <species id="M_RipAQ_b" name="Type_III_Effector_RipAQ" compartment="b" boundaryCondition="true" />
  <species id="M_25dhpp_c" name="2_5_Diamino_6_hydroxy_4__5__phosphoribosylamino__pyrimidine" compartment="c" boundaryCondition="false" />
  <species id="M_pre6b_c" name="Precorrin_6B" compartment="c" boundaryCondition="false" />
  <species id="M_3hpp_e" name="3_Hydroxypropanoate" compartment="e" boundaryCondition="false" />
  <species id="M_galct_D_b" name="D_Galactarate" compartment="b" boundaryCondition="true" />
  <species id="M_galct_D_c" name="D_Galactarate" compartment="c" boundaryCondition="false" />
  <species id="M_galct_D_e" name="D_Galactarate" compartment="e" boundaryCondition="false" />
  <species id="M_Oantigen_core_kdo_lipidA_RS_c" name="Oantigen_core_kdo_lipidA_Ralstonia_solanacearum" compartment="c" boundaryCondition="false" />
  <species id="M_3hpp_c" name="3_Hydroxypropanoate" compartment="c" boundaryCondition="false" />
  <species id="M_3hpp_b" name="3_Hydroxypropanoate" compartment="b" boundaryCondition="true" />
  <species id="M_4fe4s_c" name="4Fe_4S__iron_sulfur_cluster" compartment="c" boundaryCondition="false" />
  <species id="M_asp_L_asp_L_c" name="asp_asp" compartment="c" boundaryCondition="false" />
  <species id="M_Oantigen_core_kdo_lipidA_RS_e" name="Oantigen_core_kdo_lipidA_Ralstonia_solanacearum" compartment="e" boundaryCondition="false" />
  <species id="M_pad_b" name="2-Phenylacetamide" compartment="b" boundaryCondition="true" />
  <species id="M_asp_L_asp_L_b" name="asp_asp" compartment="b" boundaryCondition="true" />
  <species id="M_asp_L_asp_L_e" name="asp_asp" compartment="e" boundaryCondition="false" />
  <species id="M_pad_e" name="2-Phenylacetamide" compartment="e" boundaryCondition="false" />
  <species id="M_4abz_c" name="4_Aminobenzoate" compartment="c" boundaryCondition="false" />
  <species id="M_sarcs_c" name="Sarcosine" compartment="c" boundaryCondition="false" />
  <species id="M_trnaasp_c" name="tRNA_Asp_" compartment="c" boundaryCondition="false" />
  <species id="M_Oantigen_core_kdo_lipidA_RS_p" name="Oantigen_core_kdo_lipidA_Ralstonia_solanacearum" compartment="p" boundaryCondition="false" />
  <species id="M_gsn_p" name="Guanosine" compartment="p" boundaryCondition="false" />
  <species id="M_galct_D_p" name="D_Galactarate" compartment="p" boundaryCondition="false" />
  <species id="M_gtp_c" name="GTP" compartment="c" boundaryCondition="false" />
  <species id="M_g3pg_e" name="Glycerophosphoglycerol" compartment="e" boundaryCondition="false" />
  <species id="M_g3pg_c" name="Glycerophosphoglycerol" compartment="c" boundaryCondition="false" />
  <species id="M_g3pg_b" name="Glycerophosphoglycerol" compartment="b" boundaryCondition="true" />
  <species id="M_2dr5p_c" name="2_Deoxy_D_ribose_5_phosphate" compartment="c" boundaryCondition="false" />
  <species id="M_aspsa_c" name="L_Aspartate_4_semialdehyde" compartment="c" boundaryCondition="false" />
  <species id="M_dkglc_c" name="2_deoxy_5_keto_D_gluconate" compartment="c" boundaryCondition="false" />
  <species id="M_clpn181_p" name="cardiolipin__tetraoctadec_11_enoyl__n_C18_1_" compartment="p" boundaryCondition="false" />
  <species id="M_gly_c" name="Glycine" compartment="c" boundaryCondition="false" />
  <species id="M_gly_b" name="Glycine" compartment="b" boundaryCondition="true" />
  <species id="M_2agpg180_c" name="2_Acyl_sn_glycero_3_phosphoglycerol__n_C18_0_" compartment="c" boundaryCondition="false" />
  <species id="M_PCW_RSc0102_act_b" name="Plant_Cell_Wall_generic_structure_bounded_to_the_protein_RSc0102_in_activated_form" compartment="b" boundaryCondition="true" />
  <species id="M_2omhmbl_c" name="2_Octaprenyl_3_methyl_5_hydroxy_6_methoxy_1_4_benzoquinol" compartment="c" boundaryCondition="false" />
  <species id="M_cit_b" name="Citrate" compartment="b" boundaryCondition="true" />
  <species id="M_t3c5ddeceACP_c" name="trans_3_cis_5_dodecenoyl__acyl_carrier_protein_" compartment="c" boundaryCondition="false" />
  <species id="M_gly_e" name="Glycine" compartment="e" boundaryCondition="false" />
  <species id="M_2agpg180_p" name="2_Acyl_sn_glycero_3_phosphoglycerol__n_C18_0_" compartment="p" boundaryCondition="false" />
  <species id="M_co2dam_c" name="Cob_II_yrinate_a_c_diamide" compartment="c" boundaryCondition="false" />
  <species id="M_dcahslac_b" name="N__decanoyl__L_homoserine_lactone" compartment="b" boundaryCondition="true" />
  <species id="M_clpn140_p" name="cardiolipin__tetratetradecanoyl__n_C14_0_" compartment="p" boundaryCondition="false" />
  <species id="M_gly_p" name="Glycine" compartment="p" boundaryCondition="false" />
  <species id="M_RipA1_c" name="Type_III_Effector_RipA1" compartment="c" boundaryCondition="false" />
  <species id="M_RipA1_b" name="Type_III_Effector_RipA1" compartment="b" boundaryCondition="true" />
  <species id="M_RipA1_e" name="Type_III_Effector_RipA1" compartment="e" boundaryCondition="false" />
  <species id="M_PCW_RSc0102_act_e" name="Plant_Cell_Wall_generic_structure_bounded_to_the_protein_RSc0102_in_activated_form" compartment="e" boundaryCondition="false" />
  <species id="M_dcahslac_e" name="N__decanoyl__L_homoserine_lactone" compartment="e" boundaryCondition="false" />
  <species id="M_1ddecg3p_p" name="1_dodecanoyl_sn_glycerol_3_phosphate" compartment="p" boundaryCondition="false" />
  <species id="M_tmoxdpq_c" name="tetramethoxydiphenylquinone" compartment="c" boundaryCondition="false" />
  <species id="M_ac12glucan_C13_c" name="1_2_beta_D_Glucosyl_13_acetylated" compartment="c" boundaryCondition="false" />
  <species id="M_scys_L_c" name="S_Seleno_L_cysteine" compartment="c" boundaryCondition="false" />
  <species id="M_glcr_p" name="D_Glucarate" compartment="p" boundaryCondition="false" />
  <species id="M_pi_p" name="Phosphate" compartment="p" boundaryCondition="false" />
  <species id="M_galt_p" name="Galactitol" compartment="p" boundaryCondition="false" />
  <species id="M_PCW_RSp0294_act_e" name="Plant_Cell_Wall_generic_structure_bounded_to_the_protein_RSp0294_in_activated_form" compartment="e" boundaryCondition="false" />
  <species id="M_ocdceap_c" name="Octadecanoyl_phosphate__n_C18_1_" compartment="c" boundaryCondition="false" />
  <species id="M_pi_e" name="Phosphate" compartment="e" boundaryCondition="false" />
  <species id="M_pgp181_p" name="Phosphatidylglycerophosphate__dioctadec_11_enoyl__n_C18_1_" compartment="p" boundaryCondition="false" />
  <species id="M_pyam5p_c" name="Pyridoxamine_5__phosphate" compartment="c" boundaryCondition="false" />
  <species id="M_gsn_e" name="Guanosine" compartment="e" boundaryCondition="false" />
  <species id="M_urdglyc_c" name="Ureidoglycolate" compartment="c" boundaryCondition="false" />
  <species id="M_2tdecg3p_p" name="2_tetradecanoyl_sn_glycerol_3_phosphate" compartment="p" boundaryCondition="false" />
  <species id="M_PCW_RSp0294_act_b" name="Plant_Cell_Wall_generic_structure_bounded_to_the_protein_RSp0294_in_activated_form" compartment="b" boundaryCondition="true" />
  <species id="M_gsn_c" name="Guanosine" compartment="c" boundaryCondition="false" />
  <species id="M_gsn_b" name="Guanosine" compartment="b" boundaryCondition="true" />
  <species id="M_aica_c" name="5_Amino_4_imidazolecarboxyamide" compartment="c" boundaryCondition="false" />
  <species id="M_1ddecg3p_c" name="1_dodecanoyl_sn_glycerol_3_phosphate" compartment="c" boundaryCondition="false" />
  <species id="M_pi_b" name="Phosphate" compartment="b" boundaryCondition="true" />
  <species id="M_gl1coa_c" name="Glutaconyl_1_CoA" compartment="c" boundaryCondition="false" />
  <species id="M_pi_c" name="Phosphate" compartment="c" boundaryCondition="false" />
  <species id="M_glcr_c" name="D_Glucarate" compartment="c" boundaryCondition="false" />
  <species id="M_glcr_b" name="D_Glucarate" compartment="b" boundaryCondition="true" />
  <species id="M_pgp181_c" name="Phosphatidylglycerophosphate__dioctadec_11_enoyl__n_C18_1_" compartment="c" boundaryCondition="false" />
  <species id="M_glcr_e" name="D_Glucarate" compartment="e" boundaryCondition="false" />
  <species id="M_cdpdhdecg_c" name="CDP_1_2_dihexadecanoylglycerol" compartment="c" boundaryCondition="false" />
  <species id="M_dhbpt_c" name="6_7_Dihydrobiopterin" compartment="c" boundaryCondition="false" />
  <species id="M_8aonn_c" name="8_Amino_7_oxononanoate" compartment="c" boundaryCondition="false" />
  <species id="M_3hhcoa_c" name="S__3_Hydroxyhexanoyl_CoA" compartment="c" boundaryCondition="false" />
  <species id="M_cddec5eACP_c" name="cis_dodec_5_enoyl__acyl_carrier_protein___n_C12_1_" compartment="c" boundaryCondition="false" />
  <species id="M_cobalt2_e" name="Cobalt_Co2_" compartment="e" boundaryCondition="false" />
  <species id="M_2tdecg3p_c" name="2_tetradecanoyl_sn_glycerol_3_phosphate" compartment="c" boundaryCondition="false" />
  <species id="M_cobalt2_c" name="Cobalt_Co2_" compartment="c" boundaryCondition="false" />
  <species id="M_cobalt2_b" name="Cobalt_Co2_" compartment="b" boundaryCondition="true" />
  <species id="M_cobalt2_p" name="Cobalt_Co2_" compartment="p" boundaryCondition="false" />
  <species id="M_asntrna_c" name="L_Asparaginyl_tRNA_Asn_" compartment="c" boundaryCondition="false" />
  <species id="M_acetol_c" name="Acetol" compartment="c" boundaryCondition="false" />
  <species id="M_selt_c" name="selenite" compartment="c" boundaryCondition="false" />
  <species id="M_selt_e" name="selenite" compartment="e" boundaryCondition="false" />
  <species id="M_23dhmb_c" name="R__2_3_Dihydroxy_3_methylbutanoate" compartment="c" boundaryCondition="false" />
  <species id="M_mincyc_p" name="minocycline" compartment="p" boundaryCondition="false" />
  <species id="M_3ohexACP_c" name="3_Oxohexanoyl__acyl_carrier_protein_" compartment="c" boundaryCondition="false" />
  <species id="M_Lfmkynr_c" name="L_Formylkynurenine" compartment="c" boundaryCondition="false" />
  <species id="M_val_L_b" name="L_Valine" compartment="b" boundaryCondition="true" />
  <species id="M_mincyc_e" name="minocycline" compartment="e" boundaryCondition="false" />
  <species id="M_uppg3_c" name="Uroporphyrinogen_III" compartment="c" boundaryCondition="false" />
  <species id="M_mincyc_b" name="Minocycline" compartment="b" boundaryCondition="true" />
  <species id="M_5c2o3e_c" name="5_Carboxy_2_oxohept_3_enedioate" compartment="c" boundaryCondition="false" />
  <species id="M_selt_p" name="selenite" compartment="p" boundaryCondition="false" />
  <species id="M_2c4h6at_c" name="2_Chloro_4_hydroxy_6_amino_1_3_5_triazine" compartment="c" boundaryCondition="false" />
  <species id="M_gnid_e" name="Guanidine" compartment="e" boundaryCondition="false" />
  <species id="M_gnid_c" name="Guanidine" compartment="c" boundaryCondition="false" />
  <species id="M_oaa_c" name="Oxaloacetate" compartment="c" boundaryCondition="false" />
  <species id="M_trnalys_c" name="tRNA_Lys_" compartment="c" boundaryCondition="false" />
  <species id="M_trnathr_c" name="tRNA_Thr_" compartment="c" boundaryCondition="false" />
  <species id="M_phe_L_cys_L_c" name="phe_cys" compartment="c" boundaryCondition="false" />
  <species id="M_34dhpha_c" name="3_4_Dihydroxyphenylacetate" compartment="c" boundaryCondition="false" />
  <species id="M_maltpt_c" name="Maltopentaose" compartment="c" boundaryCondition="false" />
  <species id="M_gnid_b" name="Guanidine" compartment="b" boundaryCondition="true" />
  <species id="M_s7p_c" name="Sedoheptulose_7_phosphate" compartment="c" boundaryCondition="false" />
  <species id="M_his_L_met_L_c" name="his_met" compartment="c" boundaryCondition="false" />
  <species id="M_selt_b" name="selenite" compartment="b" boundaryCondition="true" />
  <species id="M_polygalurnxu_b" name="poly_1_4_a_D_galacturonate" compartment="b" boundaryCondition="true" />
  <species id="M_icit_c" name="Isocitrate" compartment="c" boundaryCondition="false" />
  <species id="M_anhgm3p_c" name="N_Acetyl_D_glucosamine_anhydrous_N_Acetylmuramyl_tripeptide" compartment="c" boundaryCondition="false" />
  <species id="M_RipG4_b" name="Type_III_Effector_RipG4" compartment="b" boundaryCondition="true" />
  <species id="M_1tdecg3p_p" name="1_tetradecanoyl_sn_glycerol_3_phosphate" compartment="p" boundaryCondition="false" />
  <species id="M_acmum6p_c" name="N_acetylmuramate_6_phosphate" compartment="c" boundaryCondition="false" />
  <species id="M_pept_e" name="Peptide" compartment="e" boundaryCondition="false" />
  <species id="M_RipG4_e" name="Type_III_Effector_RipG4" compartment="e" boundaryCondition="false" />
  <species id="M_RipG4_c" name="Type_III_Effector_RipG4" compartment="c" boundaryCondition="false" />
  <species id="M_spmd_e" name="Spermidine" compartment="e" boundaryCondition="false" />
  <species id="M_gnid_p" name="Guanidine" compartment="p" boundaryCondition="false" />
  <species id="M_spmd_c" name="Spermidine" compartment="c" boundaryCondition="false" />
  <species id="M_spmd_b" name="Spermidine" compartment="b" boundaryCondition="true" />
  <species id="M_anhgm3p_p" name="N_Acetyl_D_glucosamine_anhydrous_N_Acetylmuramyl_tripeptide" compartment="p" boundaryCondition="false" />
  <species id="M_spmd_p" name="Spermidine" compartment="p" boundaryCondition="false" />
  <species id="M_val_L_c" name="L_Valine" compartment="c" boundaryCondition="false" />
  <species id="M_val_L_e" name="L_Valine" compartment="e" boundaryCondition="false" />
  <species id="M_pept_c" name="Peptide" compartment="c" boundaryCondition="false" />
  <species id="M_pept_b" name="Peptide" compartment="b" boundaryCondition="true" />
  <species id="M_val_L_p" name="L_Valine" compartment="p" boundaryCondition="false" />
  <species id="M_cpe180_c" name="cyclopropane_phosphatidylethanolamine__dioctadec_11_12_cyclo_anoyl__n_C18_0_cyclo_" compartment="c" boundaryCondition="false" />
  <species id="M_Tek2_28kd_b" name="Protein_Tek2_28k_dalton_fragment" compartment="b" boundaryCondition="true" />
  <species id="M_cpon_c" name="cyclopentanone" compartment="c" boundaryCondition="false" />
  <species id="M_cdpdtdec7eg_c" name="CDP_1_2_ditetradec_7_enoylglycerol" compartment="c" boundaryCondition="false" />
  <species id="M_2agpg141_c" name="2_Acyl_sn_glycero_3_phosphoglycerol__n_C14_1_" compartment="c" boundaryCondition="false" />
  <species id="M_hpyr_c" name="Hydroxypyruvate" compartment="c" boundaryCondition="false" />
  <species id="M_meoh_p" name="Methanol" compartment="p" boundaryCondition="false" />
  <species id="M_trnagln_c" name="tRNA_Gln_" compartment="c" boundaryCondition="false" />
  <species id="M_Tek2_28kd_e" name="Protein_Tek2_28k_dalton_fragment" compartment="e" boundaryCondition="false" />
  <species id="M_polygalurnxu_e" name="poly_1_4_a_D_galacturonate" compartment="e" boundaryCondition="false" />
  <species id="M_his_L_c" name="L_Histidine" compartment="c" boundaryCondition="false" />
  <species id="M_3hoctACP_c" name="R__3_Hydroxyoctanoyl__acyl_carrier_protein_" compartment="c" boundaryCondition="false" />
  <species id="M_RSc0246_e" name="Protein_RSc0246_putative_calcium_binding_hemolysin" compartment="e" boundaryCondition="false" />
  <species id="M_23cgmp_e" name="2__3__Cyclic_GMP" compartment="e" boundaryCondition="false" />
  <species id="M_his_L_b" name="L_Histidine" compartment="b" boundaryCondition="true" />
  <species id="M_meoh_e" name="Methanol" compartment="e" boundaryCondition="false" />
  <species id="M_his_L_e" name="L_Histidine" compartment="e" boundaryCondition="false" />
  <species id="M_RSc0246_c" name="Protein_RSc0246_putative_calcium_binding_hemolysin" compartment="c" boundaryCondition="false" />
  <species id="M_RSc0246_b" name="Protein_RSc0246_putative_calcium_binding_hemolysin" compartment="b" boundaryCondition="true" />
  <species id="M_meoh_c" name="Methanol" compartment="c" boundaryCondition="false" />
  <species id="M_meoh_b" name="Methanol" compartment="b" boundaryCondition="true" />
  <species id="M_his_L_p" name="L_Histidine" compartment="p" boundaryCondition="false" />
  <species id="M_cpe160_c" name="cyclopropane_phosphatidylethanolamine__dihexadec_9_10_cyclo_anoyl__n_C16_0_cyclo_" compartment="c" boundaryCondition="false" />
  <species id="M_23cgmp_p" name="2__3__Cyclic_GMP" compartment="p" boundaryCondition="false" />
  <species id="M_dhnpt_c" name="Dihydroneopterin" compartment="c" boundaryCondition="false" />
  <species id="M_ru5p_D_c" name="D_Ribulose_5_phosphate" compartment="c" boundaryCondition="false" />
  <species id="M_kdolipid4L_c" name="KDO_lipid_IV_A__with_laurate" compartment="c" boundaryCondition="false" />
  <species id="M_pta_c" name="Pentanoate" compartment="c" boundaryCondition="false" />
  <species id="M_t3c7mrseACP_c" name="trans_3_cis_7_myristoleoyl__acyl_carrier_protein_" compartment="c" boundaryCondition="false" />
  <species id="M_xtsn_p" name="Xanthosine" compartment="p" boundaryCondition="false" />
  <species id="M_23cgmp_b" name="2__3__Cyclic_GMP" compartment="b" boundaryCondition="true" />
  <species id="M_dhnpt_p" name="Dihydroneopterin" compartment="p" boundaryCondition="false" />
  <species id="M_xtsn_e" name="Xanthosine" compartment="e" boundaryCondition="false" />
  <species id="M_xtsn_b" name="Xanthosine" compartment="b" boundaryCondition="true" />
  <species id="M_gmhep7p_c" name="D_Glycero_D_manno_heptose_7_phosphate" compartment="c" boundaryCondition="false" />
  <species id="M_xtsn_c" name="Xanthosine" compartment="c" boundaryCondition="false" />
  <species id="M_acybut_c" name="gamma_Amino_gamma_cyanobutanoate" compartment="c" boundaryCondition="false" />
  <species id="M_2agpg141_p" name="2_Acyl_sn_glycero_3_phosphoglycerol__n_C14_1_" compartment="p" boundaryCondition="false" />
  <species id="M_RipF1_e" name="Type_III_Effector_RipF1" compartment="e" boundaryCondition="false" />
  <species id="M_fecrm_e" name="Ferrichrome" compartment="e" boundaryCondition="false" />
  <species id="M_ala_L_glu_L_p" name="Ala_Glu" compartment="p" boundaryCondition="false" />
  <species id="M_3cmp_p" name="3__Cmp" compartment="p" boundaryCondition="false" />
  <species id="M_fecrm_c" name="Ferrichrome" compartment="c" boundaryCondition="false" />
  <species id="M_k_p" name="potassium" compartment="p" boundaryCondition="false" />
  <species id="M_isoppam_c" name="N_Isopropylammelide" compartment="c" boundaryCondition="false" />
  <species id="M_fecrm_b" name="Ferrichrome" compartment="b" boundaryCondition="true" />
  <species id="M_fecrm_p" name="Ferrichrome" compartment="p" boundaryCondition="false" />
  <species id="M_dc2coa_c" name="trans_Dec_2_enoyl_CoA" compartment="c" boundaryCondition="false" />
  <species id="M_RipF1_b" name="Type_III_Effector_RipF1" compartment="b" boundaryCondition="true" />
  <species id="M_RipF1_c" name="Type_III_Effector_RipF1" compartment="c" boundaryCondition="false" />
  <species id="M_2ommbl_c" name="2_Octaprenyl_3_methyl_6_methoxy__1_4_benzoquinol" compartment="c" boundaryCondition="false" />
  <species id="M_metsox_R_L_c" name="L_methionine_R_sulfoxide" compartment="c" boundaryCondition="false" />
  <species id="M_asp_L_ala_L_e" name="asp_ala" compartment="e" boundaryCondition="false" />
  <species id="M_1agpe181_p" name="1_Acyl_sn_glycero_3_phosphoethanolamine__n_C18_1_" compartment="p" boundaryCondition="false" />
  <species id="M_asp_L_ala_L_c" name="asp_ala" compartment="c" boundaryCondition="false" />
  <species id="M_asp_L_ala_L_b" name="asp_ala" compartment="b" boundaryCondition="true" />
  <species id="M_asp_L_ala_L_p" name="asp_ala" compartment="p" boundaryCondition="false" />
  <species id="M_lystrna_c" name="L_Lysine_tRNA__Lys_" compartment="c" boundaryCondition="false" />
  <species id="M_thrtrna_c" name="L_Threonyl_tRNA_Thr_" compartment="c" boundaryCondition="false" />
  <species id="M_23dhmp_c" name="R__2_3_Dihydroxy_3_methylpentanoate" compartment="c" boundaryCondition="false" />
  <species id="M_trdrd_c" name="Reduced_thioredoxin" compartment="c" boundaryCondition="false" />
  <species id="M_ala_L_gln_L_b" name="Ala_Gln" compartment="b" boundaryCondition="true" />
  <species id="M_dttp_c" name="dTTP" compartment="c" boundaryCondition="false" />
  <species id="M_ala_L_gln_L_e" name="Ala_Gln" compartment="e" boundaryCondition="false" />
  <species id="M_ala_L_gln_L_c" name="Ala_Gln" compartment="c" boundaryCondition="false" />
  <species id="M_h2_c" name="H2" compartment="c" boundaryCondition="false" />
  <species id="M_cbl1_p" name="Cob_I_alamin" compartment="p" boundaryCondition="false" />
  <species id="M_k_e" name="potassium" compartment="e" boundaryCondition="false" />
  <species id="M_12dgr181_c" name="1_2_Diacyl_sn_glycerol__dioctadec_11_enoyl__n_C18_1_" compartment="c" boundaryCondition="false" />
  <species id="M_k_c" name="potassium" compartment="c" boundaryCondition="false" />
  <species id="M_ala_L_glu_L_e" name="Ala_Glu" compartment="e" boundaryCondition="false" />
  <species id="M_12dgr181_b" name="1_2_Diacyl_sn_glycerol__dioctadec_11_enoyl__n_C18_1_" compartment="b" boundaryCondition="true" />
  <species id="M_RipBA_e" name="Type_III_Effector_RipBA" compartment="e" boundaryCondition="false" />
  <species id="M_k_b" name="potassium" compartment="b" boundaryCondition="true" />
  <species id="M_ala_L_glu_L_c" name="Ala_Glu" compartment="c" boundaryCondition="false" />
  <species id="M_galt_e" name="Galactitol" compartment="e" boundaryCondition="false" />
  <species id="M_ppyal_c" name="Propynoate" compartment="c" boundaryCondition="false" />
  <species id="M_RipBA_c" name="Type_III_Effector_RipBA" compartment="c" boundaryCondition="false" />
  <species id="M_ala_L_glu_L_b" name="Ala_Glu" compartment="b" boundaryCondition="true" />
  <species id="M_galt_c" name="Galactitol" compartment="c" boundaryCondition="false" />
  <species id="M_RipBA_b" name="Type_III_Effector_RipBA" compartment="b" boundaryCondition="true" />
  <species id="M_12dgr181_e" name="1_2_Diacyl_sn_glycerol__dioctadec_11_enoyl__n_C18_1_" compartment="e" boundaryCondition="false" />
  <species id="M_galt_b" name="Galactitol" compartment="b" boundaryCondition="true" />
  <species id="M_ala_L_gln_L_p" name="Ala_Gln" compartment="p" boundaryCondition="false" />
  <species id="M_applp_c" name="D_1_Aminopropan_2_ol_O_phosphate" compartment="c" boundaryCondition="false" />
  <species id="M_dtdpglu_c" name="dTDPglucose" compartment="c" boundaryCondition="false" />
  <species id="M_3c2hmp_c" name="3_Carboxy_2_hydroxy_4_methylpentanoate" compartment="c" boundaryCondition="false" />
  <species id="M_cbl1_e" name="Cob_I_alamin" compartment="e" boundaryCondition="false" />
  <species id="M_lac_L_e" name="L_Lactate" compartment="e" boundaryCondition="false" />
  <species id="M_lac_L_c" name="L_Lactate" compartment="c" boundaryCondition="false" />
  <species id="M_3mop_c" name="S__3_Methyl_2_oxopentanoate" compartment="c" boundaryCondition="false" />
  <species id="M_lac_L_b" name="L_Lactate" compartment="b" boundaryCondition="true" />
  <species id="M_cbl1_b" name="Cob_I_alamin" compartment="b" boundaryCondition="true" />
  <species id="M_cbl1_c" name="Cob_I_alamin" compartment="c" boundaryCondition="false" />
  <species id="M_dcaACP_c" name="Decanoyl_ACP__n_C10_0ACP_" compartment="c" boundaryCondition="false" />
  <species id="M_gly_gln_L_p" name="Gly_Gln" compartment="p" boundaryCondition="false" />
  <species id="M_uri_b" name="Uridine" compartment="b" boundaryCondition="true" />
  <species id="M_uri_c" name="Uridine" compartment="c" boundaryCondition="false" />
  <species id="M_onoo_c" name="peroxynitrite" compartment="c" boundaryCondition="false" />
  <species id="M_3hcddec5eACP_c" name="R__3_hydroxy_cis_dodec_5_enoyl__acyl_carrier_protein_" compartment="c" boundaryCondition="false" />
  <species id="M_onoo_e" name="peroxynitrite" compartment="e" boundaryCondition="false" />
  <species id="M_lac_L_p" name="L_Lactate" compartment="p" boundaryCondition="false" />
  <species id="M_1odec11eg3p_c" name="1_octadec_11_enoyl_sn_glycerol_3_phosphate" compartment="c" boundaryCondition="false" />
  <species id="M_2fe1s_c" name="2Fe_1S__desulfurated_iron_sulfur_cluster" compartment="c" boundaryCondition="false" />
  <species id="M_onoo_p" name="peroxynitrite" compartment="p" boundaryCondition="false" />
  <species id="M_hdd2coa_c" name="trans_Hexadec_2_enoyl_CoA" compartment="c" boundaryCondition="false" />
  <species id="M_Prot_e" name="Protein" compartment="e" boundaryCondition="false" />
  <species id="M_aso4_p" name="Arsenate" compartment="p" boundaryCondition="false" />
  <species id="M_Prot_b" name="Protein" compartment="b" boundaryCondition="true" />
  <species id="M_Prot_c" name="Protein" compartment="c" boundaryCondition="false" />
  <species id="M_cdpdodec11eg_c" name="CDP_1_2_dioctadec_11_enoylglycerol" compartment="c" boundaryCondition="false" />
  <species id="M_uri_p" name="Uridine" compartment="p" boundaryCondition="false" />
  <species id="M_phom_c" name="O_Phospho_L_homoserine" compartment="c" boundaryCondition="false" />
  <species id="M_3omrsACP_c" name="3_Oxotetradecanoyl__acyl_carrier_protein_" compartment="c" boundaryCondition="false" />
  <species id="M_uri_e" name="Uridine" compartment="e" boundaryCondition="false" />
  <species id="M_RSc3188_p" name="Protein_RSc3188_hemagglutinin_like" compartment="p" boundaryCondition="false" />
  <species id="M_ocACP_c" name="Octanoyl_ACP__n_C8_0ACP_" compartment="c" boundaryCondition="false" />
  <species id="M_aso4_e" name="Arsenate" compartment="e" boundaryCondition="false" />
  <species id="M_aso4_b" name="Arsenate" compartment="b" boundaryCondition="true" />
  <species id="M_aso4_c" name="Arsenate" compartment="c" boundaryCondition="false" />
  <species id="M_RSc3188_e" name="Protein_RSc3188_hemagglutinin_like" compartment="e" boundaryCondition="false" />
  <species id="M_gly_gln_L_e" name="Gly_Gln" compartment="e" boundaryCondition="false" />
  <species id="M_gly_gln_L_b" name="Gly_Gln" compartment="b" boundaryCondition="true" />
  <species id="M_gly_gln_L_c" name="Gly_Gln" compartment="c" boundaryCondition="false" />
  <species id="M_RSc3188_b" name="Protein_RSc3188_hemagglutinin_like" compartment="b" boundaryCondition="true" />
  <species id="M_3odcoa_c" name="3_Oxodecanoyl_CoA" compartment="c" boundaryCondition="false" />
  <species id="M_RSc3188_c" name="Protein_RSc3188_hemagglutinin_like" compartment="c" boundaryCondition="false" />
  <species id="M_murein3px3p_p" name="two_disacharide_linked_murein_units__tripeptide_crosslinked_tripeptide__A2pm__A2pm___middle_of_chain_" compartment="p" boundaryCondition="false" />
  <species id="M_succ_b" name="Succinate" compartment="b" boundaryCondition="true" />
  <species id="M_glyc_p" name="Glycerol" compartment="p" boundaryCondition="false" />
  <species id="M_glyc_R_p" name="R__Glycerate" compartment="p" boundaryCondition="false" />
  <species id="M_cgly_p" name="Cys_Gly" compartment="p" boundaryCondition="false" />
  <species id="M_RipAW_e" name="Type_III_Effector_RipAW" compartment="e" boundaryCondition="false" />
  <species id="M_RipAW_b" name="Type_III_Effector_RipAW" compartment="b" boundaryCondition="true" />
  <species id="M_RipAW_c" name="Type_III_Effector_RipAW" compartment="c" boundaryCondition="false" />
  <species id="M_ammld_c" name="Ammelide" compartment="c" boundaryCondition="false" />
  <species id="M_RSp0629_c" name="Protein_RSp0629_Type_VI_effector_VGR" compartment="c" boundaryCondition="false" />
  <species id="M_RSp0629_b" name="Protein_RSp0629_Type_VI_effector_VGR" compartment="b" boundaryCondition="true" />
  <species id="M_acmana_c" name="N_Acetyl_D_mannosamine" compartment="c" boundaryCondition="false" />
  <species id="M_RipX_b" name="Type_III_Effector_RipX" compartment="b" boundaryCondition="true" />
  <species id="M_RipX_c" name="Type_III_Effector_RipX" compartment="c" boundaryCondition="false" />
  <species id="M_succ_e" name="Succinate" compartment="e" boundaryCondition="false" />
  <species id="M_succ_c" name="Succinate" compartment="c" boundaryCondition="false" />
  <species id="M_RipX_e" name="Type_III_Effector_RipX" compartment="e" boundaryCondition="false" />
  <species id="M_RipO1_e" name="Type_III_Effector_RipO1" compartment="e" boundaryCondition="false" />
  <species id="M_glyc_b" name="Glycerol" compartment="b" boundaryCondition="true" />
  <species id="M_glyc_c" name="Glycerol" compartment="c" boundaryCondition="false" />
  <species id="M_RSp0294_b" name="Protein_RSp0294_putative_calcium_binding_hemolysin" compartment="b" boundaryCondition="true" />
  <species id="M_RSp0294_c" name="Protein_RSp0294_putative_calcium_binding_hemolysin" compartment="c" boundaryCondition="false" />
  <species id="M_RSp0629_e" name="Protein_RSp0629_Type_VI_effector_VGR" compartment="e" boundaryCondition="false" />
  <species id="M_RipO1_c" name="Type_III_Effector_RipO1" compartment="c" boundaryCondition="false" />
  <species id="M_gam6p_c" name="D_Glucosamine_6_phosphate" compartment="c" boundaryCondition="false" />
  <species id="M_cgly_c" name="Cys_Gly" compartment="c" boundaryCondition="false" />
  <species id="M_RipO1_b" name="Type_III_Effector_RipO1" compartment="b" boundaryCondition="true" />
  <species id="M_val_L_asn_L_c" name="val_asn" compartment="c" boundaryCondition="false" />
  <species id="M_glyc_e" name="Glycerol" compartment="e" boundaryCondition="false" />
  <species id="M_2omph_c" name="2_Octaprenyl_6_methoxyphenol" compartment="c" boundaryCondition="false" />
  <species id="M_3mbzald_c" name="3_Methylbenzaldehyde" compartment="c" boundaryCondition="false" />
  <species id="M_forglu_c" name="N_Formimidoyl_L_glutamate" compartment="c" boundaryCondition="false" />
  <species id="M_histd_c" name="L_Histidinol" compartment="c" boundaryCondition="false" />
  <species id="M_RSp0294_e" name="Protein_RSp0294_putative_calcium_binding_hemolysin" compartment="e" boundaryCondition="false" />
  <species id="M_galctn_D_p" name="D_Galactonate" compartment="p" boundaryCondition="false" />
  <species id="M_succ_p" name="Succinate" compartment="p" boundaryCondition="false" />
  <species id="M_glyc_R_b" name="R__Glycerate" compartment="b" boundaryCondition="true" />
  <species id="M_murein3px4p_p" name="two_disacharide_linked_murein_units__tripeptide_crosslinked_tetrapeptide__A2pm__D_ala___middle_of_chain_" compartment="p" boundaryCondition="false" />
  <species id="M_murein5px4p_p" name="two_disacharide_linked_murein_units__pentapeptide_crosslinked_tetrapeptide__A2pm__D_ala___middle_of_chain_" compartment="p" boundaryCondition="false" />
  <species id="M_mi3p_D_c" name="1D_myo_Inositol_3_phosphate" compartment="c" boundaryCondition="false" />
  <species id="M_galctn_D_e" name="D_Galactonate" compartment="e" boundaryCondition="false" />
  <species id="M_galctn_D_b" name="D_Galactonate" compartment="b" boundaryCondition="true" />
  <species id="M_adocbi_c" name="Adenosyl_cobinamide" compartment="c" boundaryCondition="false" />
  <species id="M_galctn_D_c" name="D_Galactonate" compartment="c" boundaryCondition="false" />
  <species id="M_2mecdp_c" name="2_C_methyl_D_erythritol_2_4_cyclodiphosphate" compartment="c" boundaryCondition="false" />
  <species id="M_1agpg180_p" name="1_Acyl_sn_glycero_3_phosphoglycerol__n_C18_0_" compartment="p" boundaryCondition="false" />
  <species id="M_glyc_R_c" name="R__Glycerate" compartment="c" boundaryCondition="false" />
  <species id="M_glyc_R_e" name="R__Glycerate" compartment="e" boundaryCondition="false" />
  <species id="M_RipAU_e" name="Type_III_Effector_RipAU" compartment="e" boundaryCondition="false" />
  <species id="M_clpn141_p" name="cardiolipin__tetratetradec_7_enoyl__n_C14_1_" compartment="p" boundaryCondition="false" />
  <species id="M_seahcys_c" name="Se_Adenosylselenohomocysteine" compartment="c" boundaryCondition="false" />
  <species id="M_duri_c" name="Deoxyuridine" compartment="c" boundaryCondition="false" />
  <species id="M_crn_D_p" name="D_Carnitine" compartment="p" boundaryCondition="false" />
  <species id="M_Egl_e" name="Protein_Egl_endo_1_4_BETA_glucanase" compartment="e" boundaryCondition="false" />
  <species id="M_Egl_c" name="Protein_Egl_endo_1_4_BETA_glucanase" compartment="c" boundaryCondition="false" />
  <species id="M_Egl_b" name="Protein_Egl_endo_1_4_BETA_glucanase" compartment="b" boundaryCondition="true" />
  <species id="M_hisot_c" name="5-hydroxyisourate" compartment="c" boundaryCondition="false" />
  <species id="M_gdbtal_c" name="4_Guanidinobutanal" compartment="c" boundaryCondition="false" />
  <species id="M_hepthslac_p" name="N__heptanoyl__L_homoserine_lactone" compartment="p" boundaryCondition="false" />
  <species id="M_crn_D_c" name="D_Carnitine" compartment="c" boundaryCondition="false" />
  <species id="M_bgly_c" name="N_Benzoylglycine" compartment="c" boundaryCondition="false" />
  <species id="M_gp4g_c" name="P1_P4_Bis_5__guanosyl__tetraphosphate" compartment="c" boundaryCondition="false" />
  <species id="M_ser_L_ala_L_c" name="Ser_Ala" compartment="c" boundaryCondition="false" />
  <species id="M_dudp_c" name="dUDP" compartment="c" boundaryCondition="false" />
  <species id="M_Egl_p" name="Protein_Egl_endo_1_4_BETA_glucanase" compartment="p" boundaryCondition="false" />
  <species id="M_ura_c" name="Uracil" compartment="c" boundaryCondition="false" />
  <species id="M_ahcys_c" name="S_Adenosyl_L_homocysteine" compartment="c" boundaryCondition="false" />
  <species id="M_RipAU_b" name="Type_III_Effector_RipAU" compartment="b" boundaryCondition="true" />
  <species id="M_RipAU_c" name="Type_III_Effector_RipAU" compartment="c" boundaryCondition="false" />
  <species id="M_zn2_p" name="Zinc" compartment="p" boundaryCondition="false" />
  <species id="M_3ohpame_e" name="3_hydroxypalmitic_acid_methyl_ester" compartment="e" boundaryCondition="false" />
  <species id="M_3ohpame_c" name="3_hydroxypalmitic_acid_methyl_ester" compartment="c" boundaryCondition="false" />
  <species id="M_que34tRNA_c" name="queuosine_34__in_tRNA" compartment="c" boundaryCondition="false" />
  <species id="M_3ohpame_b" name="3_hydroxypalmitic_acid_methyl_ester" compartment="b" boundaryCondition="true" />
  <species id="M_im4ac_c" name="Imidazole_4_acetate" compartment="c" boundaryCondition="false" />
  <species id="M_zn2_c" name="Zinc" compartment="c" boundaryCondition="false" />
  <species id="M_im4ac_b" name="Imidazole_4_acetate" compartment="b" boundaryCondition="true" />
  <species id="M_uaagmda_c" name="Undecaprenyl_diphospho_N_acetylmuramoyl__N_acetylglucosamine__L_ala_D_glu_meso_2_6_diaminopimeloyl_D_ala_D_ala" compartment="c" boundaryCondition="false" />
  <species id="M_gmhep1p_c" name="D_Glycero_D_manno_heptose_1_phosphate" compartment="c" boundaryCondition="false" />
  <species id="M_2mac_c" name="2_Maleylacetate" compartment="c" boundaryCondition="false" />
  <species id="M_zn2_e" name="Zinc" compartment="e" boundaryCondition="false" />
  <species id="M_RipAM_b" name="Type_III_Effector_RipAM" compartment="b" boundaryCondition="true" />
  <species id="M_sl26da_c" name="N_Succinyl_LL_2_6_diaminoheptanedioate" compartment="c" boundaryCondition="false" />
  <species id="M_chol_p" name="Choline" compartment="p" boundaryCondition="false" />
  <species id="M_RipAM_c" name="Type_III_Effector_RipAM" compartment="c" boundaryCondition="false" />
  <species id="M_cdec3eACP_c" name="cis_dec_3_enoyl__acyl_carrier_protein___n_C10_1_" compartment="c" boundaryCondition="false" />
  <species id="M_zn2_b" name="Zinc" compartment="b" boundaryCondition="true" />
  <species id="M_tddec2eACP_c" name="trans_Dodec_2_enoyl__acyl_carrier_protein_" compartment="c" boundaryCondition="false" />
  <species id="M_iasp_c" name="Iminoaspartate" compartment="c" boundaryCondition="false" />
  <species id="M_3ohpame_p" name="3_hydroxypalmitic_acid_methyl_ester" compartment="p" boundaryCondition="false" />
  <species id="M_RipAM_e" name="Type_III_Effector_RipAM" compartment="e" boundaryCondition="false" />
  <species id="M_chol_b" name="Choline" compartment="b" boundaryCondition="true" />
  <species id="M_o2s_e" name="Superoxide_anion" compartment="e" boundaryCondition="false" />
  <species id="M_uamr_c" name="UDP_N_acetylmuramate" compartment="c" boundaryCondition="false" />
  <species id="M_methf_c" name="5_10_Methenyltetrahydrofolate" compartment="c" boundaryCondition="false" />
  <species id="M_RSp1545_p" name="Protein_RSp1545_hemagglutinin_like" compartment="p" boundaryCondition="false" />
  <species id="M_o2s_c" name="Superoxide_anion" compartment="c" boundaryCondition="false" />
  <species id="M_1odec11eg3p_p" name="1_octadec_11_enoyl_sn_glycerol_3_phosphate" compartment="p" boundaryCondition="false" />
  <species id="M_o2s_b" name="Superoxide_anion" compartment="b" boundaryCondition="true" />
  <species id="M_o2s_p" name="Superoxide_anion" compartment="p" boundaryCondition="false" />
  <species id="M_chol_e" name="Choline" compartment="e" boundaryCondition="false" />
  <species id="M_chol_c" name="Choline" compartment="c" boundaryCondition="false" />
  <species id="M_glycogen_b" name="Glycogen" compartment="b" boundaryCondition="true" />
  <species id="M_hmbil_c" name="Hydroxymethylbilane" compartment="c" boundaryCondition="false" />
  <species id="M_glycogen_c" name="Glycogen" compartment="c" boundaryCondition="false" />
  <species id="M_RSp1545_b" name="Protein_RSp1545_hemagglutinin_like" compartment="b" boundaryCondition="true" />
  <species id="M_RSp1545_c" name="Protein_RSp1545_hemagglutinin_like" compartment="c" boundaryCondition="false" />
  <species id="M_g6p_c" name="D_Glucose_6_phosphate" compartment="c" boundaryCondition="false" />
  <species id="M_RSp1545_e" name="Protein_RSp1545_hemagglutinin_like" compartment="e" boundaryCondition="false" />
  <species id="M_26dap_LL_c" name="LL_2_6_Diaminoheptanedioate" compartment="c" boundaryCondition="false" />
  <species id="M_mi1p_D_c" name="1D_myo_Inositol_1_phosphate" compartment="c" boundaryCondition="false" />
  <species id="M_dmlz_c" name="6_7_Dimethyl_8__1_D_ribityl_lumazine" compartment="c" boundaryCondition="false" />
  <species id="M_3oochslac_e" name="N__3_Oxooctanoyl_homoserine_lactone" compartment="e" boundaryCondition="false" />
  <species id="M_Sfglutth_c" name="S_Formylglutathione" compartment="c" boundaryCondition="false" />
  <species id="M_3oochslac_b" name="N__3_Oxooctanoyl_homoserine_lactone" compartment="b" boundaryCondition="true" />
  <species id="M_RipAG_e" name="Type_III_Effector_RipAG" compartment="e" boundaryCondition="false" />
  <species id="M_pan4p_c" name="Pantetheine_4__phosphate" compartment="c" boundaryCondition="false" />
  <species id="M_selcyst_c" name="Selenocystathionine" compartment="c" boundaryCondition="false" />
  <species id="M_RipAG_b" name="Type_III_Effector_RipAG" compartment="b" boundaryCondition="true" />
  <species id="M_RipAG_c" name="Type_III_Effector_RipAG" compartment="c" boundaryCondition="false" />
  <species id="M_3oochslac_p" name="N__3_Oxooctanoyl_homoserine_lactone" compartment="p" boundaryCondition="false" />
  <species id="M_kolipid4_c" name="KO_lipid_IV_A_" compartment="c" boundaryCondition="false" />
  <species id="M_cys_L_cys_L_c" name="cys_cys" compartment="c" boundaryCondition="false" />
  <species id="M_iscu_DASH_2fe2s2_c" name="IscU_with_two_bound__2Fe_2S__clusters" compartment="c" boundaryCondition="false" />
  <species id="M_grxox_c" name="glutaredoxin__oxidized_" compartment="c" boundaryCondition="false" />
  <species id="M_fdox_c" name="ferredoxin__oxidized__2_4Fe_4S_" compartment="c" boundaryCondition="false" />
  <species id="M_hepthslac_b" name="N__heptanoyl__L_homoserine_lactone" compartment="b" boundaryCondition="true" />
  <species id="M_RipAK_c" name="Type_III_Effector_RipAK" compartment="c" boundaryCondition="false" />
  <species id="M_RipAK_b" name="Type_III_Effector_RipAK" compartment="b" boundaryCondition="true" />
  <species id="M_RipAK_e" name="Type_III_Effector_RipAK" compartment="e" boundaryCondition="false" />
  <species id="M_hepthslac_e" name="N__heptanoyl__L_homoserine_lactone" compartment="e" boundaryCondition="false" />
  <species id="M_aps_c" name="Adenosine_5__phosphosulfate" compartment="c" boundaryCondition="false" />
  <species id="M_ppbng_c" name="Porphobilinogen" compartment="c" boundaryCondition="false" />
  <species id="M_n6ipadep_c" name="N6___2_isopentenyl__adenosine_5__monophosphate" compartment="c" boundaryCondition="false" />
  <species id="M_accoa_c" name="Acetyl_CoA" compartment="c" boundaryCondition="false" />
  <species id="M_5aprbu_c" name="5_Amino_6__5__phosphoribitylamino_uracil" compartment="c" boundaryCondition="false" />
  <species id="M_1hdec9eg3p_c" name="1_hexadec_9_enoyl_sn_glycerol_3_phosphate" compartment="c" boundaryCondition="false" />
  <species id="M_asp_L_e" name="L_Aspartate" compartment="e" boundaryCondition="false" />
  <species id="M_asp_L_c" name="L_Aspartate" compartment="c" boundaryCondition="false" />
  <species id="M_so4_p" name="Sulfate" compartment="p" boundaryCondition="false" />
  <species id="M_amet_c" name="S_Adenosyl_L_methionine" compartment="c" boundaryCondition="false" />
  <species id="M_asp_L_b" name="L_Aspartate" compartment="b" boundaryCondition="true" />
  <species id="M_alpp_p" name="Applipoprotein" compartment="p" boundaryCondition="false" />
  <species id="M_so4_b" name="Sulfate" compartment="b" boundaryCondition="true" />
  <species id="M_so4_c" name="Sulfate" compartment="c" boundaryCondition="false" />
  <species id="M_RSp0518_e" name="Protein_RSp0518_Type_VI_effector_VGR" compartment="e" boundaryCondition="false" />
  <species id="M_uacmamu_c" name="UDP_N_acetyl_D_mannosaminouronate" compartment="c" boundaryCondition="false" />
  <species id="M_so4_e" name="Sulfate" compartment="e" boundaryCondition="false" />
  <species id="M_RSp0518_c" name="Protein_RSp0518_Type_VI_effector_VGR" compartment="c" boundaryCondition="false" />
  <species id="M_indpyr_b" name="Indolepyruvate" compartment="b" boundaryCondition="true" />
  <species id="M_RSp0518_b" name="Protein_RSp0518_Type_VI_effector_VGR" compartment="b" boundaryCondition="true" />
  <species id="M_hxan_p" name="Hypoxanthine" compartment="p" boundaryCondition="false" />
  <species id="M_RipH1_b" name="Type_III_Effector_RipH1" compartment="b" boundaryCondition="true" />
  <species id="M_RipH1_c" name="Type_III_Effector_RipH1" compartment="c" boundaryCondition="false" />
  <species id="M_1hdec9eg3p_p" name="1_hexadec_9_enoyl_sn_glycerol_3_phosphate" compartment="p" boundaryCondition="false" />
  <species id="M_RipH1_e" name="Type_III_Effector_RipH1" compartment="e" boundaryCondition="false" />
  <species id="M_4h2ohepd_c" name="4_hydroxy_2_ketopimelate" compartment="c" boundaryCondition="false" />
  <species id="M_nac_e" name="Nicotinate" compartment="e" boundaryCondition="false" />
  <species id="M_dtdprmn_c" name="dTDP_L_rhamnose" compartment="c" boundaryCondition="false" />
  <species id="M_clald_c" name="Chloroacetaldehyde" compartment="c" boundaryCondition="false" />
  <species id="M_RSp1467_c" name="Protein_RSp1467_aspartic_protease" compartment="c" boundaryCondition="false" />
  <species id="M_RSp1467_b" name="Protein_RSp1467_aspartic_protease" compartment="b" boundaryCondition="true" />
  <species id="M_1agpe161_p" name="1_Acyl_sn_glycero_3_phosphoethanolamine__n_C16_1_" compartment="p" boundaryCondition="false" />
  <species id="M_nac_b" name="Nicotinate" compartment="b" boundaryCondition="true" />
  <species id="M_utp_c" name="UTP" compartment="c" boundaryCondition="false" />
  <species id="M_RSp1467_e" name="Protein_RSp1467_aspartic_protease" compartment="e" boundaryCondition="false" />
  <species id="M_nac_c" name="Nicotinate" compartment="c" boundaryCondition="false" />
  <species id="M_amuco_c" name="2_Aminomuconate" compartment="c" boundaryCondition="false" />
  <species id="M_hxan_b" name="Hypoxanthine" compartment="b" boundaryCondition="true" />
  <species id="M_indpyr_e" name="Indolepyruvate" compartment="e" boundaryCondition="false" />
  <species id="M_hxan_c" name="Hypoxanthine" compartment="c" boundaryCondition="false" />
  <species id="M_Mel_p" name="Protein_Mel_Tyrosinase " compartment="p" boundaryCondition="false" />
  <species id="M_nac_p" name="Nicotinate" compartment="p" boundaryCondition="false" />
  <species id="M_hxan_e" name="Hypoxanthine" compartment="e" boundaryCondition="false" />
  <species id="M_Mel_e" name="Protein_Mel_Tyrosinase " compartment="e" boundaryCondition="false" />
  <species id="M_glyc3p_b" name="Glycerol_3_phosphate" compartment="b" boundaryCondition="true" />
  <species id="M_RSp1467_p" name="Protein_RSp1467_aspartic_protease" compartment="p" boundaryCondition="false" />
  <species id="M_glyc3p_c" name="Glycerol_3_phosphate" compartment="c" boundaryCondition="false" />
  <species id="M_phe_L_ala_L_c" name="phe_ala" compartment="c" boundaryCondition="false" />
  <species id="M_glyc3p_e" name="Glycerol_3_phosphate" compartment="e" boundaryCondition="false" />
  <species id="M_dxyl5p_c" name="1_deoxy_D_xylulose_5_phosphate" compartment="c" boundaryCondition="false" />
  <species id="M_Mel_b" name="Protein_Mel_Tyrosinase " compartment="b" boundaryCondition="true" />
  <species id="M_glyc3p_p" name="Glycerol_3_phosphate" compartment="p" boundaryCondition="false" />
  <species id="M_hexACP_c" name="Hexanoyl_ACP__n_C6_0ACP_" compartment="c" boundaryCondition="false" />
  <species id="M_Mel_c" name="Protein_Mel_Tyrosinase " compartment="c" boundaryCondition="false" />
  <species id="M_quin_kt_p" name="Quinate" compartment="p" boundaryCondition="false" />
  <species id="M_bzocoa_c" name="Benzoyl_CoA" compartment="c" boundaryCondition="false" />
  <species id="M_RipS3_b" name="Type_III_Effector_RipS3" compartment="b" boundaryCondition="true" />
  <species id="M_RipS3_c" name="Type_III_Effector_RipS3" compartment="c" boundaryCondition="false" />
  <species id="M_prfp_c" name="1__5_Phosphoribosyl__5___5_phosphoribosylamino_methylideneamino_imidazole_4_carboxamide" compartment="c" boundaryCondition="false" />
  <species id="M_RipS3_e" name="Type_III_Effector_RipS3" compartment="e" boundaryCondition="false" />
  <species id="M_td2coa_c" name="trans_Tetradec_2_enoyl_CoA" compartment="c" boundaryCondition="false" />
  <species id="M_1agpe140_p" name="1_Acyl_sn_glycero_3_phosphoethanolamine__n_C14_0_" compartment="p" boundaryCondition="false" />
  <species id="M_pe181_p" name="phosphatidylethanolamine__dioctadec_11_enoyl__n_C18_1_" compartment="p" boundaryCondition="false" />
  <species id="M_cpmp_c" name="cyclic_pyranopterin_monophosphate" compartment="c" boundaryCondition="false" />
  <species id="M_quin_kt_e" name="Quinate" compartment="e" boundaryCondition="false" />
  <species id="M_quin_kt_b" name="Quinate" compartment="b" boundaryCondition="true" />
  <species id="M_quin_kt_c" name="Quinate" compartment="c" boundaryCondition="false" />
  <species id="M_pe181_c" name="phosphatidylethanolamine__dioctadec_11_enoyl__n_C18_1_" compartment="c" boundaryCondition="false" />
  <species id="M_orn_c" name="Ornithine" compartment="c" boundaryCondition="false" />
  <species id="M_orn_b" name="Ornithine" compartment="b" boundaryCondition="true" />
  <species id="M_orn_e" name="Ornithine" compartment="e" boundaryCondition="false" />
  <species id="M_btal_c" name="Butanal" compartment="c" boundaryCondition="false" />
  <species id="M_ralf1_c" name="ralfuranone_intermediary_1" compartment="c" boundaryCondition="false" />
  <species id="M_dscl_c" name="dihydrosirohydrochlorin" compartment="c" boundaryCondition="false" />
  <species id="M_orn_p" name="Ornithine" compartment="p" boundaryCondition="false" />
  <species id="M_ferulcoa_c" name="Feruloyl_CoA" compartment="c" boundaryCondition="false" />
  <species id="M_octapb_c" name="octanoate__protein_bound_" compartment="c" boundaryCondition="false" />
  <species id="M_chitos_b" name="Chitosan" compartment="b" boundaryCondition="true" />
  <species id="M_chitos_c" name="Chitosan" compartment="c" boundaryCondition="false" />
  <species id="M_n6dmalade_c" name="N6_dimethylallyladenine" compartment="c" boundaryCondition="false" />
  <species id="M_ala_B_c" name="beta_Alanine" compartment="c" boundaryCondition="false" />
  <species id="M_salc_c" name="Salicylate" compartment="c" boundaryCondition="false" />
  <species id="M_3hpppn_e" name="3__3_hydroxy_phenyl_propionate" compartment="e" boundaryCondition="false" />
  <species id="M_3hpppn_c" name="3__3_hydroxy_phenyl_propionate" compartment="c" boundaryCondition="false" />
  <species id="M_fpram_c" name="2__Formamido__N1__5_phospho_D_ribosyl_acetamidine" compartment="c" boundaryCondition="false" />
  <species id="M_3hpppn_b" name="3__3_hydroxy_phenyl_propionate" compartment="b" boundaryCondition="true" />
  <species id="M_naldx_b" name="Nalidixate" compartment="b" boundaryCondition="true" />
  <species id="M_met_L_pept_c" name="Peptide_L_methionine" compartment="c" boundaryCondition="false" />
  <species id="M_udp_c" name="UDP" compartment="c" boundaryCondition="false" />
  <species id="M_cdpdtdecg_c" name="CDP_1_2_ditetradecanoylglycerol" compartment="c" boundaryCondition="false" />
  <species id="M_ppal_c" name="Propanal" compartment="c" boundaryCondition="false" />
  <species id="M_3hpppn_p" name="3__3_hydroxy_phenyl_propionate" compartment="p" boundaryCondition="false" />
  <species id="M_pser_L_c" name="O_Phospho_L_serine" compartment="c" boundaryCondition="false" />
  <species id="M_cyan_c" name="Hydrogen_cyanide" compartment="c" boundaryCondition="false" />
  <species id="M_4abut_b" name="4_Aminobutanoate" compartment="b" boundaryCondition="true" />
  <species id="M_nmn_c" name="NMN" compartment="c" boundaryCondition="false" />
  <species id="M_4abut_c" name="4_Aminobutanoate" compartment="c" boundaryCondition="false" />
  <species id="M_dgtp_c" name="dGTP" compartment="c" boundaryCondition="false" />
  <species id="M_akg_b" name="2_Oxoglutarate" compartment="b" boundaryCondition="true" />
  <species id="M_3hbcoa_c" name="S__3_Hydroxybutanoyl_CoA" compartment="c" boundaryCondition="false" />
  <species id="M_akg_c" name="2_Oxoglutarate" compartment="c" boundaryCondition="false" />
  <species id="M_4abut_e" name="4_Aminobutanoate" compartment="e" boundaryCondition="false" />
  <species id="M_naldx_e" name="Nalidixate" compartment="e" boundaryCondition="false" />
  <species id="M_akg_e" name="2_Oxoglutarate" compartment="e" boundaryCondition="false" />
  <species id="M_4abut_p" name="4_Aminobutanoate" compartment="p" boundaryCondition="false" />
  <species id="M_akg_p" name="2_Oxoglutarate" compartment="p" boundaryCondition="false" />
  <species id="M_naldx_p" name="Nalidixate" compartment="p" boundaryCondition="false" />
  <species id="M_RSp0294_act_e" name="Protein_RSp0294_putative_calcium_binding_hemolysin_activated" compartment="e" boundaryCondition="false" />
  <species id="M_RSp0294_act_b" name="Protein_RSp0294_putative_calcium_binding_hemolysin_activated" compartment="b" boundaryCondition="true" />
  <species id="M_no2r_e" name="nitrogen_dioxide_radical" compartment="e" boundaryCondition="false" />
  <species id="M_pg141_c" name="Phosphatidylglycerol__ditetradec_7_enoyl__n_C14_1_" compartment="c" boundaryCondition="false" />
  <species id="M_lpp_p" name="lipoprotein" compartment="p" boundaryCondition="false" />
  <species id="M_udpg_c" name="UDPglucose" compartment="c" boundaryCondition="false" />
  <species id="M_no2r_b" name="nitrogen_dioxide_radical" compartment="b" boundaryCondition="true" />
  <species id="M_lipidAds_c" name="Lipid_A_Disaccharide" compartment="c" boundaryCondition="false" />
  <species id="M_no2r_c" name="nitrogen_dioxide_radical" compartment="c" boundaryCondition="false" />
  <species id="M_pnto_R_e" name="R__Pantothenate" compartment="e" boundaryCondition="false" />
  <species id="M_2agpe140_p" name="2_Acyl_sn_glycero_3_phosphoethanolamine__n_C14_0_" compartment="p" boundaryCondition="false" />
  <species id="M_DNAf_30kb_e" name="DNA_fragment_of_30_kbase" compartment="e" boundaryCondition="false" />
  <species id="M_grxrd_c" name="glutaredoxin__reduced_" compartment="c" boundaryCondition="false" />
  <species id="M_2ippm_c" name="2_Isopropylmaleate" compartment="c" boundaryCondition="false" />
  <species id="M_pnto_R_b" name="R__Pantothenate" compartment="b" boundaryCondition="true" />
  <species id="M_pnto_R_c" name="R__Pantothenate" compartment="c" boundaryCondition="false" />
  <species id="M_Tek_28kd_b" name="Protein_Tek_28k_dalton_fragment" compartment="b" boundaryCondition="true" />
  <species id="M_RipTAL_b" name="Type_III_Effector_RipTAL" compartment="b" boundaryCondition="true" />
  <species id="M_3hdcoa_c" name="S__3_Hydroxydecanoyl_CoA" compartment="c" boundaryCondition="false" />
  <species id="M_pnto_R_p" name="R__Pantothenate" compartment="p" boundaryCondition="false" />
  <species id="M_pg141_p" name="Phosphatidylglycerol__ditetradec_7_enoyl__n_C14_1_" compartment="p" boundaryCondition="false" />
  <species id="M_RipTAL_e" name="Type_III_Effector_RipTAL" compartment="e" boundaryCondition="false" />
  <species id="M_DNAf_30kb_b" name="DNA_fragment_of_30_kbase" compartment="b" boundaryCondition="true" />
  <species id="M_Tek_28kd_e" name="Protein_Tek_28k_dalton_fragment" compartment="e" boundaryCondition="false" />
  <species id="M_RipTAL_c" name="Type_III_Effector_RipTAL" compartment="c" boundaryCondition="false" />
  <species id="M_DNAf_30kb_c" name="DNA_fragment_of_30_kbase" compartment="c" boundaryCondition="false" />
  <species id="M_fecrm_un_b" name="Ferrichrome_minus_Fe_III_" compartment="b" boundaryCondition="true" />
  <species id="M_but_e" name="Butyrate__n_C4_0_" compartment="e" boundaryCondition="false" />
  <species id="M_fecrm_un_c" name="Ferrichrome_minus_Fe_III_" compartment="c" boundaryCondition="false" />
  <species id="M_air_c" name="5_amino_1__5_phospho_D_ribosyl_imidazole" compartment="c" boundaryCondition="false" />
  <species id="M_but_b" name="Butyrate__n_C4_0_" compartment="b" boundaryCondition="true" />
  <species id="M_2agpe140_c" name="2_Acyl_sn_glycero_3_phosphoethanolamine__n_C14_0_" compartment="c" boundaryCondition="false" />
  <species id="M_but_c" name="Butyrate__n_C4_0_" compartment="c" boundaryCondition="false" />
  <species id="M_3ocmrs7eACP_c" name="3_oxo_cis_myristol_7_eoyl__acyl_carrier_protein_" compartment="c" boundaryCondition="false" />
  <species id="M_DNAf_30kb_p" name="DNA_fragment_of_30_kbase" compartment="p" boundaryCondition="false" />
  <species id="M_pg160_c" name="Phosphatidylglycerol__dihexadecanoyl__n_C16_0_" compartment="c" boundaryCondition="false" />
  <species id="M_fecrm_un_p" name="Ferrichrome_minus_Fe_III_" compartment="p" boundaryCondition="false" />
  <species id="M_clpn161_p" name="cardiolipin__tetrahexadec_9_enoyl__n_C16_1_" compartment="p" boundaryCondition="false" />
  <species id="M_RSc0887_p" name="Protein_RSc0887_hemagglutinin_like" compartment="p" boundaryCondition="false" />
  <species id="M_pg160_p" name="Phosphatidylglycerol__dihexadecanoyl__n_C16_0_" compartment="p" boundaryCondition="false" />
  <species id="M_sprm_c" name="Spermine" compartment="c" boundaryCondition="false" />
  <species id="M_3pg_c" name="3_Phospho_D_glycerate" compartment="c" boundaryCondition="false" />
  <species id="M_dsbard_p" name="periplasmic_protein_disulfide_isomerase_I__reduced_" compartment="p" boundaryCondition="false" />
  <species id="M_fecrm_un_e" name="Ferrichrome_minus_Fe_III_" compartment="e" boundaryCondition="false" />
  <species id="M_ps120_c" name="phosphatidylserine__didodecanoyl__n_C12_0_" compartment="c" boundaryCondition="false" />
  <species id="M_no2r_p" name="nitrogen_dioxide_radical" compartment="p" boundaryCondition="false" />
  <species id="M_thym_c" name="Thymine" compartment="c" boundaryCondition="false" />
  <species id="M_PCW_RSc0104_act_b" name="Plant_Cell_Wall_generic_structure_bounded_to_the_protein_RSc0104_in_activated_form" compartment="b" boundaryCondition="true" />
  <species id="M_2cpr5p_c" name="1__2_Carboxyphenylamino__1_deoxy_D_ribulose_5_phosphate" compartment="c" boundaryCondition="false" />
  <species id="M_PCW_RSc0104_act_e" name="Plant_Cell_Wall_generic_structure_bounded_to_the_protein_RSc0104_in_activated_form" compartment="e" boundaryCondition="false" />
  <species id="M_tartr_M_c" name="meso_Tartaric_acid" compartment="c" boundaryCondition="false" />
  <species id="M_acg5sa_c" name="N_Acetyl_L_glutamate_5_semialdehyde" compartment="c" boundaryCondition="false" />
  <species id="M_dtdp_c" name="dTDP" compartment="c" boundaryCondition="false" />
  <species id="M_but_p" name="Butyrate__n_C4_0_" compartment="p" boundaryCondition="false" />
  <species id="M_urcan_c" name="Urocanate" compartment="c" boundaryCondition="false" />
  <species id="M_tungs_e" name="tungstate" compartment="e" boundaryCondition="false" />
  <species id="M_RipAZ1_e" name="Type_III_Effector_RipAZ1" compartment="e" boundaryCondition="false" />
  <species id="M_RSp0881_c" name="Protein_RSp0881_putative_endoglucanase" compartment="c" boundaryCondition="false" />
  <species id="M_RipAZ1_c" name="Type_III_Effector_RipAZ1" compartment="c" boundaryCondition="false" />
  <species id="M_RSp0881_b" name="Protein_RSp0881_putative_endoglucanase" compartment="b" boundaryCondition="true" />
  <species id="M_RipAZ1_b" name="Type_III_Effector_RipAZ1" compartment="b" boundaryCondition="true" />
  <species id="M_na1_c" name="Sodium" compartment="c" boundaryCondition="false" />
  <species id="M_tungs_c" name="tungstate" compartment="c" boundaryCondition="false" />
  <species id="M_tungs_b" name="tungstate" compartment="b" boundaryCondition="true" />
  <species id="M_na1_e" name="Sodium" compartment="e" boundaryCondition="false" />
  <species id="M_RSp0881_e" name="Protein_RSp0881_putative_endoglucanase" compartment="e" boundaryCondition="false" />
  <species id="M_na1_p" name="Sodium" compartment="p" boundaryCondition="false" />
  <species id="M_dhap_c" name="Dihydroxyacetone_phosphate" compartment="c" boundaryCondition="false" />
  <species id="M_dhap_b" name="Dihydroxyacetone_phosphate" compartment="b" boundaryCondition="true" />
  <species id="M_his_L_thr_L_c" name="his_thr" compartment="c" boundaryCondition="false" />
  <species id="M_dhap_e" name="Dihydroxyacetone_phosphate" compartment="e" boundaryCondition="false" />
  <species id="M_RSp0881_p" name="Protein_RSp0881_putative_endoglucanase" compartment="p" boundaryCondition="false" />
  <species id="M_tungs_p" name="tungstate" compartment="p" boundaryCondition="false" />
  <species id="M_dhap_p" name="Dihydroxyacetone_phosphate" compartment="p" boundaryCondition="false" />
  <species id="M_3ocvac11eACP_c" name="3_oxo_cis_vacc_11_enoyl__acyl_carrier_protein_" compartment="c" boundaryCondition="false" />
  <species id="M_3ooctACP_c" name="3_Oxooctanoyl__acyl_carrier_protein_" compartment="c" boundaryCondition="false" />
  <species id="M_na1_b" name="Sodium" compartment="b" boundaryCondition="true" />
  <species id="M_fmn_c" name="FMN" compartment="c" boundaryCondition="false" />
  <species id="M_sucsal_c" name="Succinic_semialdehyde" compartment="c" boundaryCondition="false" />
  <species id="M_cana_L_b" name="L_canavanine" compartment="b" boundaryCondition="true" />
  <species id="M_cana_L_c" name="L_canavanine" compartment="c" boundaryCondition="false" />
  <species id="M_cana_L_e" name="L_canavanine" compartment="e" boundaryCondition="false" />
  <species id="M_ddcal_c" name="Dodecanal" compartment="c" boundaryCondition="false" />
  <species id="M_DNAm_c" name="DNA_mutated" compartment="c" boundaryCondition="false" />
  <species id="M_hmgth_c" name="hydroxymethylglutathione" compartment="c" boundaryCondition="false" />
  <species id="M_2hdec9eg3p_p" name="2_hexadec_9_enoyl_sn_glycerol_3_phosphate" compartment="p" boundaryCondition="false" />
  <species id="M_2hdec9eg3p_c" name="2_hexadec_9_enoyl_sn_glycerol_3_phosphate" compartment="c" boundaryCondition="false" />
  <species id="M_glucan_c" name="1_2_beta_D_Glucosyl_13_cycled" compartment="c" boundaryCondition="false" />
  <species id="M_etha_b" name="Ethanolamine" compartment="b" boundaryCondition="true" />
  <species id="M_etha_c" name="Ethanolamine" compartment="c" boundaryCondition="false" />
  <species id="M_PehC_c" name="Protein_PehC_polygalacturonase" compartment="c" boundaryCondition="false" />
  <species id="M_RipAP_c" name="Type_III_Effector_RipAP" compartment="c" boundaryCondition="false" />
  <species id="M_RipAP_b" name="Type_III_Effector_RipAP" compartment="b" boundaryCondition="true" />
  <species id="M_gmp_c" name="GMP" compartment="c" boundaryCondition="false" />
  <species id="M_PehC_b" name="Protein_PehC_polygalacturonase" compartment="b" boundaryCondition="true" />
  <species id="M_adpglc_c" name="ADPglucose" compartment="c" boundaryCondition="false" />
  <species id="M_RipAP_e" name="Type_III_Effector_RipAP" compartment="e" boundaryCondition="false" />
  <species id="M_56dihindlcrbxlt_e" name="5,6-Dihydroxyindole-2-carboxylate" compartment="e" boundaryCondition="false" />
  <species id="M_3hpalmACP_c" name="R_3_hydroxypalmitoyl__acyl_carrier_protein_" compartment="c" boundaryCondition="false" />
  <species id="M_PehC_e" name="Protein_PehC_polygalacturonase" compartment="e" boundaryCondition="false" />
  <species id="M_nh4_p" name="Ammonium" compartment="p" boundaryCondition="false" />
  <species id="M_but2eACP_c" name="But_2_enoyl__acyl_carrier_protein_" compartment="c" boundaryCondition="false" />
  <species id="M_PehC_p" name="Protein_PehC_polygalacturonase" compartment="p" boundaryCondition="false" />
  <species id="M_nh4_e" name="Ammonium" compartment="e" boundaryCondition="false" />
  <species id="M_nh4_c" name="Ammonium" compartment="c" boundaryCondition="false" />
  <species id="M_4ahmmp_c" name="4_Amino_5_hydroxymethyl_2_methylpyrimidine" compartment="c" boundaryCondition="false" />
  <species id="M_2mahmp_c" name="2_Methyl_4_amino_5_hydroxymethylpyrimidine_diphosphate" compartment="c" boundaryCondition="false" />
  <species id="M_RipT_c" name="Type_III_Effector_RipT" compartment="c" boundaryCondition="false" />
  <species id="M_nh4_b" name="Ammonium" compartment="b" boundaryCondition="true" />
  <species id="M_mlthfglu_c" name="5_10_methylenetetrahydropteroyltriglutamate" compartment="c" boundaryCondition="false" />
  <species id="M_RipT_b" name="Type_III_Effector_RipT" compartment="b" boundaryCondition="true" />
  <species id="M_camp_c" name="cAMP" compartment="c" boundaryCondition="false" />
  <species id="M_RipT_e" name="Type_III_Effector_RipT" compartment="e" boundaryCondition="false" />
  <species id="M_core_kdo_lipidA_RS_c" name="core_kdo_lipidA_RS" compartment="c" boundaryCondition="false" />
  <species id="M_RSc0887_b" name="Protein_RSc0887_hemagglutinin_like" compartment="b" boundaryCondition="true" />
  <species id="M_RSc0887_c" name="Protein_RSc0887_hemagglutinin_like" compartment="c" boundaryCondition="false" />
  <species id="M_pre8_c" name="Precorrin_8" compartment="c" boundaryCondition="false" />
  <species id="M_fmettrna_c" name="N_Formylmethionyl_tRNA" compartment="c" boundaryCondition="false" />
  <species id="M_RSc0887_e" name="Protein_RSc0887_hemagglutinin_like" compartment="e" boundaryCondition="false" />
  <species id="M_LalaDgluMdap_p" name="L_alanine_D_glutamate_meso_2_6_diaminoheptanedioate" compartment="p" boundaryCondition="false" />
  <species id="M_3c2hmucsem_c" name="2_hydroxy_3_carboxy_muconic_semialdehyde" compartment="c" boundaryCondition="false" />
  <species id="M_12dgr161_b" name="1_2_Diacyl_sn_glycerol__dihexadec_9_enoyl__n_C16_1_" compartment="b" boundaryCondition="true" />
  <species id="M_12dgr161_e" name="1_2_Diacyl_sn_glycerol__dihexadec_9_enoyl__n_C16_1_" compartment="e" boundaryCondition="false" />
  <species id="M_LalaDgluMdap_c" name="L_alanine_D_glutamate_meso_2_6_diaminoheptanedioate" compartment="c" boundaryCondition="false" />
  <species id="M_12dgr161_c" name="1_2_Diacyl_sn_glycerol__dihexadec_9_enoyl__n_C16_1_" compartment="c" boundaryCondition="false" />
  <species id="M_3php_c" name="3_Phosphohydroxypyruvate" compartment="c" boundaryCondition="false" />
  <species id="M_5mthfglu_c" name="5_Methyltetrahydropteroyltriglutamate" compartment="c" boundaryCondition="false" />
  <species id="M_2agpg181_p" name="2_Acyl_sn_glycero_3_phosphoglycerol__n_C18_1_" compartment="p" boundaryCondition="false" />
  <species id="M_RSc0249_act_e" name="Protein_RSc0249_putative_calcium_binding_hemolysin_activated" compartment="e" boundaryCondition="false" />
  <species id="M_ampi_p" name="Ampicillin" compartment="p" boundaryCondition="false" />
  <species id="M_ncam_c" name="Nicotinamide" compartment="c" boundaryCondition="false" />
  <species id="M_isoquin2HO_c" name="Isoquinolin_2_1H__one" compartment="c" boundaryCondition="false" />
  <species id="M_man6p_c" name="D_Mannose_6_phosphate" compartment="c" boundaryCondition="false" />
  <species id="M_glucan_p" name="1_2_beta_D_Glucosyl_13_cycled" compartment="p" boundaryCondition="false" />
  <species id="M_glx_c" name="Glyoxylate" compartment="c" boundaryCondition="false" />
  <species id="M_2agpg181_c" name="2_Acyl_sn_glycero_3_phosphoglycerol__n_C18_1_" compartment="c" boundaryCondition="false" />
  <species id="M_5apru_c" name="5_Amino_6__5__phosphoribosylamino_uracil" compartment="c" boundaryCondition="false" />
  <species id="M_RipV1_c" name="Type_III_Effector_RipV1" compartment="c" boundaryCondition="false" />
  <species id="M_cana_L_p" name="L_canavanine" compartment="p" boundaryCondition="false" />
  <species id="M_RipV1_b" name="Type_III_Effector_RipV1" compartment="b" boundaryCondition="true" />
  <species id="M_RipV1_e" name="Type_III_Effector_RipV1" compartment="e" boundaryCondition="false" />
  <species id="M_3oddcoa_c" name="3_Oxododecanoyl_CoA" compartment="c" boundaryCondition="false" />
  <species id="M_RSc0249_act_b" name="Protein_RSc0249_putative_calcium_binding_hemolysin_activated" compartment="b" boundaryCondition="true" />
  <species id="M_ppi_c" name="Diphosphate" compartment="c" boundaryCondition="false" />
  <species id="M_his_L_leu_L_c" name="his_leu" compartment="c" boundaryCondition="false" />
  <species id="M_6pddgluc_c" name="6_phospho_5_dehydro_2_deoxy_D_gluconate" compartment="c" boundaryCondition="false" />
  <species id="M_1hdecg3p_p" name="1_hexadecanoyl_sn_glycerol_3_phosphate" compartment="p" boundaryCondition="false" />
  <species id="M_fusar_b" name="Fusarate" compartment="b" boundaryCondition="true" />
  <species id="M_fusar_e" name="Fusarate" compartment="e" boundaryCondition="false" />
  <species id="M_dextrin_b" name="dextrin" compartment="b" boundaryCondition="true" />
  <species id="M_dextrin_e" name="dextrin" compartment="e" boundaryCondition="false" />
  <species id="M_4mop_c" name="4_Methyl_2_oxopentanoate" compartment="c" boundaryCondition="false" />
  <species id="M_ptdca_c" name="pentadecanoate" compartment="c" boundaryCondition="false" />
  <species id="M_3ohdcoa_c" name="3_Oxohexadecanoyl_CoA" compartment="c" boundaryCondition="false" />
  <species id="M_1hdecg3p_c" name="1_hexadecanoyl_sn_glycerol_3_phosphate" compartment="c" boundaryCondition="false" />
  <species id="M_fusar_p" name="Fusarate" compartment="p" boundaryCondition="false" />
  <species id="M_dad_2_c" name="Deoxyadenosine" compartment="c" boundaryCondition="false" />
  <species id="M_mesucc_b" name="Mono_methylsuccinate" compartment="b" boundaryCondition="true" />
  <species id="M_ralf_e" name="ralfuranone" compartment="e" boundaryCondition="false" />
  <species id="M_14aglucan_e" name="1_4_alpha_D_Glucosyl_n" compartment="e" boundaryCondition="false" />
  <species id="M_14aglucan_c" name="1_4_alpha_D_Glucosyl_n" compartment="c" boundaryCondition="false" />
  <species id="M_2dh3dgal6p_c" name="2_Dehydro_3_deoxy_D_galactonate_6_phosphate" compartment="c" boundaryCondition="false" />
  <species id="M_ralf_p" name="ralfuranone" compartment="p" boundaryCondition="false" />
  <species id="M_ampi_b" name="Ampicillin" compartment="b" boundaryCondition="true" />
  <species id="M_ampi_e" name="Ampicillin" compartment="e" boundaryCondition="false" />
  <species id="M_adcobdam_c" name="Adenosyl_cobyrinate_diamide" compartment="c" boundaryCondition="false" />
  <species id="M_mesucc_p" name="Mono_methylsuccinate" compartment="p" boundaryCondition="false" />
  <species id="M_amp_c" name="AMP" compartment="c" boundaryCondition="false" />
  <species id="M_RipK_b" name="Type_III_Effector_RipK" compartment="b" boundaryCondition="true" />
  <species id="M_14aglucan_b" name="1_4_alpha_D_Glucosyl_n" compartment="b" boundaryCondition="true" />
  <species id="M_3mb2coa_c" name="3_Methylbut_2_enoyl_CoA" compartment="c" boundaryCondition="false" />
  <species id="M_RipK_c" name="Type_III_Effector_RipK" compartment="c" boundaryCondition="false" />
  <species id="M_RipK_e" name="Type_III_Effector_RipK" compartment="e" boundaryCondition="false" />
  <species id="M_RSp0745_b" name="Protein_RSp0745_Type_VI_effector_Hcp" compartment="b" boundaryCondition="true" />
  <species id="M_mesucc_c" name="Mono_methylsuccinate" compartment="c" boundaryCondition="false" />
  <species id="M_RSp0745_c" name="Protein_RSp0745_Type_VI_effector_Hcp" compartment="c" boundaryCondition="false" />
  <species id="M_mesucc_e" name="Mono_methylsuccinate" compartment="e" boundaryCondition="false" />
  <species id="M_RSp0745_e" name="Protein_RSp0745_Type_VI_effector_Hcp" compartment="e" boundaryCondition="false" />
  <species id="M_2hdecg3p_p" name="2_hexadecanoyl_sn_glycerol_3_phosphate" compartment="p" boundaryCondition="false" />
  <species id="M_3hbzald_c" name="3_Hydroxybenzaldehyde" compartment="c" boundaryCondition="false" />
  <species id="M_hx2coa_c" name="trans_Hex_2_enoyl_CoA" compartment="c" boundaryCondition="false" />
  <species id="M_ptolald_c" name="p_Tolualdehyde" compartment="c" boundaryCondition="false" />
  <species id="M_h2mb4p_c" name="1_hydroxy_2_methyl_2__E__butenyl_4_diphosphate" compartment="c" boundaryCondition="false" />
  <species id="M_2hdecg3p_c" name="2_hexadecanoyl_sn_glycerol_3_phosphate" compartment="c" boundaryCondition="false" />
  <species id="M_cbi_b" name="Cobinamide" compartment="b" boundaryCondition="true" />
  <species id="M_hslac_b" name="homoserine_lactone" compartment="b" boundaryCondition="true" />
  <species id="M_n5horn_c" name="N5_hydroxy_L_ornithine" compartment="c" boundaryCondition="false" />
  <species id="M_cbi_c" name="Cobinamide" compartment="c" boundaryCondition="false" />
  <species id="M_hslac_e" name="homoserine_lactone" compartment="e" boundaryCondition="false" />
  <species id="M_cbi_e" name="Cobinamide" compartment="e" boundaryCondition="false" />
  <species id="M_ralf_b" name="ralfuranone" compartment="b" boundaryCondition="true" />
  <species id="M_fumpyr_c" name="3_Fumarylpyruvate" compartment="c" boundaryCondition="false" />
  <species id="M_ppa_p" name="Propionate__n_C3_0_" compartment="p" boundaryCondition="false" />
  <species id="M_ralf_c" name="ralfuranone" compartment="c" boundaryCondition="false" />
  <species id="M_PCW_L_Fucose_Rsl_b" name="Plant_Cell_Wall_generic_structure_including_L_Fucose_bounded_to_the_lectine_Rsl" compartment="b" boundaryCondition="true" />
  <species id="M_PCW_L_Fucose_Rsl_e" name="Plant_Cell_Wall_generic_structure_including_L_Fucose_bounded_to_the_lectine_Rsl" compartment="e" boundaryCondition="false" />
  <species id="M_5aop_c" name="5_Amino_4_oxopentanoate" compartment="c" boundaryCondition="false" />
  <species id="M_trnaala_c" name="tRNA_Ala_" compartment="c" boundaryCondition="false" />
  <species id="M_ipdp_c" name="Isopentenyl_diphosphate" compartment="c" boundaryCondition="false" />
  <species id="M_hslac_p" name="homoserine_lactone" compartment="p" boundaryCondition="false" />
  <species id="M_adocbip_c" name="Adenosyl_cobinamide_phosphate" compartment="c" boundaryCondition="false" />
  <species id="M_tcmbo_c" name="trans_4_Carboxymethylenebut_2_en_4_olide" compartment="c" boundaryCondition="false" />
  <species id="M_cbi_p" name="Cobinamide" compartment="p" boundaryCondition="false" />
  <species id="M_RipG5_e" name="Type_III_Effector_RipG5" compartment="e" boundaryCondition="false" />
  <species id="M_RipG5_c" name="Type_III_Effector_RipG5" compartment="c" boundaryCondition="false" />
  <species id="M_RipG5_b" name="Type_III_Effector_RipG5" compartment="b" boundaryCondition="true" />
  <species id="M_hdcoa_c" name="Hexadecenoyl_CoA__n_C16_1CoA_" compartment="c" boundaryCondition="false" />
  <species id="M_mmcoa_S_c" name="S__Methylmalonyl_CoA" compartment="c" boundaryCondition="false" />
  <species id="M_ppa_e" name="Propionate__n_C3_0_" compartment="e" boundaryCondition="false" />
  <species id="M_ppa_b" name="Propionate__n_C3_0_" compartment="b" boundaryCondition="true" />
  <species id="M_inost_p" name="myo_Inositol" compartment="p" boundaryCondition="false" />
  <species id="M_hkdolipa_c" name="heptosyl_kdo_lipidA" compartment="c" boundaryCondition="false" />
  <species id="M_ppa_c" name="Propionate__n_C3_0_" compartment="c" boundaryCondition="false" />
  <species id="M_trnaglu_c" name="tRNA__Glu_" compartment="c" boundaryCondition="false" />
  <species id="M_um4p_c" name="UDP_N_acetylmuramoyl_L_alanyl_D_gamma_glutamyl_meso_2_6_diaminopimelate_D_alanine" compartment="c" boundaryCondition="false" />
  <species id="M_5drib_b" name="5__deoxyribose" compartment="b" boundaryCondition="true" />
  <species id="M_dtdp4d6dg_c" name="dTDP_4_dehydro_6_deoxy_D_glucose" compartment="c" boundaryCondition="false" />
  <species id="M_5drib_c" name="5__deoxyribose" compartment="c" boundaryCondition="false" />
  <species id="M_o2_c" name="Dioxygen" compartment="c" boundaryCondition="false" />
  <species id="M_pect_e" name="pectine" compartment="e" boundaryCondition="false" />
  <species id="M_o2_b" name="Dioxygen" compartment="b" boundaryCondition="true" />
  <species id="M_o2_e" name="Dioxygen" compartment="e" boundaryCondition="false" />
  <species id="M_pect_b" name="pectine" compartment="b" boundaryCondition="true" />
  <species id="M_nadp_c" name="Nicotinamide_adenine_dinucleotide_phosphate" compartment="c" boundaryCondition="false" />
  <species id="M_tpalm2eACP_c" name="trans_Hexadec_2_enoyl__acyl_carrier_protein_" compartment="c" boundaryCondition="false" />
  <species id="M_o2_p" name="Dioxygen" compartment="p" boundaryCondition="false" />
  <species id="M_pgp180_p" name="Phosphatidylglycerophosphate__dioctadecanoyl__n_C18_0_" compartment="p" boundaryCondition="false" />
  <species id="M_thmmp_c" name="Thiamin_monophosphate" compartment="c" boundaryCondition="false" />
  <species id="M_Lkynr_c" name="L_Kynurenine" compartment="c" boundaryCondition="false" />
  <species id="M_dhpppn_c" name="3__2_3_Dihydroxyphenyl_propanoate" compartment="c" boundaryCondition="false" />
  <species id="M_2oph_c" name="2_Octaprenylphenol" compartment="c" boundaryCondition="false" />
  <species id="M_3otdcoa_c" name="3_Oxotetradecanoyl_CoA" compartment="c" boundaryCondition="false" />
  <species id="M_5hoxindoa_c" name="5_Hydroxyindoleacetate" compartment="c" boundaryCondition="false" />
  <species id="M_pgp180_c" name="Phosphatidylglycerophosphate__dioctadecanoyl__n_C18_0_" compartment="c" boundaryCondition="false" />
  <species id="M_dha_e" name="Dihydroxyacetone" compartment="e" boundaryCondition="false" />
  <species id="M_pc141_e" name="phatidylcholine_14_1_14_1_" compartment="e" boundaryCondition="false" />
  <species id="M_LalaDgluMdapDala_p" name="L_alanine_D_glutamate_meso_2_6_diaminoheptanedioate_D_alanine" compartment="p" boundaryCondition="false" />
  <species id="M_pc141_b" name="phatidylcholine_14_1_14_1_" compartment="b" boundaryCondition="true" />
  <species id="M_sertrna_c" name="L_Seryl_tRNA_Ser_" compartment="c" boundaryCondition="false" />
  <species id="M_dha_p" name="Dihydroxyacetone" compartment="p" boundaryCondition="false" />
  <species id="M_LalaDgluMdapDala_c" name="L_alanine_D_glutamate_meso_2_6_diaminoheptanedioate_D_alanine" compartment="c" boundaryCondition="false" />
  <species id="M_atp_c" name="ATP" compartment="c" boundaryCondition="false" />
  <species id="M_dutp_c" name="dUTP" compartment="c" boundaryCondition="false" />
  <species id="M_dha_b" name="Dihydroxyacetone" compartment="b" boundaryCondition="true" />
  <species id="M_thfglu_c" name="Tetrahydrofolyl_triglutamate" compartment="c" boundaryCondition="false" />
  <species id="M_acpc_p" name="1_Aminocyclopropane_1_carboxylate" compartment="p" boundaryCondition="false" />
  <species id="M_citr_L_e" name="L_Citrulline" compartment="e" boundaryCondition="false" />
  <species id="M_ara5p_c" name="D_Arabinose_5_phosphate" compartment="c" boundaryCondition="false" />
  <species id="M_citr_L_b" name="L_Citrulline" compartment="b" boundaryCondition="true" />
  <species id="M_citr_L_c" name="L_Citrulline" compartment="c" boundaryCondition="false" />
  <species id="M_6pgl_c" name="6_phospho_D_glucono_1_5_lactone" compartment="c" boundaryCondition="false" />
  <species id="M_coa_c" name="Coenzyme_A" compartment="c" boundaryCondition="false" />
  <species id="M_acpc_c" name="1_Aminocyclopropane_1_carboxylate" compartment="c" boundaryCondition="false" />
  <species id="M_acpc_b" name="1_Aminocyclopropane_1_carboxylate" compartment="b" boundaryCondition="true" />
  <species id="M_RSp1139_c" name="Protein_RSp1139_Type_VI_effector_VGR" compartment="c" boundaryCondition="false" />
  <species id="M_ditp_c" name="dITP" compartment="c" boundaryCondition="false" />
  <species id="M_RSp1139_b" name="Protein_RSp1139_Type_VI_effector_VGR" compartment="b" boundaryCondition="true" />
  <species id="M_acpc_e" name="1_Aminocyclopropane_1_carboxylate" compartment="e" boundaryCondition="false" />
  <species id="M_citr_L_p" name="L_Citrulline" compartment="p" boundaryCondition="false" />
  <species id="M_egmeACP_c" name="Enoylglutaryl__acyl_carrier_protein__methyl_ester" compartment="c" boundaryCondition="false" />
  <species id="M_RSp1139_e" name="Protein_RSp1139_Type_VI_effector_VGR" compartment="e" boundaryCondition="false" />
  <species id="M_23ccmp_e" name="2__3__Cyclic_CMP" compartment="e" boundaryCondition="false" />
  <species id="M_malt_c" name="Maltose" compartment="c" boundaryCondition="false" />
  <species id="M_23ccmp_b" name="2__3__Cyclic_CMP" compartment="b" boundaryCondition="true" />
  <species id="M_23ccmp_p" name="2__3__Cyclic_CMP" compartment="p" boundaryCondition="false" />
  <species id="M_im4act_c" name="Imidazole_4_acetaldehyde" compartment="c" boundaryCondition="false" />
  <species id="M_u3hga_c" name="UDP_3_O__3_hydroxytetradecanoyl__D_glucosamine" compartment="c" boundaryCondition="false" />
  <species id="M_3odecACP_c" name="3_Oxodecanoyl__acyl_carrier_protein_" compartment="c" boundaryCondition="false" />
  <species id="M_dcal_c" name="decanal" compartment="c" boundaryCondition="false" />
  <species id="M_pa161_b" name="1_2_dihexadec_9_enoyl_sn_glycerol_3_phosphate" compartment="b" boundaryCondition="true" />
  <species id="M_gal_e" name="D_Galactose" compartment="e" boundaryCondition="false" />
  <species id="M_pa161_c" name="1_2_dihexadec_9_enoyl_sn_glycerol_3_phosphate" compartment="c" boundaryCondition="false" />
  <species id="M_gal_c" name="D_Galactose" compartment="c" boundaryCondition="false" />
  <species id="M_pa161_e" name="1_2_dihexadec_9_enoyl_sn_glycerol_3_phosphate" compartment="e" boundaryCondition="false" />
  <species id="M_imp_c" name="IMP" compartment="c" boundaryCondition="false" />
  <species id="M_gal_b" name="D_Galactose" compartment="b" boundaryCondition="true" />
  <species id="M_etoh_c" name="Ethanol" compartment="c" boundaryCondition="false" />
  <species id="M_4cml_c" name="4_Carboxymuconolactone" compartment="c" boundaryCondition="false" />
  <species id="M_hLkynr_c" name="3_Hydroxy_L_kynurenine" compartment="c" boundaryCondition="false" />
  <species id="M_1odecg3p_c" name="1_octadecanoyl_sn_glycerol_3_phosphate" compartment="c" boundaryCondition="false" />
  <species id="M_12dgr180_e" name="1_2_Diacyl_sn_glycerol__dioctadecanoyl__n_C18_0_" compartment="e" boundaryCondition="false" />
  <species id="M_12dgr180_c" name="1_2_Diacyl_sn_glycerol__dioctadecanoyl__n_C18_0_" compartment="c" boundaryCondition="false" />
  <species id="M_gal_p" name="D_Galactose" compartment="p" boundaryCondition="false" />
  <species id="M_12dgr180_b" name="1_2_Diacyl_sn_glycerol__dioctadecanoyl__n_C18_0_" compartment="b" boundaryCondition="true" />
  <species id="M_pa161_p" name="1_2_dihexadec_9_enoyl_sn_glycerol_3_phosphate" compartment="p" boundaryCondition="false" />
  <species id="M_xan_c" name="Xanthine" compartment="c" boundaryCondition="false" />
  <species id="M_xan_b" name="Xanthine" compartment="b" boundaryCondition="true" />
  <species id="M_3hibutcoa_c" name="S__3_Hydroxyisobutyryl_CoA" compartment="c" boundaryCondition="false" />
  <species id="M_pre3b_c" name="Precorrin_3B" compartment="c" boundaryCondition="false" />
  <species id="M_nadph_c" name="Nicotinamide_adenine_dinucleotide_phosphate___reduced" compartment="c" boundaryCondition="false" />
  <species id="M_xan_e" name="Xanthine" compartment="e" boundaryCondition="false" />
  <species id="M_uagmda_c" name="Undecaprenyl_diphospho_N_acetylmuramoyl_L_alanyl_D_glutamyl_meso_2_6_diaminopimeloyl_D_alanyl_D_alanine" compartment="c" boundaryCondition="false" />
  <species id="M_1odecg3p_p" name="1_octadecanoyl_sn_glycerol_3_phosphate" compartment="p" boundaryCondition="false" />
  <species id="M_hphead_e" name="p_hydroxyphenylacetatmide" compartment="e" boundaryCondition="false" />
  <species id="M_PCW_RSp1180_act_pili_b" name="Plant_Cell_Wall_generic_structure_bounded_to_bacterial_cell_pili_via_the_protein_RSp1180" compartment="b" boundaryCondition="true" />
  <species id="M_hkntd_c" name="2_hydroxy_6_ketononatrienedioate" compartment="c" boundaryCondition="false" />
  <species id="M_mercppyr_c" name="Mercaptopyruvate" compartment="c" boundaryCondition="false" />
  <species id="M_PCW_RSp1180_act_pili_e" name="Plant_Cell_Wall_generic_structure_bounded_to_bacterial_cell_pili_via_the_protein_RSp1180" compartment="e" boundaryCondition="false" />
  <species id="M_adp_c" name="ADP" compartment="c" boundaryCondition="false" />
  <species id="M_cu2_c" name="Copper_2_" compartment="c" boundaryCondition="false" />
  <species id="M_cu2_b" name="Copper_2_" compartment="b" boundaryCondition="true" />
  <species id="M_RipE1_e" name="Type_III_Effector_RipE1" compartment="e" boundaryCondition="false" />
  <species id="M_asptrna_c" name="L_Aspartyl_tRNA_Asp_" compartment="c" boundaryCondition="false" />
  <species id="M_aacoa_c" name="Acetoacetyl_CoA" compartment="c" boundaryCondition="false" />
  <species id="M_cu2_e" name="Copper_2_" compartment="e" boundaryCondition="false" />
  <species id="M_frdp_c" name="Farnesyl_diphosphate" compartment="c" boundaryCondition="false" />
  <species id="M_pgp120_p" name="Phosphatidylglycerophosphate__didodecanoyl__n_C12_0_" compartment="p" boundaryCondition="false" />
  <species id="M_RipE1_c" name="Type_III_Effector_RipE1" compartment="c" boundaryCondition="false" />
  <species id="M_cu2_p" name="Copper_2_" compartment="p" boundaryCondition="false" />
  <species id="M_RipE1_b" name="Type_III_Effector_RipE1" compartment="b" boundaryCondition="true" />
  <species id="M_xan_p" name="Xanthine" compartment="p" boundaryCondition="false" />
  <species id="M_g3pc_e" name="sn_Glycero_3_phosphocholine" compartment="e" boundaryCondition="false" />
  <species id="M_g3pc_b" name="sn_Glycero_3_phosphocholine" compartment="b" boundaryCondition="true" />
  <species id="M_g3pc_c" name="sn_Glycero_3_phosphocholine" compartment="c" boundaryCondition="false" />
  <species id="M_for_b" name="Formate" compartment="b" boundaryCondition="true" />
  <species id="M_dtmp_c" name="dTMP" compartment="c" boundaryCondition="false" />
  <species id="M_for_c" name="Formate" compartment="c" boundaryCondition="false" />
  <species id="M_5hoxindact_c" name="5_Hydroxyindoleacetaldehyde" compartment="c" boundaryCondition="false" />
  <species id="M_mthgxl_c" name="Methylglyoxal" compartment="c" boundaryCondition="false" />
  <species id="M_glyald_c" name="D_Glyceraldehyde" compartment="c" boundaryCondition="false" />
  <species id="M_for_e" name="Formate" compartment="e" boundaryCondition="false" />
  <species id="M_pgp120_c" name="Phosphatidylglycerophosphate__didodecanoyl__n_C12_0_" compartment="c" boundaryCondition="false" />
  <species id="M_RipY_b" name="Type_III_Effector_RipY" compartment="b" boundaryCondition="true" />
  <species id="M_RipY_c" name="Type_III_Effector_RipY" compartment="c" boundaryCondition="false" />
  <species id="M_copre2_c" name="cobalt_precorrin_2" compartment="c" boundaryCondition="false" />
  <species id="M_RipAV_e" name="Type_III_Effector_RipAV" compartment="e" boundaryCondition="false" />
  <species id="M_RipAV_c" name="Type_III_Effector_RipAV" compartment="c" boundaryCondition="false" />
  <species id="M_2hhep24dd_c" name="2_hydroxyhepta_2_4_dienedioate" compartment="c" boundaryCondition="false" />
  <species id="M_pphn_c" name="Prephenate" compartment="c" boundaryCondition="false" />
  <species id="M_RipY_e" name="Type_III_Effector_RipY" compartment="e" boundaryCondition="false" />
  <species id="M_glyb_p" name="Glycine_betaine" compartment="p" boundaryCondition="false" />
  <species id="M_gentscoa_c" name="Gentisyl_coa" compartment="c" boundaryCondition="false" />
  <species id="M_otolat_c" name="o_Toluate" compartment="c" boundaryCondition="false" />
  <species id="M_acorn_c" name="N2_Acetyl_L_ornithine" compartment="c" boundaryCondition="false" />
  <species id="M_pppg9_c" name="Protoporphyrinogen_IX" compartment="c" boundaryCondition="false" />
  <species id="M_murein4p4p_p" name="two_linked_disacharide_tetrapeptide_murein_units__uncrosslinked__middle_of_chain_" compartment="p" boundaryCondition="false" />
  <species id="M_glyb_c" name="Glycine_betaine" compartment="c" boundaryCondition="false" />
  <species id="M_glyb_e" name="Glycine_betaine" compartment="e" boundaryCondition="false" />
  <species id="M_RSp0295_b" name="Protein_RSp0295_putative_calcium_binding_hemolysin" compartment="b" boundaryCondition="true" />
  <species id="M_RSp0295_c" name="Protein_RSp0295_putative_calcium_binding_hemolysin" compartment="c" boundaryCondition="false" />
  <species id="M_actACP_c" name="Acetoacetyl_ACP" compartment="c" boundaryCondition="false" />
  <species id="M_4mlacac_c" name="4_Maleylacetoacetate" compartment="c" boundaryCondition="false" />
  <species id="M_glyb_b" name="Glycine_betaine" compartment="b" boundaryCondition="true" />
  <species id="M_mal_L_p" name="L_Malate" compartment="p" boundaryCondition="false" />
  <species id="M_pa180_b" name="1_2_dioctadecanoyl_sn_glycerol_3_phosphate" compartment="b" boundaryCondition="true" />
  <species id="M_berb_p" name="Berberine" compartment="p" boundaryCondition="false" />
  <species id="M_bz_b" name="Benzoate" compartment="b" boundaryCondition="true" />
  <species id="M_mal_L_e" name="L_Malate" compartment="e" boundaryCondition="false" />
  <species id="M_4hbz_b" name="4_Hydroxybenzoate" compartment="b" boundaryCondition="true" />
  <species id="M_4hbz_c" name="4_Hydroxybenzoate" compartment="c" boundaryCondition="false" />
  <species id="M_pa180_c" name="1_2_dioctadecanoyl_sn_glycerol_3_phosphate" compartment="c" boundaryCondition="false" />
  <species id="M_bz_c" name="Benzoate" compartment="c" boundaryCondition="false" />
  <species id="M_4hbz_e" name="4_Hydroxybenzoate" compartment="e" boundaryCondition="false" />
  <species id="M_pa180_e" name="1_2_dioctadecanoyl_sn_glycerol_3_phosphate" compartment="e" boundaryCondition="false" />
  <species id="M_RSp0295_e" name="Protein_RSp0295_putative_calcium_binding_hemolysin" compartment="e" boundaryCondition="false" />
  <species id="M_pran_c" name="N__5_Phospho_D_ribosyl_anthranilate" compartment="c" boundaryCondition="false" />
  <species id="M_5mtr_p" name="5_Methylthio_D_ribose" compartment="p" boundaryCondition="false" />
  <species id="M_gdp_c" name="GDP" compartment="c" boundaryCondition="false" />
  <species id="M_L_dpchrm_e" name="L_dopachrome" compartment="e" boundaryCondition="false" />
  <species id="M_L_dpchrm_b" name="L_dopachrome" compartment="b" boundaryCondition="true" />
  <species id="M_stcoa_c" name="Stearoyl_CoA__n_C18_0CoA_" compartment="c" boundaryCondition="false" />
  <species id="M_gam1p_c" name="D_Glucosamine_1_phosphate" compartment="c" boundaryCondition="false" />
  <species id="M_RipAD_b" name="Type_III_Effector_RipAD" compartment="b" boundaryCondition="true" />
  <species id="M_mal_L_b" name="L_Malate" compartment="b" boundaryCondition="true" />
  <species id="M_gln_L_val_L_c" name="gln_val" compartment="c" boundaryCondition="false" />
  <species id="M_4hbz_p" name="4_Hydroxybenzoate" compartment="p" boundaryCondition="false" />
  <species id="M_RipAD_c" name="Type_III_Effector_RipAD" compartment="c" boundaryCondition="false" />
  <species id="M_pheme_c" name="Protoheme" compartment="c" boundaryCondition="false" />
  <species id="M_mal_L_c" name="L_Malate" compartment="c" boundaryCondition="false" />
  <species id="M_RipAD_e" name="Type_III_Effector_RipAD" compartment="e" boundaryCondition="false" />
  <species id="M_5mtr_e" name="5_Methylthio_D_ribose" compartment="e" boundaryCondition="false" />
  <species id="M_bzal_c" name="Benzaldehyde" compartment="c" boundaryCondition="false" />
  <species id="M_5mtr_c" name="5_Methylthio_D_ribose" compartment="c" boundaryCondition="false" />
  <species id="M_5mtr_b" name="5_Methylthio_D_ribose" compartment="b" boundaryCondition="true" />
  <species id="M_RipAV_b" name="Type_III_Effector_RipAV" compartment="b" boundaryCondition="true" />
  <species id="M_udp4kp_c" name="UDP_4_keto_pentose" compartment="c" boundaryCondition="false" />
  <species id="M_mobd_p" name="Molybdate" compartment="p" boundaryCondition="false" />
  <species id="M_sl2a6o_c" name="N_Succinyl_2_L_amino_6_oxoheptanedioate" compartment="c" boundaryCondition="false" />
  <species id="M_berb_e" name="Berberine" compartment="e" boundaryCondition="false" />
  <species id="M_pa180_p" name="1_2_dioctadecanoyl_sn_glycerol_3_phosphate" compartment="p" boundaryCondition="false" />
  <species id="M_berb_b" name="Berberine" compartment="b" boundaryCondition="true" />
  <species id="M_Rsl2_b" name="Protein_Rsl2" compartment="b" boundaryCondition="true" />
  <species id="M_RSp1073_e" name="Protein_RSp1073_hemagglutinin_like" compartment="e" boundaryCondition="false" />
  <species id="M_Rsl2_c" name="Protein_Rsl2" compartment="c" boundaryCondition="false" />
  <species id="M_asp_L_p" name="L_Aspartate" compartment="p" boundaryCondition="false" />
  <species id="M_PS_RS_e" name="Ralstonia_solanacearum_Polysaccharide_involved_in_biofilm" compartment="e" boundaryCondition="false" />
  <species id="M_Rsl2_e" name="Protein_Rsl2" compartment="e" boundaryCondition="false" />
  <species id="M_peroxyl_lpdr_c" name="peroxyl_lipid_radical" compartment="c" boundaryCondition="false" />
  <species id="M_RSp1073_c" name="Protein_RSp1073_hemagglutinin_like" compartment="c" boundaryCondition="false" />
  <species id="M_RSp1073_b" name="Protein_RSp1073_hemagglutinin_like" compartment="b" boundaryCondition="true" />
  <species id="M_inost_e" name="myo_Inositol" compartment="e" boundaryCondition="false" />
  <species id="M_inost_b" name="myo_Inositol" compartment="b" boundaryCondition="true" />
  <species id="M_mbzald_c" name="2_Methylbenzaldehyde" compartment="c" boundaryCondition="false" />
  <species id="M_inost_c" name="myo_Inositol" compartment="c" boundaryCondition="false" />
  <species id="M_mobd_b" name="Molybdate" compartment="b" boundaryCondition="true" />
  <species id="M_pc160_b" name="1_2_Dipalmitoylphosphatidylcholine" compartment="b" boundaryCondition="true" />
  <species id="M_udpxyl_c" name="UDP_D_xylose" compartment="c" boundaryCondition="false" />
  <species id="M_2hmcnsad_c" name="2_Hydroxymuconate_semialdehyde" compartment="c" boundaryCondition="false" />
  <species id="M_mobd_c" name="Molybdate" compartment="c" boundaryCondition="false" />
  <species id="M_pc160_e" name="1,2-Dipalmitoylphosphatidylcholine" compartment="e" boundaryCondition="false" />
  <species id="M_mobd_e" name="Molybdate" compartment="e" boundaryCondition="false" />
  <species id="M_RipAT_e" name="Type_III_Effector_RipAT" compartment="e" boundaryCondition="false" />
  <species id="M_PS_RS_p" name="Ralstonia_solanacearum_Polysaccharide_involved_in_biofilm" compartment="p" boundaryCondition="false" />
  <species id="M_hdcap_c" name="Hexadecanoyl_phosphate__n_C16_0_" compartment="c" boundaryCondition="false" />
  <species id="M_cystrna_c" name="L_Cysteinyl_tRNA_Cys_" compartment="c" boundaryCondition="false" />
  <species id="M_PS_RS_b" name="Ralstonia_solanacearum_Polysaccharide_involved_in_biofilm" compartment="b" boundaryCondition="true" />
  <species id="M_PS_RS_c" name="Ralstonia_solanacearum_Polysaccharide_involved_in_biofilm" compartment="c" boundaryCondition="false" />
  <species id="M_4hba_b" name="4_Hydroxy_benzyl_alcohol" compartment="b" boundaryCondition="true" />
  <species id="M_4hba_c" name="4_Hydroxy_benzyl_alcohol" compartment="c" boundaryCondition="false" />
  <species id="M_RipAT_b" name="Type_III_Effector_RipAT" compartment="b" boundaryCondition="true" />
  <species id="M_RipAT_c" name="Type_III_Effector_RipAT" compartment="c" boundaryCondition="false" />
  <species id="M_tdceap_c" name="Tetradecenoyl_phosphate__n_C14_1_" compartment="c" boundaryCondition="false" />
  <species id="M_RSc0104_act_b" name="Protein_RSc0104_putative_calcium_binding_hemolysin_activated" compartment="b" boundaryCondition="true" />
  <species id="M_RSc0104_act_e" name="Protein_RSc0104_putative_calcium_binding_hemolysin_activated" compartment="e" boundaryCondition="false" />
  <species id="M_dmbzid_c" name="5_6_Dimethylbenzimidazole" compartment="c" boundaryCondition="false" />
  <species id="M_br_c" name="Bromide" compartment="c" boundaryCondition="false" />
  <species id="M_br_b" name="Bromide" compartment="b" boundaryCondition="true" />
  <species id="M_udcpp_p" name="Undecaprenyl_phosphate" compartment="p" boundaryCondition="false" />
  <species id="M_lpd_lpd_b" name="lipid_lipid_boud" compartment="b" boundaryCondition="true" />
  <species id="M_r3hbcoa_c" name="R__3_Hydroxybutanoyl_CoA" compartment="c" boundaryCondition="false" />
  <species id="M_ficytc_c" name="Ferricytochrome_c" compartment="c" boundaryCondition="false" />
  <species id="M_lpd_lpd_c" name="lipid_lipid_boud" compartment="c" boundaryCondition="false" />
  <species id="M_PCW_RSc0249_act_e" name="Plant_Cell_Wall_generic_structure_bounded_to_the_protein_RSc0249_in_activated_form" compartment="e" boundaryCondition="false" />
  <species id="M_lpdr_c" name="lipid_radical" compartment="c" boundaryCondition="false" />
  <species id="M_glu5sa_c" name="L_Glutamate_5_semialdehyde" compartment="c" boundaryCondition="false" />
  <species id="M_PCW_RSc0249_act_b" name="Plant_Cell_Wall_generic_structure_bounded_to_the_protein_RSc0249_in_activated_form" compartment="b" boundaryCondition="true" />
  <species id="M_br_e" name="Bromide" compartment="e" boundaryCondition="false" />
  <species id="M_maltttr_c" name="Maltotetraose" compartment="c" boundaryCondition="false" />
  <species id="M_1agpg140_p" name="1_Acyl_sn_glycero_3_phosphoglycerol__n_C14_0_" compartment="p" boundaryCondition="false" />
  <species id="M_RipAL_e" name="Type_III_Effector_RipAL" compartment="e" boundaryCondition="false" />
  <species id="M_br_p" name="Bromide" compartment="p" boundaryCondition="false" />
  <species id="M_udcpp_c" name="Undecaprenyl_phosphate" compartment="c" boundaryCondition="false" />
  <species id="M_dcyt_c" name="Deoxycytidine" compartment="c" boundaryCondition="false" />
  <species id="M_RipAL_c" name="Type_III_Effector_RipAL" compartment="c" boundaryCondition="false" />
  <species id="M_rhcys_c" name="S_Ribosyl_L_homocysteine" compartment="c" boundaryCondition="false" />
  <species id="M_RipAL_b" name="Type_III_Effector_RipAL" compartment="b" boundaryCondition="true" />
  <species id="M_alltn_c" name="Allantoin" compartment="c" boundaryCondition="false" />
  <species id="M_trdox_c" name="Oxidized_thioredoxin" compartment="c" boundaryCondition="false" />
  <species id="M_10fthfglu_c" name="formyltetrahydropteroyltriglutamate" compartment="c" boundaryCondition="false" />
  <species id="M_moadcosh_c" name="MoaD_Protein_with_thiocarboxylate" compartment="c" boundaryCondition="false" />
  <species id="M_murein4px4p4p_p" name="three_disacharide_linked_murein_units__tetrapeptide_crosslinked_tetrapeptide__A2pm__D_ala___one_uncrosslinked_tetrapaptide___middle_of_chain_" compartment="p" boundaryCondition="false" />
  <species id="M_hphead_b" name="p_hydroxyphenylacetatmide" compartment="b" boundaryCondition="true" />
  <species id="M_malttr_c" name="Maltotriose" compartment="c" boundaryCondition="false" />
  <species id="M_Rsl2_p" name="Protein_Rsl2" compartment="p" boundaryCondition="false" />
  <species id="M_1agpg161_p" name="1_Acyl_sn_glycero_3_phosphoglycerol__n_C16_1_" compartment="p" boundaryCondition="false" />
  <species id="M_frmd_b" name="Formamide" compartment="b" boundaryCondition="true" />
  <species id="M_frmd_c" name="Formamide" compartment="c" boundaryCondition="false" />
  <species id="M_ddcap_c" name="Dodecanoly_phosphate__n_C12_0_" compartment="c" boundaryCondition="false" />
  <species id="M_drib_c" name="Deoxyribose" compartment="c" boundaryCondition="false" />
  <species id="M_23camp_b" name="2__3__Cyclic_AMP" compartment="b" boundaryCondition="true" />
  <species id="M_23camp_e" name="2__3__Cyclic_AMP" compartment="e" boundaryCondition="false" />
  <species id="M_eig3p_c" name="D_erythro_1__Imidazol_4_yl_glycerol_3_phosphate" compartment="c" boundaryCondition="false" />
  <species id="M_g3pi_p" name="sn_Glycero_3_phospho_1_inositol" compartment="p" boundaryCondition="false" />
  <species id="M_mettrna_c" name="L_Methionyl_tRNA__Met_" compartment="c" boundaryCondition="false" />
  <species id="M_ugmd_c" name="UDP_N_acetylmuramoyl_L_alanyl_D_gamma_glutamyl_meso_2_6_diaminopimelate" compartment="c" boundaryCondition="false" />
  <species id="M_2ahbut_c" name="S__2_Aceto_2_hydroxybutanoate" compartment="c" boundaryCondition="false" />
  <species id="M_adprib_c" name="ADPribose" compartment="c" boundaryCondition="false" />
  <species id="M_phthr_c" name="O_Phospho_4_hydroxy_L_threonine" compartment="c" boundaryCondition="false" />
  <species id="M_3haACP_c" name="3R__3_Hydroxyacyl__acyl_carrier_protein_" compartment="c" boundaryCondition="false" />
  <species id="M_2dh3dgal_c" name="2_Dehydro_3_deoxy_D_galactonate" compartment="c" boundaryCondition="false" />
  <species id="M_2agpe141_c" name="2_Acyl_sn_glycero_3_phosphoethanolamine__n_C14_1_" compartment="c" boundaryCondition="false" />
  <species id="M_trp_L_p" name="L_Tryptophan" compartment="p" boundaryCondition="false" />
  <species id="M_trp_L_c" name="L_Tryptophan" compartment="c" boundaryCondition="false" />
  <species id="M_trp_L_b" name="L_Tryptophan" compartment="b" boundaryCondition="true" />
  <species id="M_mi4p_D_c" name="1D_myo_Inositol_4_phosphate" compartment="c" boundaryCondition="false" />
  <species id="M_trp_L_e" name="L_Tryptophan" compartment="e" boundaryCondition="false" />
  <species id="M_dctp_c" name="dCTP" compartment="c" boundaryCondition="false" />
  <species id="M_trnaile_c" name="tRNA_Ile_" compartment="c" boundaryCondition="false" />
  <species id="M_2agpe141_p" name="2_Acyl_sn_glycero_3_phosphoethanolamine__n_C14_1_" compartment="p" boundaryCondition="false" />
  <species id="M_cdpdddecg_c" name="CDP_1_2_didodecanoylglycerol" compartment="c" boundaryCondition="false" />
  <species id="M_his_L_ala_L_c" name="his_ala" compartment="c" boundaryCondition="false" />
  <species id="M_ac_p" name="Acetate" compartment="p" boundaryCondition="false" />
  <species id="M_4fe4s3_c" name="4Fe_4S__iron_sulfur_cluster_oxidised" compartment="c" boundaryCondition="false" />
  <species id="M_RSp0295_act_e" name="Protein_RSp0295_putative_calcium_binding_hemolysin_activated" compartment="e" boundaryCondition="false" />
  <species id="M_asn_L_c" name="L_Asparagine" compartment="c" boundaryCondition="false" />
  <species id="M_asn_L_b" name="L_Asparagine" compartment="b" boundaryCondition="true" />
  <species id="M_3gmp_p" name="3__GMP" compartment="p" boundaryCondition="false" />
  <species id="M_23camp_p" name="2__3__Cyclic_AMP" compartment="p" boundaryCondition="false" />
  <species id="M_RSp0295_act_b" name="Protein_RSp0295_putative_calcium_binding_hemolysin_activated" compartment="b" boundaryCondition="true" />
  <species id="M_asn_L_e" name="L_Asparagine" compartment="e" boundaryCondition="false" />
  <species id="M_pppi_c" name="Inorganic_triphosphate" compartment="c" boundaryCondition="false" />
  <species id="M_g3pe_p" name="sn_Glycero_3_phosphoethanolamine" compartment="p" boundaryCondition="false" />
  <species id="M_gal1p_c" name="alpha_D_Galactose_1_phosphate" compartment="c" boundaryCondition="false" />
  <species id="M_3hhdcoa_c" name="S__3_Hydroxyhexadecanoyl_CoA" compartment="c" boundaryCondition="false" />
  <species id="M_anthcoa_c" name="Anthranilyl_CoA" compartment="c" boundaryCondition="false" />
  <species id="M_2dda7p_c" name="2_Dehydro_3_deoxy_D_arabino_heptonate_7_phosphate" compartment="c" boundaryCondition="false" />
  <species id="M_fum_p" name="Fumarate" compartment="p" boundaryCondition="false" />
  <species id="M_26dap_M_c" name="meso_2_6_Diaminoheptanedioate" compartment="c" boundaryCondition="false" />
  <species id="M_fum_c" name="Fumarate" compartment="c" boundaryCondition="false" />
  <species id="M_fum_e" name="Fumarate" compartment="e" boundaryCondition="false" />
  <species id="M_dsbcox_p" name="protein_disulfide_isomerase_II__oxidized_" compartment="p" boundaryCondition="false" />
  <species id="M_acac_c" name="Acetoacetate" compartment="c" boundaryCondition="false" />
  <species id="M_hxdcal_c" name="Hexadecanal" compartment="c" boundaryCondition="false" />
  <species id="M_ac_b" name="Acetate" compartment="b" boundaryCondition="true" />
  <species id="M_gdptp_c" name="Guanosine_3__diphosphate_5__triphosphate" compartment="c" boundaryCondition="false" />
  <species id="M_3oodcoa_c" name="3_Oxooctadecanoyl_CoA" compartment="c" boundaryCondition="false" />
  <species id="M_murein5px4px4p_p" name="three_disacharide_linked_murein_units__pentapeptide_crosslinked_tetrapeptide__A2pm__D_ala__tetrapeptide_corsslinked_tetrapeptide__A2pm__D_ala____middle_of_chain_" compartment="p" boundaryCondition="false" />
  <species id="M_cla_c" name="chloroacetate" compartment="c" boundaryCondition="false" />
  <species id="M_u3aga_c" name="UDP_3_O__3_hydroxytetradecanoyl__N_acetylglucosamine" compartment="c" boundaryCondition="false" />
  <species id="M_fum_b" name="Fumarate" compartment="b" boundaryCondition="true" />
  <species id="M_trnaphe_c" name="tRNA_Phe_" compartment="c" boundaryCondition="false" />
  <species id="M_octal_c" name="octanal" compartment="c" boundaryCondition="false" />
  <species id="M_2odecg3p_p" name="2_octadecanoyl_sn_glycerol_3_phosphate" compartment="p" boundaryCondition="false" />
  <species id="M_ac_c" name="Acetate" compartment="c" boundaryCondition="false" />
  <species id="M_ac_e" name="Acetate" compartment="e" boundaryCondition="false" />
  <species id="M_adphep_DD_c" name="ADP_D_glycero_D_manno_heptose" compartment="c" boundaryCondition="false" />
  <species id="M_orot5p_c" name="Orotidine_5__phosphate" compartment="c" boundaryCondition="false" />
  <species id="M_trnaser_c" name="tRNA_Ser_" compartment="c" boundaryCondition="false" />
  <species id="M_toct2eACP_c" name="trans_Oct_2_enoyl__acyl_carrier_protein_" compartment="c" boundaryCondition="false" />
  <species id="M_t3c9palmeACP_c" name="trans_3_cis_9_palmitoleoyl__acyl_carrier_protein_" compartment="c" boundaryCondition="false" />
  <species id="M_tyr_L_p" name="L_Tyrosine" compartment="p" boundaryCondition="false" />
  <species id="M_2odecg3p_c" name="2_octadecanoyl_sn_glycerol_3_phosphate" compartment="c" boundaryCondition="false" />
  <species id="M_pacald_c" name="Phenylacetaldehyde" compartment="c" boundaryCondition="false" />
  <species id="M_nad_c" name="Nicotinamide_adenine_dinucleotide" compartment="c" boundaryCondition="false" />
  <species id="M_4izp_c" name="4_Imidazolone_5_propanoate" compartment="c" boundaryCondition="false" />
  <species id="M_ttrcyc_p" name="tetracycline" compartment="p" boundaryCondition="false" />
  <species id="M_ttrcyc_b" name="tetracycline" compartment="b" boundaryCondition="true" />
  <species id="M_tyr_L_e" name="L_Tyrosine" compartment="e" boundaryCondition="false" />
  <species id="M_ttrcyc_e" name="tetracycline" compartment="e" boundaryCondition="false" />
  <species id="M_tyr_L_c" name="L_Tyrosine" compartment="c" boundaryCondition="false" />
  <species id="M_tyr_L_b" name="L_Tyrosine" compartment="b" boundaryCondition="true" />
  <species id="M_micit_c" name="methylisocitrate" compartment="c" boundaryCondition="false" />
  <species id="M_his_L_ser_L_c" name="his_ser" compartment="c" boundaryCondition="false" />
  <species id="M_cytd_e" name="Cytidine" compartment="e" boundaryCondition="false" />
  <species id="M_bromosucc_p" name="Bromosuccinate" compartment="p" boundaryCondition="false" />
  <species id="M_selhcys_c" name="Selenohomocysteine" compartment="c" boundaryCondition="false" />
  <species id="M_cytd_c" name="Cytidine" compartment="c" boundaryCondition="false" />
  <species id="M_ocdcal_c" name="octadecanal" compartment="c" boundaryCondition="false" />
  <species id="M_cytd_b" name="Cytidine" compartment="b" boundaryCondition="true" />
  <species id="M_diala_L_c" name="Ala_Ala" compartment="c" boundaryCondition="false" />
  <species id="M_RipAS_e" name="Type_III_Effector_RipAS" compartment="e" boundaryCondition="false" />
  <species id="M_RipAS_c" name="Type_III_Effector_RipAS" compartment="c" boundaryCondition="false" />
  <species id="M_RipAS_b" name="Type_III_Effector_RipAS" compartment="b" boundaryCondition="true" />
  <species id="M_crn_p" name="L_Carnitine" compartment="p" boundaryCondition="false" />
  <species id="M_uacgam_c" name="UDP_N_acetyl_D_glucosamine" compartment="c" boundaryCondition="false" />
  <species id="M_glc_D_p" name="D_Glucose" compartment="p" boundaryCondition="false" />
  <species id="M_crn_c" name="L_Carnitine" compartment="c" boundaryCondition="false" />
  <species id="M_crn_b" name="L_Carnitine" compartment="b" boundaryCondition="true" />
  <species id="M_crn_e" name="L_Carnitine" compartment="e" boundaryCondition="false" />
  <species id="M_RipA4_b" name="Type_III_Effector_RipA4" compartment="b" boundaryCondition="true" />
  <species id="M_RipA4_c" name="Type_III_Effector_RipA4" compartment="c" boundaryCondition="false" />
  <species id="M_RSc3151_p" name="Protein_RSc3151_L_Phenylalanine_oxidase" compartment="p" boundaryCondition="false" />
  <species id="M_aicar_c" name="5_Amino_1__5_Phospho_D_ribosyl_imidazole_4_carboxamide" compartment="c" boundaryCondition="false" />
  <species id="M_g3p_c" name="Glyceraldehyde_3_phosphate" compartment="c" boundaryCondition="false" />
  <species id="M_ttdcea_b" name="tetradecenoate__n_C14_1_" compartment="b" boundaryCondition="true" />
  <species id="M_RipAO_b" name="Type_III_Effector_RipAO" compartment="b" boundaryCondition="true" />
  <species id="M_RipAO_c" name="Type_III_Effector_RipAO" compartment="c" boundaryCondition="false" />
  <species id="M_ttdcea_e" name="tetradecenoate__n_C14_1_" compartment="e" boundaryCondition="false" />
  <species id="M_RipAO_e" name="Type_III_Effector_RipAO" compartment="e" boundaryCondition="false" />
  <species id="M_RSc3151_e" name="Protein_RSc3151_L_Phenylalanine_oxidase" compartment="e" boundaryCondition="false" />
  <species id="M_CopA_p" name="Protein_CopA" compartment="p" boundaryCondition="false" />
  <species id="M_ttdcea_p" name="tetradecenoate__n_C14_1_" compartment="p" boundaryCondition="false" />
  <species id="M_glc_D_c" name="D_Glucose" compartment="c" boundaryCondition="false" />
  <species id="M_glc_D_b" name="D_Glucose" compartment="b" boundaryCondition="true" />
  <species id="M_3ump_p" name="3__UMP" compartment="p" boundaryCondition="false" />
  <species id="M_glc_D_e" name="D_Glucose" compartment="e" boundaryCondition="false" />
  <species id="M_btade_c" name="butanoyl_adenylate" compartment="c" boundaryCondition="false" />
  <species id="M_3oxdhscoa_c" name="3_oxo_5_6_dehydrosuberyl_CoA" compartment="c" boundaryCondition="false" />
  <species id="M_RSc3151_b" name="Protein_RSc3151_L_Phenylalanine_oxidase" compartment="b" boundaryCondition="true" />
  <species id="M_RSc3151_c" name="Protein_RSc3151_L_Phenylalanine_oxidase" compartment="c" boundaryCondition="false" />
  <species id="M_RipAJ_c" name="Type_III_Effector_RipAJ" compartment="c" boundaryCondition="false" />
  <species id="M_PlcN_p" name="Protein_PlcN_phospholipase" compartment="p" boundaryCondition="false" />
  <species id="M_motre_c" name="Maltooligosyltrehalose" compartment="c" boundaryCondition="false" />
  <species id="M_RipAJ_e" name="Type_III_Effector_RipAJ" compartment="e" boundaryCondition="false" />
  <species id="M_RSc0104_e" name="Protein_RSc0104_putative_calcium_binding_hemolysin" compartment="e" boundaryCondition="false" />
  <species id="M_RipAJ_b" name="Type_III_Effector_RipAJ" compartment="b" boundaryCondition="true" />
  <species id="M_RSc0104_b" name="Protein_RSc0104_putative_calcium_binding_hemolysin" compartment="b" boundaryCondition="true" />
  <species id="M_RSc0104_c" name="Protein_RSc0104_putative_calcium_binding_hemolysin" compartment="c" boundaryCondition="false" />
  <species id="M_4fumacac_c" name="4_Fumarylacetoacetate" compartment="c" boundaryCondition="false" />
  <species id="M_RipAA_c" name="Type_III_Effector_RipAA" compartment="c" boundaryCondition="false" />
  <species id="M_25dkglcn_c" name="2_5_diketo_D_gluconate" compartment="c" boundaryCondition="false" />
  <species id="M_pc140_e" name="phatidylcholine_14_0_14_0_" compartment="e" boundaryCondition="false" />
  <species id="M_RipAA_b" name="Type_III_Effector_RipAA" compartment="b" boundaryCondition="true" />
  <species id="M_4c2me_c" name="4__cytidine_5__diphospho__2_C_methyl_D_erythritol" compartment="c" boundaryCondition="false" />
  <species id="M_fe2_p" name="Iron_2_" compartment="p" boundaryCondition="false" />
  <species id="M_pc140_b" name="phatidylcholine_14_0_14_0_" compartment="b" boundaryCondition="true" />
  <species id="M_g3pe_e" name="sn_Glycero_3_phosphoethanolamine" compartment="e" boundaryCondition="false" />
  <species id="M_RipAA_e" name="Type_III_Effector_RipAA" compartment="e" boundaryCondition="false" />
  <species id="M_lipopb_c" name="lipoate__protein_bound_" compartment="c" boundaryCondition="false" />
  <species id="M_PlcN_b" name="Protein_PlcN_phospholipase" compartment="b" boundaryCondition="true" />
  <species id="M_pc181_b" name="phatidylcholine_18_1_18_1_" compartment="b" boundaryCondition="true" />
  <species id="M_PlcN_c" name="Protein_PlcN_phospholipase" compartment="c" boundaryCondition="false" />
  <species id="M_g3pe_b" name="sn_Glycero_3_phosphoethanolamine" compartment="b" boundaryCondition="true" />
  <species id="M_pc181_e" name="phatidylcholine_18_1_18_1_" compartment="e" boundaryCondition="false" />
  <species id="M_PlcN_e" name="Protein_PlcN_phospholipase" compartment="e" boundaryCondition="false" />
  <species id="M_g3pe_c" name="sn_Glycero_3_phosphoethanolamine" compartment="c" boundaryCondition="false" />
  <species id="M_10fthf_c" name="10_Formyltetrahydrofolate" compartment="c" boundaryCondition="false" />
  <species id="M_fe2_b" name="Iron_2_" compartment="b" boundaryCondition="true" />
  <species id="M_fe2_c" name="Iron_2_" compartment="c" boundaryCondition="false" />
  <species id="M_2oxpaccoa_c" name="2_oxepin_2_3H__ylideneacetyl_CoA" compartment="c" boundaryCondition="false" />
  <species id="M_fe2_e" name="Iron_2_" compartment="e" boundaryCondition="false" />
  <species id="M_RipA4_e" name="Type_III_Effector_RipA4" compartment="e" boundaryCondition="false" />
  <species id="M_galur2u_b" name="1_4_a_D_galacturonate__2_units" compartment="b" boundaryCondition="true" />
  <species id="M_cholp_e" name="Choline phosphate" compartment="e" boundaryCondition="false" />
  <species id="M_25dop_c" name="2_5_Dioxopentanoate" compartment="c" boundaryCondition="false" />
  <species id="M_CopA_c" name="Protein_CopA" compartment="c" boundaryCondition="false" />
  <species id="M_csn_c" name="Cytosine" compartment="c" boundaryCondition="false" />
  <species id="M_tcynt_c" name="Thiocyanate" compartment="c" boundaryCondition="false" />
  <species id="M_galur2u_e" name="1_4_a_D_galacturonate__2_units" compartment="e" boundaryCondition="false" />
  <species id="M_2aobut_c" name="L_2_Amino_3_oxobutanoate" compartment="c" boundaryCondition="false" />
  <species id="M_cholp_b" name="Choline phosphate" compartment="b" boundaryCondition="true" />
  <species id="M_thbpt4acam_c" name="Tetrahydrobiopterin_4a_carbinolamine" compartment="c" boundaryCondition="false" />
  <species id="M_grdp_c" name="Geranyl_diphosphate" compartment="c" boundaryCondition="false" />
  <species id="M_adphep_LD_c" name="ADP_L_glycero_D_manno_heptose" compartment="c" boundaryCondition="false" />
  <species id="M_butACP_c" name="Butyryl_ACP__n_C4_0ACP_" compartment="c" boundaryCondition="false" />
  <species id="M_RSp1466_p" name="Protein_RSp1466_aspartic_protease" compartment="p" boundaryCondition="false" />
  <species id="M_g3pi_e" name="sn_Glycero_3_phospho_1_inositol" compartment="e" boundaryCondition="false" />
  <species id="M_2agpe180_p" name="2_Acyl_sn_glycero_3_phosphoethanolamine__n_C18_0_" compartment="p" boundaryCondition="false" />
  <species id="M_g3pi_c" name="sn_Glycero_3_phospho_1_inositol" compartment="c" boundaryCondition="false" />
  <species id="M_g3pi_b" name="sn_Glycero_3_phospho_1_inositol" compartment="b" boundaryCondition="true" />
  <species id="M_4ampm_c" name="4_Amino_2_methyl_5_phosphomethylpyrimidine" compartment="c" boundaryCondition="false" />
  <species id="M_1agpe160_p" name="1_Acyl_sn_glycero_3_phosphoethanolamine__n_C16_0_" compartment="p" boundaryCondition="false" />
  <species id="M_RSp1466_c" name="Protein_RSp1466_aspartic_protease" compartment="c" boundaryCondition="false" />
  <species id="M_RSp1466_e" name="Protein_RSp1466_aspartic_protease" compartment="e" boundaryCondition="false" />
  <species id="M_2amsa_c" name="2_Aminomalonate_semialdehyde" compartment="c" boundaryCondition="false" />
  <species id="M_RSp1466_b" name="Protein_RSp1466_aspartic_protease" compartment="b" boundaryCondition="true" />
  <species id="M_2agpe180_c" name="2_Acyl_sn_glycero_3_phosphoethanolamine__n_C18_0_" compartment="c" boundaryCondition="false" />
  <species id="M_pimACP_c" name="Pimeloyl__acyl_carrier_protein_" compartment="c" boundaryCondition="false" />
  <species id="M_trnahis_c" name="tRNA_His_" compartment="c" boundaryCondition="false" />
  <species id="M_succoa_c" name="Succinyl_CoA" compartment="c" boundaryCondition="false" />
  <species id="M_polypi_c" name="polyphosphate_10_units" compartment="c" boundaryCondition="false" />
  <species id="M_thymd_c" name="Thymidine" compartment="c" boundaryCondition="false" />
  <species id="M_phe_L_p" name="L_Phenylalanine" compartment="p" boundaryCondition="false" />
  <species id="M_5fthf_c" name="5_Formyltetrahydrofolate" compartment="c" boundaryCondition="false" />
  <species id="M_ralf2_c" name="ralfuranone_intermediary_2" compartment="c" boundaryCondition="false" />
  <species id="M_phe_L_c" name="L_Phenylalanine" compartment="c" boundaryCondition="false" />
  <species id="M_phe_L_e" name="L_Phenylalanine" compartment="e" boundaryCondition="false" />
  <species id="M_2agpg120_c" name="2_Acyl_sn_glycero_3_phosphoglycerol__n_C12_0_" compartment="c" boundaryCondition="false" />
  <species id="M_phe_L_b" name="L_Phenylalanine" compartment="b" boundaryCondition="true" />
  <species id="M_seasmet_c" name="Se_Adenosylselenomethionine" compartment="c" boundaryCondition="false" />
  <species id="M_clpn160_p" name="cardiolipin__tetrahexadecanoyl__n_C16_0_" compartment="p" boundaryCondition="false" />
  <species id="M_ag_p" name="silver" compartment="p" boundaryCondition="false" />
  <species id="M_2agpg120_p" name="2_Acyl_sn_glycero_3_phosphoglycerol__n_C12_0_" compartment="p" boundaryCondition="false" />
  <species id="M_murein3p3p_p" name="two_linked_disacharide_tripeptide_murein_units__uncrosslinked__middle_of_chain_" compartment="p" boundaryCondition="false" />
  <species id="M_trnasecys_c" name="tRNA_SeCys_" compartment="c" boundaryCondition="false" />
  <species id="M_hgmeACP_c" name="3_Hydroxyglutaryl__acyl_carrier_protein__methyl_ester" compartment="c" boundaryCondition="false" />
  <species id="M_RSc2149_p" name="Protein_RSc2149_poly_3_hydroxybutyrate__depolymerase_like" compartment="p" boundaryCondition="false" />
  <species id="M_4aabutn_c" name="4_Acetamidobutanoate" compartment="c" boundaryCondition="false" />
  <species id="M_glcur_p" name="D_Glucuronate" compartment="p" boundaryCondition="false" />
  <species id="M_RSc2149_b" name="Protein_RSc2149_poly_3_hydroxybutyrate__depolymerase_like" compartment="b" boundaryCondition="true" />
  <species id="M_protrna_c" name="L_Prolyl_tRNA_Pro_" compartment="c" boundaryCondition="false" />
  <species id="M_dcamp_c" name="N6__1_2_Dicarboxyethyl__AMP" compartment="c" boundaryCondition="false" />
  <species id="M_2agpg161_p" name="2_Acyl_sn_glycero_3_phosphoglycerol__n_C16_1_" compartment="p" boundaryCondition="false" />
  <species id="M_f1p_c" name="D_Fructose_1_phosphate" compartment="c" boundaryCondition="false" />
  <species id="M_RSc2149_c" name="Protein_RSc2149_poly_3_hydroxybutyrate__depolymerase_like" compartment="c" boundaryCondition="false" />
  <species id="M_ps180_c" name="phosphatidylserine__dioctadecanoyl__n_C18_0_" compartment="c" boundaryCondition="false" />
  <species id="M_RSc2149_e" name="Protein_RSc2149_poly_3_hydroxybutyrate__depolymerase_like" compartment="e" boundaryCondition="false" />
  <species id="M_glcur_b" name="D_Glucuronate" compartment="b" boundaryCondition="true" />
  <species id="M_7am7dzg34tRNA_c" name="7_aminomethyl_7_deazaguanosine_34__in_tRNA" compartment="c" boundaryCondition="false" />
  <species id="M_toctd2eACP_c" name="trans_octadec_2_enoyl__acyl_carrier_protein_" compartment="c" boundaryCondition="false" />
  <species id="M_glcur_c" name="D_Glucuronate" compartment="c" boundaryCondition="false" />
  <species id="M_so3_c" name="Sulfite" compartment="c" boundaryCondition="false" />
  <species id="M_glcur_e" name="D_Glucuronate" compartment="e" boundaryCondition="false" />
  <species id="M_ag_c" name="silver" compartment="c" boundaryCondition="false" />
  <species id="M_RipH2_e" name="Type_III_Effector_RipH2" compartment="e" boundaryCondition="false" />
  <species id="M_ag_e" name="silver" compartment="e" boundaryCondition="false" />
  <species id="M_RipH2_b" name="Type_III_Effector_RipH2" compartment="b" boundaryCondition="true" />
  <species id="M_ade_p" name="Adenine" compartment="p" boundaryCondition="false" />
  <species id="M_mnl_p" name="D_Mannitol" compartment="p" boundaryCondition="false" />
  <species id="M_RipH2_c" name="Type_III_Effector_RipH2" compartment="c" boundaryCondition="false" />
  <species id="M_prpp_c" name="5_Phospho_alpha_D_ribose_1_diphosphate" compartment="c" boundaryCondition="false" />
  <species id="M_acrylade_c" name="acrylyl_adenylate" compartment="c" boundaryCondition="false" />
  <species id="M_mlthf_c" name="5_10_Methylenetetrahydrofolate" compartment="c" boundaryCondition="false" />
  <species id="M_ag_b" name="silver" compartment="b" boundaryCondition="true" />
  <species id="M_mg2_c" name="Magnesium" compartment="c" boundaryCondition="false" />
  <species id="M_dsbcrd_p" name="protein_disulfide_isomerase_II__reduced_" compartment="p" boundaryCondition="false" />
  <species id="M_glutrna_asp_c" name="L_Glutamyl_tRNA_Asp_" compartment="c" boundaryCondition="false" />
  <species id="M_mg2_b" name="Magnesium" compartment="b" boundaryCondition="true" />
  <species id="M_mg2_e" name="Magnesium" compartment="e" boundaryCondition="false" />
  <species id="M_incbase_b" name="incorrect_bases" compartment="b" boundaryCondition="true" />
  <species id="M_incbase_c" name="incorrect_bases" compartment="c" boundaryCondition="false" />
  <species id="M_apoACP_c" name="Apoprotein__acyl_carrier_protein_" compartment="c" boundaryCondition="false" />
  <species id="M_ade_b" name="Adenine" compartment="b" boundaryCondition="true" />
  <species id="M_mnl_e" name="D_Mannitol" compartment="e" boundaryCondition="false" />
  <species id="M_3ooctdACP_c" name="3_Oxooctadecanoyl__acyl_carrier_protein_" compartment="c" boundaryCondition="false" />
  <species id="M_ade_c" name="Adenine" compartment="c" boundaryCondition="false" />
  <species id="M_mnl_b" name="D_Mannitol" compartment="b" boundaryCondition="true" />
  <species id="M_ps161_c" name="phosphatidylserine__dihexadec_9_enoyl__n_C16_1_" compartment="c" boundaryCondition="false" />
  <species id="M_ade_e" name="Adenine" compartment="e" boundaryCondition="false" />
  <species id="M_mnl_c" name="D_Mannitol" compartment="c" boundaryCondition="false" />
  <species id="M_RSp0275_e" name="Protein_RSp0275_chitinase" compartment="e" boundaryCondition="false" />
  <species id="M_RSp0275_c" name="Protein_RSp0275_chitinase" compartment="c" boundaryCondition="false" />
  <species id="M_RSp0275_b" name="Protein_RSp0275_chitinase" compartment="b" boundaryCondition="true" />
  <species id="M_ser_L_cys_L_c" name="ser_cys" compartment="c" boundaryCondition="false" />
  <species id="M_methfglu_c" name="5_10_methenyltetrahydropteroyltriglutamate" compartment="c" boundaryCondition="false" />
  <species id="M_dsbdrd_c" name="fused_thiol_disulfide_interchange_protein__reduced_" compartment="c" boundaryCondition="false" />
  <species id="M_2agpg161_c" name="2_Acyl_sn_glycero_3_phosphoglycerol__n_C16_1_" compartment="c" boundaryCondition="false" />
  <species id="M_mg2_p" name="Magnesium" compartment="p" boundaryCondition="false" />
  <species id="M_RSp0275_p" name="Protein_RSp0275_chitinase" compartment="p" boundaryCondition="false" />
  <species id="M_RipG1_c" name="Type_III_Effector_RipG1" compartment="c" boundaryCondition="false" />
  <species id="M_msa_c" name="Malonate_semialdehyde" compartment="c" boundaryCondition="false" />
  <species id="M_RipG1_b" name="Type_III_Effector_RipG1" compartment="b" boundaryCondition="true" />
  <species id="M_RipG1_e" name="Type_III_Effector_RipG1" compartment="e" boundaryCondition="false" />
  <species id="M_3hadpcoa_c" name="3S__3_Hydroxyadipyl_CoA" compartment="c" boundaryCondition="false" />
  <species id="M_glyc2p_c" name="Glycerol_2_phosphate" compartment="c" boundaryCondition="false" />
  <species id="M_glyc2p_b" name="Glycerol_2_phosphate" compartment="b" boundaryCondition="true" />
  <species id="M_dgsn_c" name="Deoxyguanosine" compartment="c" boundaryCondition="false" />
  <species id="M_fdred_c" name="ferredoxin__reduced__2_4Fe_4S_" compartment="c" boundaryCondition="false" />
  <species id="M_u1car_c" name="Urea_1_carboxylate" compartment="c" boundaryCondition="false" />
  <species id="M_glyc2p_e" name="Glycerol_2_phosphate" compartment="e" boundaryCondition="false" />
  <species id="M_RipN_c" name="Type_III_Effector_RipN" compartment="c" boundaryCondition="false" />
  <species id="M_RipN_b" name="Type_III_Effector_RipN" compartment="b" boundaryCondition="true" />
  <species id="M_ggbutal_c" name="gamma_glutamyl_gamma_butyraldehyde" compartment="c" boundaryCondition="false" />
  <species id="M_prbatp_c" name="1__5_Phosphoribosyl__ATP" compartment="c" boundaryCondition="false" />
  <species id="M_id3acald_p" name="Indole_3_acetaldehyde" compartment="p" boundaryCondition="false" />
  <species id="M_met_L_p" name="L_Methionine" compartment="p" boundaryCondition="false" />
  <species id="M_phe_L_val_L_c" name="phe_val" compartment="c" boundaryCondition="false" />
  <species id="M_RipN_e" name="Type_III_Effector_RipN" compartment="e" boundaryCondition="false" />
  <species id="M_nona_c" name="Nonanoate" compartment="c" boundaryCondition="false" />
  <species id="M_cys_L_p" name="L_Cysteine" compartment="p" boundaryCondition="false" />
  <species id="M_trnagly_c" name="tRNA_Gly_" compartment="c" boundaryCondition="false" />
  <species id="M_trnapro_c" name="tRNA_Pro_" compartment="c" boundaryCondition="false" />
  <species id="M_RipG7_c" name="Type_III_Effector_RipG7" compartment="c" boundaryCondition="false" />
  <species id="M_glyc2p_p" name="Glycerol_2_phosphate" compartment="p" boundaryCondition="false" />
  <species id="M_RipG7_b" name="Type_III_Effector_RipG7" compartment="b" boundaryCondition="true" />
  <species id="M_RipG7_e" name="Type_III_Effector_RipG7" compartment="e" boundaryCondition="false" />
  <species id="M_iletrna_c" name="L_Isoleucyl_tRNA_Ile_" compartment="c" boundaryCondition="false" />
  <species id="M_met_L_b" name="L_Methionine" compartment="b" boundaryCondition="true" />
  <species id="M_RSp0630_p" name="Protein_RSp0630_phospholipase" compartment="p" boundaryCondition="false" />
  <species id="M_met_L_c" name="L_Methionine" compartment="c" boundaryCondition="false" />
  <species id="M_met_L_e" name="L_Methionine" compartment="e" boundaryCondition="false" />
  <species id="M_id3acald_e" name="Indole_3_acetaldehyde" compartment="e" boundaryCondition="false" />
  <species id="M_pgp160_c" name="Phosphatidylglycerophosphate__dihexadecanoyl__n_C16_0_" compartment="c" boundaryCondition="false" />
  <species id="M_id3acald_b" name="Indole_3_acetaldehyde" compartment="b" boundaryCondition="true" />
  <species id="M_fprica_c" name="5_Formamido_1__5_phospho_D_ribosyl_imidazole_4_carboxamide" compartment="c" boundaryCondition="false" />
  <species id="M_phe_L_phe_L_c" name="phe_phe" compartment="c" boundaryCondition="false" />
  <species id="M_tom_p" name="Tomatine" compartment="p" boundaryCondition="false" />
  <species id="M_scl_c" name="sirohydrochlorin" compartment="c" boundaryCondition="false" />
  <species id="M_id3acald_c" name="Indole_3_acetaldehyde" compartment="c" boundaryCondition="false" />
  <species id="M_RipW_b" name="Type_III_Effector_RipW" compartment="b" boundaryCondition="true" />
  <species id="M_RipW_c" name="Type_III_Effector_RipW" compartment="c" boundaryCondition="false" />
  <species id="M_pg180_p" name="Phosphatidylglycerol__dioctadecanoyl__n_C18_0_" compartment="p" boundaryCondition="false" />
  <species id="M_dmoxpol_c" name="Dimethoxyphenol" compartment="c" boundaryCondition="false" />
  <species id="M_RipW_e" name="Type_III_Effector_RipW" compartment="e" boundaryCondition="false" />
  <species id="M_houdic_c" name="5_hydroxy_2_oxo_4_ureido_2_5_dihydro_1H_imidazole_5_carboxylate" compartment="c" boundaryCondition="false" />
  <species id="M_RipS4_c" name="Type_III_Effector_RipS4" compartment="c" boundaryCondition="false" />
  <species id="M_tom_e" name="Tomatine" compartment="e" boundaryCondition="false" />
  <species id="M_RSp0630_b" name="Protein_RSp0630_phospholipase" compartment="b" boundaryCondition="true" />
  <species id="M_dhor_S_c" name="S__Dihydroorotate" compartment="c" boundaryCondition="false" />
  <species id="M_RipS4_e" name="Type_III_Effector_RipS4" compartment="e" boundaryCondition="false" />
  <species id="M_tom_b" name="Tomatine" compartment="b" boundaryCondition="true" />
  <species id="M_RSp0630_e" name="Protein_RSp0630_phospholipase" compartment="e" boundaryCondition="false" />
  <species id="M_RSp0630_c" name="Protein_RSp0630_phospholipase" compartment="c" boundaryCondition="false" />
  <species id="M_ps140_c" name="phosphatidylserine__ditetradecanoyl__n_C14_0_" compartment="c" boundaryCondition="false" />
  <species id="M_RipS4_b" name="Type_III_Effector_RipS4" compartment="b" boundaryCondition="true" />
  <species id="M_RSp1073_p" name="Protein_RSp1073_hemagglutinin_like" compartment="p" boundaryCondition="false" />
  <species id="M_pgp160_p" name="Phosphatidylglycerophosphate__dihexadecanoyl__n_C16_0_" compartment="p" boundaryCondition="false" />
  <species id="M_pg180_c" name="Phosphatidylglycerol__dioctadecanoyl__n_C18_0_" compartment="c" boundaryCondition="false" />
  <species id="M_iscu_c" name="IscU_scaffold_protein" compartment="c" boundaryCondition="false" />
  <species id="M_2agpg140_p" name="2_Acyl_sn_glycero_3_phosphoglycerol__n_C14_0_" compartment="p" boundaryCondition="false" />
  <species id="M_his_L_gly_c" name="his_gly" compartment="c" boundaryCondition="false" />
  <species id="M_14bglucan_b" name="1_4_beta_D_Glucosyl_n" compartment="b" boundaryCondition="true" />
  <species id="M_kdo8p_c" name="3_Deoxy_D_manno_octulosonate_8_phosphate" compartment="c" boundaryCondition="false" />
  <species id="M_adn_e" name="Adenosine" compartment="e" boundaryCondition="false" />
  <species id="M_adn_b" name="Adenosine" compartment="b" boundaryCondition="true" />
  <species id="M_adn_c" name="Adenosine" compartment="c" boundaryCondition="false" />
  <species id="M_14bglucan_e" name="1_4_beta_D_Glucosyl_n" compartment="e" boundaryCondition="false" />
  <species id="M_tartr_L_e" name="L_tartrate" compartment="e" boundaryCondition="false" />
  <species id="M_q8_c" name="Ubiquinone_8" compartment="c" boundaryCondition="false" />
  <species id="M_tartr_L_c" name="L_tartrate" compartment="c" boundaryCondition="false" />
  <species id="M_tartr_L_b" name="L_tartrate" compartment="b" boundaryCondition="true" />
  <species id="M_thr_L_b" name="L_Threonine" compartment="b" boundaryCondition="true" />
  <species id="M_tartr_L_p" name="L_tartrate" compartment="p" boundaryCondition="false" />
  <species id="M_thr_L_c" name="L_Threonine" compartment="c" boundaryCondition="false" />
  <species id="M_thr_L_e" name="L_Threonine" compartment="e" boundaryCondition="false" />
  <species id="M_12dgr140_b" name="1_2_Diacyl_sn_glycerol__ditetradecanoyl__n_C14_0_" compartment="b" boundaryCondition="true" />
  <species id="M_12dgr140_c" name="1_2_Diacyl_sn_glycerol__ditetradecanoyl__n_C14_0_" compartment="c" boundaryCondition="false" />
  <species id="M_asn_L_p" name="L_Asparagine" compartment="p" boundaryCondition="false" />
  <species id="M_12dgr140_e" name="1_2_Diacyl_sn_glycerol__ditetradecanoyl__n_C14_0_" compartment="e" boundaryCondition="false" />
  <species id="M_Tek2_p" name="Protein_Tek2" compartment="p" boundaryCondition="false" />
  <species id="M_23dhb_c" name="2_3_Dihydroxybenzoate" compartment="c" boundaryCondition="false" />
  <species id="M_cys_L_b" name="L_Cysteine" compartment="b" boundaryCondition="true" />
  <species id="M_cys_L_c" name="L_Cysteine" compartment="c" boundaryCondition="false" />
  <species id="M_cys_L_e" name="L_Cysteine" compartment="e" boundaryCondition="false" />
  <species id="M_anhm3p_c" name="1_6_anhydrous_N_Acetylmuramyl_tripeptide" compartment="c" boundaryCondition="false" />
  <species id="M_2agpg140_c" name="2_Acyl_sn_glycero_3_phosphoglycerol__n_C14_0_" compartment="c" boundaryCondition="false" />
  <species id="M_Tek2_c" name="Protein_Tek2" compartment="c" boundaryCondition="false" />
  <species id="M_adn_p" name="Adenosine" compartment="p" boundaryCondition="false" />
  <species id="M_anhm4p_c" name="1_6_anhydrous_N_Acetylmuramyl_tetrapeptide" compartment="c" boundaryCondition="false" />
  <species id="M_pant_R_c" name="R__Pantoate" compartment="c" boundaryCondition="false" />
  <species id="M_gln_L_cys_L_c" name="gln_cys" compartment="c" boundaryCondition="false" />
  <species id="M_man1p_c" name="D_Mannose_1_phosphate" compartment="c" boundaryCondition="false" />
  <species id="M_pa120_b" name="1_2_didodecanoyl_sn_glycerol_3_phosphate" compartment="b" boundaryCondition="true" />
  <species id="M_trnaval_c" name="tRNA_Val_" compartment="c" boundaryCondition="false" />
  <species id="M_PCW_L_Fucose_e" name="Plant_Cell_Wall_generic_structure_including_L_Fucose" compartment="e" boundaryCondition="false" />
  <species id="M_acald_c" name="Acetaldehyde" compartment="c" boundaryCondition="false" />
  <species id="M_PCW_L_Fucose_b" name="Plant_Cell_Wall_generic_structure_including_L_Fucose" compartment="b" boundaryCondition="true" />
  <species id="M_glcn_p" name="D_Gluconate" compartment="p" boundaryCondition="false" />
  <species id="M_ctbt_e" name="Crotonobetaine" compartment="e" boundaryCondition="false" />
  <species id="M_ctbt_c" name="crotonobetaine" compartment="c" boundaryCondition="false" />
  <species id="M_trdcal_c" name="Tridecanal" compartment="c" boundaryCondition="false" />
  <species id="M_ctbt_b" name="Crotonobetaine" compartment="b" boundaryCondition="true" />
  <species id="M_2hp6mobq_me_c" name="2_Hexaprenyl_3_methyl_5_hydroxy_6_methoxy_1_4_benzoquinone" compartment="c" boundaryCondition="false" />
  <species id="M_tsul_p" name="Thiosulfate" compartment="p" boundaryCondition="false" />
  <species id="M_n2_p" name="nitrogen" compartment="p" boundaryCondition="false" />
  <species id="M_pa120_p" name="1_2_didodecanoyl_sn_glycerol_3_phosphate" compartment="p" boundaryCondition="false" />
  <species id="M_glcn_e" name="D_Gluconate" compartment="e" boundaryCondition="false" />
  <species id="M_3hcvac11eACP_c" name="R__3_hydroxy_cis_vacc_11_enoyl__acyl_carrier_protein_" compartment="c" boundaryCondition="false" />
  <species id="M_PCW_RSp1539_LPS_e" name="Plant_Cell_Wall_generic_structure_bounded_to_bacterial_cell_LPS_via_the_protein_RSp1539" compartment="e" boundaryCondition="false" />
  <species id="M_tsul_e" name="Thiosulfate" compartment="e" boundaryCondition="false" />
  <species id="M_tsul_c" name="Thiosulfate" compartment="c" boundaryCondition="false" />
  <species id="M_ppya_c" name="2_Propyn_1_al" compartment="c" boundaryCondition="false" />
  <species id="M_glcn_c" name="D_Gluconate" compartment="c" boundaryCondition="false" />
  <species id="M_tsul_b" name="Thiosulfate" compartment="b" boundaryCondition="true" />
  <species id="M_malcoa_c" name="Malonyl_CoA" compartment="c" boundaryCondition="false" />
  <species id="M_pa120_e" name="1_2_didodecanoyl_sn_glycerol_3_phosphate" compartment="e" boundaryCondition="false" />
  <species id="M_pa120_c" name="1_2_didodecanoyl_sn_glycerol_3_phosphate" compartment="c" boundaryCondition="false" />
  <species id="M_glcn_b" name="D_Gluconate" compartment="b" boundaryCondition="true" />
  <species id="M_cbasp_c" name="N_Carbamoyl_L_aspartate" compartment="c" boundaryCondition="false" />
  <species id="M_5aizc_c" name="5_amino_1__5_phospho_D_ribosyl_imidazole_4_carboxylate" compartment="c" boundaryCondition="false" />
  <species id="M_epmeACP_c" name="Enoylpimeloyl__acyl_carrier_protein__methyl_ester" compartment="c" boundaryCondition="false" />
  <species id="M_n2o_p" name="Nitrous_oxide" compartment="p" boundaryCondition="false" />
  <species id="M_PCW_RSp1539_LPS_b" name="Plant_Cell_Wall_generic_structure_bounded_to_bacterial_cell_LPS_via_the_protein_RSp1539" compartment="b" boundaryCondition="true" />
  <species id="M_ugmda_c" name="UDP_N_acetylmuramoyl_L_alanyl_D_glutamyl_meso_2_6_diaminopimeloyl_D_alanyl_D_alanine" compartment="c" boundaryCondition="false" />
  <species id="M_n2_e" name="nitrogen" compartment="e" boundaryCondition="false" />
  <species id="M_Tek_p" name="Protein_Tek" compartment="p" boundaryCondition="false" />
  <species id="M_pyr_p" name="Pyruvate" compartment="p" boundaryCondition="false" />
  <species id="M_6hmhpt_c" name="6_hydroxymethyl_dihydropterin" compartment="c" boundaryCondition="false" />
  <species id="M_n2_b" name="nitrogen" compartment="b" boundaryCondition="true" />
  <species id="M_6pgc_c" name="6_Phospho_D_gluconate" compartment="c" boundaryCondition="false" />
  <species id="M_RSp0540_p" name="Protein_RSp0540_hemagglutinin_like" compartment="p" boundaryCondition="false" />
  <species id="M_ctbt_p" name="crotonobetaine" compartment="p" boundaryCondition="false" />
  <species id="M_hcys_L_c" name="L_Homocysteine" compartment="c" boundaryCondition="false" />
  <species id="M_RSp0540_c" name="Protein_RSp0540_hemagglutinin_like" compartment="c" boundaryCondition="false" />
  <species id="M_RSp0540_b" name="Protein_RSp0540_hemagglutinin_like" compartment="b" boundaryCondition="true" />
  <species id="M_pre4_c" name="Precorrin_4" compartment="c" boundaryCondition="false" />
  <species id="M_udcal_c" name="undecanal" compartment="c" boundaryCondition="false" />
  <species id="M_ampica_b" name="Ampicilloic_acid" compartment="b" boundaryCondition="true" />
  <species id="M_gmeACP_c" name="Glutaryl__acyl_carrier_protein__methyl_ester" compartment="c" boundaryCondition="false" />
  <species id="M_Tek_c" name="Protein_Tek" compartment="c" boundaryCondition="false" />
  <species id="M_ampica_e" name="Ampicilloic_acid" compartment="e" boundaryCondition="false" />
  <species id="M_ptdcal_c" name="pentadecanal" compartment="c" boundaryCondition="false" />
  <species id="M_RSp0540_e" name="Protein_RSp0540_hemagglutinin_like" compartment="e" boundaryCondition="false" />
  <species id="M_RipAY_e" name="Type_III_Effector_RipAY" compartment="e" boundaryCondition="false" />
  <species id="M_RipAY_c" name="Type_III_Effector_RipAY" compartment="c" boundaryCondition="false" />
  <species id="M_RipAY_b" name="Type_III_Effector_RipAY" compartment="b" boundaryCondition="true" />
  <species id="M_melanin_b" name="Melanin" compartment="b" boundaryCondition="true" />
  <species id="M_r3rhbb_c" name="R__3___R__3_Hydroxybutanoyloxy_butanoate" compartment="c" boundaryCondition="false" />
  <species id="M_2pglyc_c" name="2_Phosphoglycolate" compartment="c" boundaryCondition="false" />
  <species id="M_r3rhbb_b" name="R__3___R__3_Hydroxybutanoyloxy_butanoate" compartment="b" boundaryCondition="true" />
  <species id="M_r3rhbb_e" name="R__3___R__3_Hydroxybutanoyloxy_butanoate" compartment="e" boundaryCondition="false" />
  <species id="M_pyr_e" name="Pyruvate" compartment="e" boundaryCondition="false" />
  <species id="M_cdpdodecg_c" name="CDP_1_2_dioctadecanoylglycerol" compartment="c" boundaryCondition="false" />
  <species id="M_pyr_c" name="Pyruvate" compartment="c" boundaryCondition="false" />
  <species id="M_melanin_e" name="Melanin" compartment="e" boundaryCondition="false" />
  <species id="M_pheacnit_c" name="Phenylacetonitrile" compartment="c" boundaryCondition="false" />
  <species id="M_uaccg_c" name="UDP_N_acetyl_3_O__1_carboxyvinyl__D_glucosamine" compartment="c" boundaryCondition="false" />
  <species id="M_pyr_b" name="Pyruvate" compartment="b" boundaryCondition="true" />
  <species id="M_hg2_b" name="Mercury_Hg2_" compartment="b" boundaryCondition="true" />
  <species id="M_hg2_c" name="Mercury_Hg2_" compartment="c" boundaryCondition="false" />
  <species id="M_cro4_p" name="chromate" compartment="p" boundaryCondition="false" />
  <species id="M_hg2_e" name="Mercury_Hg2_" compartment="e" boundaryCondition="false" />
  <species id="M_fad_c" name="Flavin_adenine_dinucleotide_oxidized" compartment="c" boundaryCondition="false" />
  <species id="M_btn_c" name="Biotin" compartment="c" boundaryCondition="false" />
  <species id="M_thr_L_gln_L_c" name="Thr_Gln" compartment="c" boundaryCondition="false" />
  <species id="M_1agpg141_p" name="1_Acyl_sn_glycero_3_phosphoglycerol__n_C14_1_" compartment="p" boundaryCondition="false" />
  <species id="M_thdp_c" name="2_3_4_5_Tetrahydrodipicolinate" compartment="c" boundaryCondition="false" />
  <species id="M_metsox_R_L_pept_c" name="Peptide_L_Methionine_R_Sulfoxide" compartment="c" boundaryCondition="false" />
  <species id="M_preq0_c" name="7_cyano_7_carbaguanine" compartment="c" boundaryCondition="false" />
  <species id="M_hdceap_c" name="Hexadecanoyl_phosphate__n_C16_1_" compartment="c" boundaryCondition="false" />
  <species id="M_hg2_p" name="Mercury_Hg2_" compartment="p" boundaryCondition="false" />
  <species id="M_cro4_e" name="chromate" compartment="e" boundaryCondition="false" />
  <species id="M_cro4_b" name="chromate" compartment="b" boundaryCondition="true" />
  <species id="M_cro4_c" name="chromate" compartment="c" boundaryCondition="false" />
  <species id="M_5oxpro_p" name="5_Oxoproline" compartment="p" boundaryCondition="false" />
  <species id="M_etha_e" name="Ethanolamine" compartment="e" boundaryCondition="false" />
  <species id="M_fe2ohcl_c" name="Fe2OHCl" compartment="c" boundaryCondition="false" />
  <species id="M_fdp_c" name="D_Fructose_1_6_bisphosphate" compartment="c" boundaryCondition="false" />
  <species id="M_2agpe120_p" name="2_Acyl_sn_glycero_3_phosphoethanolamine__n_C12_0_" compartment="p" boundaryCondition="false" />
  <species id="M_fald_p" name="Formaldehyde" compartment="p" boundaryCondition="false" />
  <species id="M_vanlt_c" name="Vanillate" compartment="c" boundaryCondition="false" />
  <species id="M_etha_p" name="Ethanolamine" compartment="p" boundaryCondition="false" />
  <species id="M_murein4p3p_p" name="two_linked_disacharide_tetrapeptide_and_tripeptide_murein_units__uncrosslinked__middle_of_chain_" compartment="p" boundaryCondition="false" />
  <species id="M_r5p_c" name="alpha_D_Ribose_5_phosphate" compartment="c" boundaryCondition="false" />
  <species id="M_pe140_c" name="phosphatidylethanolamine__ditetradecanoyl__n_C14_0_" compartment="c" boundaryCondition="false" />
  <species id="M_pe140_p" name="phosphatidylethanolamine__ditetradecanoyl__n_C14_0_" compartment="p" boundaryCondition="false" />
  <species id="M_met_L_met_L_c" name="Met_Met" compartment="c" boundaryCondition="false" />
  <species id="M_5oxpro_e" name="5_Oxoproline" compartment="e" boundaryCondition="false" />
  <species id="M_malcoame_c" name="malonyl_CoA_methyl_ester" compartment="c" boundaryCondition="false" />
  <species id="M_dopaqn_e" name="Dopaquinone" compartment="e" boundaryCondition="false" />
  <species id="M_3oocta_p" name="3_oxooctanoate" compartment="p" boundaryCondition="false" />
  <species id="M_5oxpro_c" name="5_Oxoproline" compartment="c" boundaryCondition="false" />
  <species id="M_5oxpro_b" name="5_Oxoproline" compartment="b" boundaryCondition="true" />
  <species id="M_fald_e" name="Formaldehyde" compartment="e" boundaryCondition="false" />
  <species id="M_fald_b" name="Formaldehyde" compartment="b" boundaryCondition="true" />
  <species id="M_fald_c" name="Formaldehyde" compartment="c" boundaryCondition="false" />
  <species id="M_mptamp_c" name="adenylated_molybdopterin" compartment="c" boundaryCondition="false" />
  <species id="M_bzonit_c" name="Benzonitrile" compartment="c" boundaryCondition="false" />
  <species id="M_hemeO_c" name="Heme_O" compartment="c" boundaryCondition="false" />
  <species id="M_cpol_c" name="Cyclopentanol" compartment="c" boundaryCondition="false" />
  <species id="M_3oocoa_c" name="3_Oxooctanoyl_CoA" compartment="c" boundaryCondition="false" />
  <species id="M_hno2_c" name="Nitrous_acid" compartment="c" boundaryCondition="false" />
  <species id="M_ni2_c" name="nickel" compartment="c" boundaryCondition="false" />
  <species id="M_ni2_b" name="nickel" compartment="b" boundaryCondition="true" />
  <species id="M_ni2_e" name="nickel" compartment="e" boundaryCondition="false" />
  <species id="M_ni2_p" name="nickel" compartment="p" boundaryCondition="false" />
  <species id="M_2dhglcn_e" name="2_Dehydro_D_gluconate" compartment="e" boundaryCondition="false" />
  <species id="M_uamag_c" name="UDP_N_acetylmuramoyl_L_alanyl_D_glutamate" compartment="c" boundaryCondition="false" />
  <species id="M_2dhglcn_b" name="2_Dehydro_D_gluconate" compartment="b" boundaryCondition="true" />
  <species id="M_cl_b" name="Chloride" compartment="b" boundaryCondition="true" />
  <species id="M_cl_c" name="Chloride" compartment="c" boundaryCondition="false" />
  <species id="M_2agpe120_c" name="2_Acyl_sn_glycero_3_phosphoethanolamine__n_C12_0_" compartment="c" boundaryCondition="false" />
  <species id="M_mtolat_c" name="m_Methylbenzoate" compartment="c" boundaryCondition="false" />
  <species id="M_cl_e" name="Chloride" compartment="e" boundaryCondition="false" />
  <species id="M_RSc1944_b" name="Protein_RSc1944_Type_VI_effector_VGR" compartment="b" boundaryCondition="true" />
  <species id="M_betald_c" name="Betaine_aldehyde" compartment="c" boundaryCondition="false" />
  <species id="M_RSc1944_c" name="Protein_RSc1944_Type_VI_effector_VGR" compartment="c" boundaryCondition="false" />
  <species id="M_RSc1944_e" name="Protein_RSc1944_Type_VI_effector_VGR" compartment="e" boundaryCondition="false" />
  <species id="M_6hmhptpp_c" name="6_hydroxymethyl_dihydropterin_pyrophosphate" compartment="c" boundaryCondition="false" />
  <species id="M_hdcea_p" name="Hexadecenoate__n_C16_1_" compartment="p" boundaryCondition="false" />
  <species id="M_2dhglcn_p" name="2_Dehydro_D_gluconate" compartment="p" boundaryCondition="false" />
  <species id="M_copre5_c" name="cobalt_precorrin_5" compartment="c" boundaryCondition="false" />
  <species id="M_ump_c" name="UMP" compartment="c" boundaryCondition="false" />
  <species id="M_cl_p" name="Chloride" compartment="p" boundaryCondition="false" />
  <species id="M_arg_L_p" name="L_Arginine" compartment="p" boundaryCondition="false" />
  <species id="M_RipA3_e" name="Type_III_Effector_RipA3" compartment="e" boundaryCondition="false" />
  <species id="M_3hcpalm9eACP_c" name="R__3_hydroxy_cis_palm_9_eoyl__acyl_carrier_protein_" compartment="c" boundaryCondition="false" />
  <species id="M_argtrna_c" name="L_Arginyl_tRNA_Arg_" compartment="c" boundaryCondition="false" />
  <species id="M_RipA3_b" name="Type_III_Effector_RipA3" compartment="b" boundaryCondition="true" />
  <species id="M_RipA3_c" name="Type_III_Effector_RipA3" compartment="c" boundaryCondition="false" />
  <species id="M_RSc0337_p" name="Protein_RSc0337_polyphenol_oxidase_B" compartment="p" boundaryCondition="false" />
  <species id="M_rib_D_c" name="D_Ribose" compartment="c" boundaryCondition="false" />
  <species id="M_ppade_c" name="propionyl_adenylate" compartment="c" boundaryCondition="false" />
  <species id="M_2hpmhobq_c" name="2_Hexaprenyl_3_methyl_6_methoxy_1_4_benzoquinone" compartment="c" boundaryCondition="false" />
  <species id="M_acser_c" name="O_Acetyl_L_serine" compartment="c" boundaryCondition="false" />
  <species id="M_PCW_RSp0295_act_e" name="Plant_Cell_Wall_generic_structure_bounded_to_the_protein_RSp0295_in_activated_form" compartment="e" boundaryCondition="false" />
  <species id="M_RSc0337_e" name="Protein_RSc0337_polyphenol_oxidase_B" compartment="e" boundaryCondition="false" />
  <species id="M_acser_e" name="O_Acetyl_L_serine" compartment="e" boundaryCondition="false" />
  <species id="M_3oocta_b" name="3_oxooctanoate" compartment="b" boundaryCondition="true" />
  <species id="M_3oocta_e" name="3_oxooctanoate" compartment="e" boundaryCondition="false" />
  <species id="M_arg_L_b" name="L_Arginine" compartment="b" boundaryCondition="true" />
  <species id="M_arg_L_c" name="L_Arginine" compartment="c" boundaryCondition="false" />
  <species id="M_RSc0337_b" name="Protein_RSc0337_polyphenol_oxidase_B" compartment="b" boundaryCondition="true" />
  <species id="M_RSc0337_c" name="Protein_RSc0337_polyphenol_oxidase_B" compartment="c" boundaryCondition="false" />
  <species id="M_arg_L_e" name="L_Arginine" compartment="e" boundaryCondition="false" />
  <species id="M_3hddcoa_c" name="S__3_Hydroxydodecanoyl_CoA" compartment="c" boundaryCondition="false" />
  <species id="M_dsbdox_c" name="fused_thiol_disulfide_interchange_protein__oxidized_" compartment="c" boundaryCondition="false" />
  <species id="M_pa160_p" name="1_2_dihexadecanoyl_sn_glycerol_3_phosphate" compartment="p" boundaryCondition="false" />
  <species id="M_4hphac_p" name="4_Hydroxyphenylacetate" compartment="p" boundaryCondition="false" />
  <species id="M_acser_p" name="O_Acetyl_L_serine" compartment="p" boundaryCondition="false" />
  <species id="M_nonal_c" name="nonanal" compartment="c" boundaryCondition="false" />
  <species id="M_PCW_RSp0295_act_b" name="Plant_Cell_Wall_generic_structure_bounded_to_the_protein_RSp0295_in_activated_form" compartment="b" boundaryCondition="true" />
  <species id="M_pbhb_e" name="Poly_beta_hydroxybutyrate" compartment="e" boundaryCondition="false" />
  <species id="M_pbhb_c" name="Poly_beta_hydroxybutyrate" compartment="c" boundaryCondition="false" />
  <species id="M_pbhb_b" name="Poly_beta_hydroxybutyrate" compartment="b" boundaryCondition="true" />
  <species id="M_t3c11vaceACP_c" name="trans_3_cis_11_vacceoyl__acyl_carrier_protein_" compartment="c" boundaryCondition="false" />
  <species id="M_4hphac_b" name="4_Hydroxyphenylacetate" compartment="b" boundaryCondition="true" />
  <species id="M_pa160_b" name="1_2_dihexadecanoyl_sn_glycerol_3_phosphate" compartment="b" boundaryCondition="true" />
  <species id="M_kdo_c" name="3_Deoxy_D_manno_2_octulosonate" compartment="c" boundaryCondition="false" />
  <species id="M_hpdcal_c" name="heptadecanal" compartment="c" boundaryCondition="false" />
  <species id="M_pa160_c" name="1_2_dihexadecanoyl_sn_glycerol_3_phosphate" compartment="c" boundaryCondition="false" />
  <species id="M_4hphac_c" name="4_Hydroxyphenylacetate" compartment="c" boundaryCondition="false" />
  <species id="M_aacald_c" name="Aminoacetaldehyde" compartment="c" boundaryCondition="false" />
  <species id="M_acser_b" name="O_Acetyl_L_serine" compartment="b" boundaryCondition="true" />
  <species id="M_pa160_e" name="1_2_dihexadecanoyl_sn_glycerol_3_phosphate" compartment="e" boundaryCondition="false" />
  <species id="M_4hphac_e" name="4_Hydroxyphenylacetate" compartment="e" boundaryCondition="false" />
  <species id="M_udcpdp_c" name="Undecaprenyl_diphosphate" compartment="c" boundaryCondition="false" />
  <species id="M_octdp_c" name="all_trans_Octaprenyl_diphosphate" compartment="c" boundaryCondition="false" />
  <species id="M_seln_c" name="Selenide" compartment="c" boundaryCondition="false" />
  <species id="M_alltt_c" name="Allantoate" compartment="c" boundaryCondition="false" />
  <species id="M_2agpe181_c" name="2_Acyl_sn_glycero_3_phosphoethanolamine__n_C18_1_" compartment="c" boundaryCondition="false" />
  <species id="M_3hoxid_b" name="3_hydroxy_oxindole" compartment="b" boundaryCondition="true" />
  <species id="M_male_c" name="Maleate" compartment="c" boundaryCondition="false" />
  <species id="M_c4cmbo_c" name="cis_4_Carboxymethylenebut_2_en_4_olide" compartment="c" boundaryCondition="false" />
  <species id="M_3hoxid_c" name="3_hydroxy_oxindole" compartment="c" boundaryCondition="false" />
  <species id="M_RipAF1_e" name="Type_III_Effector_RipAF1" compartment="e" boundaryCondition="false" />
  <species id="M_RipAF1_c" name="Type_III_Effector_RipAF1" compartment="c" boundaryCondition="false" />
  <species id="M_RipAF1_b" name="Type_III_Effector_RipAF1" compartment="b" boundaryCondition="true" />
  <species id="M_3ophb_c" name="3_Octaprenyl_4_hydroxybenzoate" compartment="c" boundaryCondition="false" />
  <species id="M_pc161_e" name="phatidylcholine_16_1_16_1_" compartment="e" boundaryCondition="false" />
  <species id="M_3hoxid_p" name="3_hydroxy_oxindole" compartment="p" boundaryCondition="false" />
  <species id="M_pc161_b" name="phatidylcholine_16_1_16_1_" compartment="b" boundaryCondition="true" />
  <species id="M_kdolipid4_c" name="KDO_lipid_IV_A_" compartment="c" boundaryCondition="false" />
  <species id="M_3hoxid_e" name="3_hydroxy_oxindole" compartment="e" boundaryCondition="false" />
  <species id="M_ap5a_c" name="P1_P5_Bis_5__adenosyl__pentaphosphate" compartment="c" boundaryCondition="false" />
  <species id="M_hdcea_b" name="Hexadecenoate__n_C16_1_" compartment="b" boundaryCondition="true" />
  <species id="M_fe3_e" name="Iron_3_" compartment="e" boundaryCondition="false" />
  <species id="M_hdcea_e" name="Hexadecenoate__n_C16_1_" compartment="e" boundaryCondition="false" />
  <species id="M_pgp141_p" name="Phosphatidylglycerophosphate__ditetradec_7_enoyl__n_C14_1_" compartment="p" boundaryCondition="false" />
  <species id="M_dad_5_c" name="5__Deoxyadenosine" compartment="c" boundaryCondition="false" />
  <species id="M_fe3_c" name="Iron_3_" compartment="c" boundaryCondition="false" />
  <species id="M_pmeACP_c" name="Pimeloyl__acyl_carrier_protein__methyl_ester" compartment="c" boundaryCondition="false" />
  <species id="M_cynt_c" name="Cyanate" compartment="c" boundaryCondition="false" />
  <species id="M_fe3_b" name="Iron_3_" compartment="b" boundaryCondition="true" />
  <species id="M_5prdmbz_c" name="N1__5_Phospho_alpha_D_ribosyl__5_6_dimethylbenzimidazole" compartment="c" boundaryCondition="false" />
  <species id="M_kolipid4L_c" name="KO_lipid_IV_A__with_laurate" compartment="c" boundaryCondition="false" />
  <species id="M_3ocddec5eACP_c" name="3_oxo_cis_dodec_5_enoyl__acyl_carrier_protein_" compartment="c" boundaryCondition="false" />
  <species id="M_udcpdp_p" name="Undecaprenyl_diphosphate" compartment="p" boundaryCondition="false" />
  <species id="M_2agpe181_p" name="2_Acyl_sn_glycero_3_phosphoethanolamine__n_C18_1_" compartment="p" boundaryCondition="false" />
  <species id="M_idp_c" name="IDP" compartment="c" boundaryCondition="false" />
  <species id="M_ckdo_c" name="CMP_3_deoxy_D_manno_octulosonate" compartment="c" boundaryCondition="false" />
  <species id="M_fe3_p" name="Iron_3_" compartment="p" boundaryCondition="false" />
  <species id="M_prlp_c" name="5___5_phospho_1_deoxyribulos_1_ylamino_methylideneamino__1__5_phosphoribosyl_imidazole_4_carboxamide" compartment="c" boundaryCondition="false" />
  <species id="M_pgp141_c" name="Phosphatidylglycerophosphate__ditetradec_7_enoyl__n_C14_1_" compartment="c" boundaryCondition="false" />
  <species id="M_lipidA_c" name="2_3_2_3__Tetrakis_beta_hydroxymyristoyl__D_glucosaminyl_1_6_beta_D_glucosamine_1_4__bisphosphate" compartment="c" boundaryCondition="false" />
  <species id="M_mepyr_e" name="Methylpyruvate" compartment="e" boundaryCondition="false" />
  <species id="M_mepyr_c" name="Methylpyruvate" compartment="c" boundaryCondition="false" />
  <species id="M_mepyr_b" name="Methylpyruvate" compartment="b" boundaryCondition="true" />
  <species id="M_tre_p" name="Trehalose" compartment="p" boundaryCondition="false" />
  <species id="M_itp_c" name="ITP" compartment="c" boundaryCondition="false" />
  <species id="M_3hmrsACP_c" name="R__3_Hydroxytetradecanoyl__acyl_carrier_protein_" compartment="c" boundaryCondition="false" />
  <species id="M_cdpdhdec9eg_c" name="CDP_1_2_dihexadec_9_enoylglycerol" compartment="c" boundaryCondition="false" />
  <species id="M_mepyr_p" name="Methylpyruvate" compartment="p" boundaryCondition="false" />
  <species id="M_RipZ_c" name="Type_III_Effector_RipZ" compartment="c" boundaryCondition="false" />
  <species id="M_ocdca_p" name="octadecanoate__n_C18_0_" compartment="p" boundaryCondition="false" />
  <species id="M_RipZ_b" name="Type_III_Effector_RipZ" compartment="b" boundaryCondition="true" />
  <species id="M_RipZ_e" name="Type_III_Effector_RipZ" compartment="e" boundaryCondition="false" />
  <species id="M_ocdca_e" name="octadecanoate__n_C18_0_" compartment="e" boundaryCondition="false" />
  <species id="M_4pasp_c" name="4_Phospho_L_aspartate" compartment="c" boundaryCondition="false" />
  <species id="M_ocdca_c" name="octadecanoate__n_C18_0_" compartment="c" boundaryCondition="false" />
  <species id="M_13dpg_c" name="3_Phospho_D_glyceroyl_phosphate" compartment="c" boundaryCondition="false" />
  <species id="M_novbcn_b" name="novobiocin" compartment="b" boundaryCondition="true" />
  <species id="M_ocdca_b" name="octadecanoate__n_C18_0_" compartment="b" boundaryCondition="true" />
  <species id="M_RSp1536_p" name="Protein_RSp1536_hemagglutinin_like" compartment="p" boundaryCondition="false" />
  <species id="M_RSc3222_b" name="Protein_RSc3222_Type_VI_effector_VGR" compartment="b" boundaryCondition="true" />
  <species id="M_RSc3222_c" name="Protein_RSc3222_Type_VI_effector_VGR" compartment="c" boundaryCondition="false" />
  <species id="M_3c4mop_c" name="3_Carboxy_4_methyl_2_oxopentanoate" compartment="c" boundaryCondition="false" />
  <species id="M_RSc3222_e" name="Protein_RSc3222_Type_VI_effector_VGR" compartment="e" boundaryCondition="false" />
  <species id="M_pg120_p" name="Phosphatidylglycerol__didodecanoyl__n_C12_0_" compartment="p" boundaryCondition="false" />
  <species id="M_PglA_c" name="Protein_PglA_polygalacturonase" compartment="c" boundaryCondition="false" />
  <species id="M_tre_e" name="Trehalose" compartment="e" boundaryCondition="false" />
  <species id="M_PglA_b" name="Protein_PglA_polygalacturonase" compartment="b" boundaryCondition="true" />
  <species id="M_pg120_c" name="Phosphatidylglycerol__didodecanoyl__n_C12_0_" compartment="c" boundaryCondition="false" />
  <species id="M_tre_b" name="Trehalose" compartment="b" boundaryCondition="true" />
  <species id="M_nadh_c" name="Nicotinamide_adenine_dinucleotide___reduced" compartment="c" boundaryCondition="false" />
  <species id="M_tre_c" name="Trehalose" compartment="c" boundaryCondition="false" />
  <species id="M_kdpg_c" name="2_Dehydro_3_deoxy_D_gluconate_6_phosphate" compartment="c" boundaryCondition="false" />
  <species id="M_RSp1536_b" name="Protein_RSp1536_hemagglutinin_like" compartment="b" boundaryCondition="true" />
  <species id="M_ttdcap_c" name="Tetradecanoyl_phosphate__n_C14_0_" compartment="c" boundaryCondition="false" />
  <species id="M_PglA_e" name="Protein_PglA_polygalacturonase" compartment="e" boundaryCondition="false" />
  <species id="M_novbcn_p" name="novobiocin" compartment="p" boundaryCondition="false" />
  <species id="M_gensa_c" name="2_5_Dihydroxybenzoate" compartment="c" boundaryCondition="false" />
  <species id="M_RSp1536_e" name="Protein_RSp1536_hemagglutinin_like" compartment="e" boundaryCondition="false" />
  <species id="M_cellb_e" name="cellobiose" compartment="e" boundaryCondition="false" />
  <species id="M_RSp1536_c" name="Protein_RSp1536_hemagglutinin_like" compartment="c" boundaryCondition="false" />
  <species id="M_4nph_p" name="4-Nitrophenol" compartment="p" boundaryCondition="false" />
  <species id="M_PglA_p" name="Protein_PglA_polygalacturonase" compartment="p" boundaryCondition="false" />
  <species id="M_novbcn_e" name="novobiocin" compartment="e" boundaryCondition="false" />
  <species id="M_cellb_b" name="cellobiose" compartment="b" boundaryCondition="true" />
  <species id="M_leu_L_p" name="L_Leucine" compartment="p" boundaryCondition="false" />
  <species id="M_no2_e" name="Nitrite" compartment="e" boundaryCondition="false" />
  <species id="M_urea_e" name="Urea" compartment="e" boundaryCondition="false" />
  <species id="M_5dglcn_c" name="5_Dehydro_D_gluconate" compartment="c" boundaryCondition="false" />
  <species id="M_no2_c" name="Nitrite" compartment="c" boundaryCondition="false" />
  <species id="M_RipJ_e" name="Type_III_Effector_RipJ" compartment="e" boundaryCondition="false" />
  <species id="M_no2_b" name="Nitrite" compartment="b" boundaryCondition="true" />
  <species id="M_RSp1444_b" name="Protein_RSp1444_hemagglutinin_like" compartment="b" boundaryCondition="true" />
  <species id="M_RipJ_b" name="Type_III_Effector_RipJ" compartment="b" boundaryCondition="true" />
  <species id="M_RipJ_c" name="Type_III_Effector_RipJ" compartment="c" boundaryCondition="false" />
  <species id="M_hom_L_b" name="L_Homoserine" compartment="b" boundaryCondition="true" />
  <species id="M_hom_L_c" name="L_Homoserine" compartment="c" boundaryCondition="false" />
  <species id="M_RSp1444_c" name="Protein_RSp1444_hemagglutinin_like" compartment="c" boundaryCondition="false" />
  <species id="M_RSp1444_e" name="Protein_RSp1444_hemagglutinin_like" compartment="e" boundaryCondition="false" />
  <species id="M_hom_L_e" name="L_Homoserine" compartment="e" boundaryCondition="false" />
  <species id="M_urea_p" name="Urea" compartment="p" boundaryCondition="false" />
  <species id="M_hkndd_c" name="2_Hydroxy_6_oxonona_2_4_diene_1_9_dioate" compartment="c" boundaryCondition="false" />
  <species id="M_leutrna_c" name="L_Leucyl_tRNA_Leu_" compartment="c" boundaryCondition="false" />
  <species id="M_hxal_c" name="hexanal" compartment="c" boundaryCondition="false" />
  <species id="M_no2_p" name="Nitrite" compartment="p" boundaryCondition="false" />
  <species id="M_RSp1444_p" name="Protein_RSp1444_hemagglutinin_like" compartment="p" boundaryCondition="false" />
  <species id="M_hom_L_p" name="L_Homoserine" compartment="p" boundaryCondition="false" />
  <species id="M_urea_b" name="Urea" compartment="b" boundaryCondition="true" />
  <species id="M_urea_c" name="Urea" compartment="c" boundaryCondition="false" />
  <species id="M_RipB_e" name="Type_III_Effector_RipB" compartment="e" boundaryCondition="false" />
  <species id="M_hpa_c" name="heptanoate" compartment="c" boundaryCondition="false" />
  <species id="M_gln_L_glu_L_p" name="gln_glu" compartment="p" boundaryCondition="false" />
  <species id="M_hpa_b" name="heptanoate" compartment="b" boundaryCondition="true" />
  <species id="M_hkolipa_c" name="heptosyl_ko_lipidA" compartment="c" boundaryCondition="false" />
  <species id="M_hpa_e" name="heptanoate" compartment="e" boundaryCondition="false" />
  <species id="M_colipa_c" name="core_oligosaccharide_lipid_A" compartment="c" boundaryCondition="false" />
  <species id="M_hpa_p" name="heptanoate" compartment="p" boundaryCondition="false" />
  <species id="M_acACP_c" name="Acetyl_ACP" compartment="c" boundaryCondition="false" />
  <species id="M_leu_L_c" name="L_Leucine" compartment="c" boundaryCondition="false" />
  <species id="M_leu_L_b" name="L_Leucine" compartment="b" boundaryCondition="true" />
  <species id="M_opmeACP_c" name="3_Oxo_pimeloyl__acyl_carrier_protein__methyl_ester" compartment="c" boundaryCondition="false" />
  <species id="M_gln_L_glu_L_b" name="gln_glu" compartment="b" boundaryCondition="true" />
  <species id="M_leu_L_e" name="L_Leucine" compartment="e" boundaryCondition="false" />
  <species id="M_gln_L_glu_L_c" name="gln_glu" compartment="c" boundaryCondition="false" />
  <species id="M_gln_L_glu_L_e" name="gln_glu" compartment="e" boundaryCondition="false" />
  <species id="M_argsuc_c" name="N_omega___L_Arginino_succinate" compartment="c" boundaryCondition="false" />
  <species id="M_colipa_p" name="core_oligosaccharide_lipid_A" compartment="p" boundaryCondition="false" />
  <species id="M_gln_L_c" name="L_Glutamine" compartment="c" boundaryCondition="false" />
  <species id="M_gln_L_e" name="L_Glutamine" compartment="e" boundaryCondition="false" />
  <species id="M_glntrna_c" name="L_Glutaminyl_tRNA_Gln_" compartment="c" boundaryCondition="false" />
  <species id="M_gln_L_b" name="L_Glutamine" compartment="b" boundaryCondition="true" />
  <species id="M_moadamp_c" name="MoaD_Protein_with_bound_AMP" compartment="c" boundaryCondition="false" />
  <species id="M_pencil_b" name="Penicillin" compartment="b" boundaryCondition="true" />
  <species id="M_pencil_e" name="Penicillin" compartment="e" boundaryCondition="false" />
  <species id="M_ametam_c" name="S_Adenosylmethioninamine" compartment="c" boundaryCondition="false" />
  <species id="M_gln_L_p" name="L_Glutamine" compartment="p" boundaryCondition="false" />
  <species id="M_PCW_RSp1545_LPS_e" name="Plant_Cell_Wall_generic_structure_bounded_to_bacterial_cell_LPS_via_the_protein_RSp1545" compartment="e" boundaryCondition="false" />
  <species id="M_dsbaox_p" name="periplasmic_protein_disulfide_isomerase_I__oxidized_" compartment="p" boundaryCondition="false" />
  <species id="M_2odec11eg3p_p" name="2_octadec_11_enoyl_sn_glycerol_3_phosphate" compartment="p" boundaryCondition="false" />
  <species id="M_PCW_RSp1545_LPS_b" name="Plant_Cell_Wall_generic_structure_bounded_to_bacterial_cell_LPS_via_the_protein_RSp1545" compartment="b" boundaryCondition="true" />
  <species id="M_1agpg160_p" name="1_Acyl_sn_glycero_3_phosphoglycerol__n_C16_0_" compartment="p" boundaryCondition="false" />
  <species id="M_CbhA_p" name="Protein_CbhA_exoglucanase_A" compartment="p" boundaryCondition="false" />
  <species id="M_RipR_b" name="Type_III_Effector_RipR" compartment="b" boundaryCondition="true" />
  <species id="M_RipR_c" name="Type_III_Effector_RipR" compartment="c" boundaryCondition="false" />
  <species id="M_pap_c" name="Adenosine_3__5__bisphosphate" compartment="c" boundaryCondition="false" />
  <species id="M_RipB_b" name="Type_III_Effector_RipB" compartment="b" boundaryCondition="true" />
  <species id="M_pep_c" name="Phosphoenolpyruvate" compartment="c" boundaryCondition="false" />
  <species id="M_pe160_p" name="phosphatidylethanolamine__dihexadecanoyl__n_C16_0_" compartment="p" boundaryCondition="false" />
  <species id="M_RipB_c" name="Type_III_Effector_RipB" compartment="c" boundaryCondition="false" />
  <species id="M_agdpcbi_c" name="Adenosine_GDP_cobinamide" compartment="c" boundaryCondition="false" />
  <species id="M_CbhA_e" name="Protein_CbhA_exoglucanase_A" compartment="e" boundaryCondition="false" />
  <species id="M_CbhA_c" name="Protein_CbhA_exoglucanase_A" compartment="c" boundaryCondition="false" />
  <species id="M_1agpe141_p" name="1_Acyl_sn_glycero_3_phosphoethanolamine__n_C14_1_" compartment="p" boundaryCondition="false" />
  <species id="M_xu5p_D_c" name="D_Xylulose_5_phosphate" compartment="c" boundaryCondition="false" />
  <species id="M_CbhA_b" name="Protein_CbhA_exoglucanase_A" compartment="b" boundaryCondition="true" />
  <species id="M_6pthp_c" name="6_Pyruvoyl_5_6_7_8_tetrahydropterin" compartment="c" boundaryCondition="false" />
  <species id="M_1agpg120_p" name="1_Acyl_sn_glycero_3_phosphoglycerol__n_C12_0_" compartment="p" boundaryCondition="false" />
  <species id="M_RipR_e" name="Type_III_Effector_RipR" compartment="e" boundaryCondition="false" />
  <species id="M_pram_c" name="5_Phospho_beta_D_ribosylamine" compartment="c" boundaryCondition="false" />
  <species id="M_trptrna_c" name="L_Tryptophanyl_tRNA_Trp_" compartment="c" boundaryCondition="false" />
  <species id="M_pe160_c" name="phosphatidylethanolamine__dihexadecanoyl__n_C16_0_" compartment="c" boundaryCondition="false" />
  <species id="M_3mob_c" name="3_Methyl_2_oxobutanoate" compartment="c" boundaryCondition="false" />
  <species id="M_4adcho_c" name="4_amino_4_deoxychorismate" compartment="c" boundaryCondition="false" />
  <species id="M_1boh_c" name="1_Butanol" compartment="c" boundaryCondition="false" />
  <species id="M_acon_C_c" name="cis_Aconitate" compartment="c" boundaryCondition="false" />
  <species id="M_acon_C_b" name="cis_Aconitate" compartment="b" boundaryCondition="true" />
  <species id="M_ddca_p" name="Dodecanoate__n_C12_0_" compartment="p" boundaryCondition="false" />
  <species id="M_murein5p3p_p" name="two_linked_disacharide_pentapeptide_and_tripeptide_murein_units__uncrosslinked__middle_of_chain_" compartment="p" boundaryCondition="false" />
  <species id="M_ins_e" name="Inosine" compartment="e" boundaryCondition="false" />
  <species id="M_acon_C_e" name="cis_Aconitate" compartment="e" boundaryCondition="false" />
  <species id="M_ins_c" name="Inosine" compartment="c" boundaryCondition="false" />
  <species id="M_2agpe161_c" name="2_Acyl_sn_glycero_3_phosphoethanolamine__n_C16_1_" compartment="c" boundaryCondition="false" />
  <species id="M_RipAE_e" name="Type_III_Effector_RipAE" compartment="e" boundaryCondition="false" />
  <species id="M_ins_p" name="Inosine" compartment="p" boundaryCondition="false" />
  <species id="M_pa181_p" name="1_2_dioctadec_11_enoyl_sn_glycerol_3_phosphate" compartment="p" boundaryCondition="false" />
  <species id="M_esclt_b" name="Esculetin" compartment="b" boundaryCondition="true" />
  <species id="M_phetrna_c" name="L_Phenylalanyl_tRNA_Phe_" compartment="c" boundaryCondition="false" />
  <species id="M_esclt_e" name="Esculetin" compartment="e" boundaryCondition="false" />
  <species id="M_RipAE_b" name="Type_III_Effector_RipAE" compartment="b" boundaryCondition="true" />
  <species id="M_cellos_Expansin_LPS_e" name="Complex_cellulose_Expansin_LPS" compartment="e" boundaryCondition="false" />
  <species id="M_RipAE_c" name="Type_III_Effector_RipAE" compartment="c" boundaryCondition="false" />
  <species id="M_RipU2_b" name="Type_III_Effector_RipU2" compartment="b" boundaryCondition="true" />
  <species id="M_cellos_Expansin_LPS_b" name="Complex_cellulose_Expansin_LPS" compartment="b" boundaryCondition="true" />
  <species id="M_3hddecACP_c" name="R__3_Hydroxydodecanoyl__acyl_carrier_protein_" compartment="c" boundaryCondition="false" />
  <species id="M_5caiz_c" name="5_phosphoribosyl_5_carboxyaminoimidazole" compartment="c" boundaryCondition="false" />
  <species id="M_RipU2_e" name="Type_III_Effector_RipU2" compartment="e" boundaryCondition="false" />
  <species id="M_pa181_b" name="1_2_dioctadec_11_enoyl_sn_glycerol_3_phosphate" compartment="b" boundaryCondition="true" />
  <species id="M_pa181_c" name="1_2_dioctadec_11_enoyl_sn_glycerol_3_phosphate" compartment="c" boundaryCondition="false" />
  <species id="M_RipU2_c" name="Type_III_Effector_RipU2" compartment="c" boundaryCondition="false" />
  <species id="M_esclt_p" name="Esculetin" compartment="p" boundaryCondition="false" />
  <species id="M_din_c" name="Deoxyinosine" compartment="c" boundaryCondition="false" />
  <species id="M_pa181_e" name="1_2_dioctadec_11_enoyl_sn_glycerol_3_phosphate" compartment="e" boundaryCondition="false" />
  <species id="M_mccdn_c" name="Micacocidin" compartment="c" boundaryCondition="false" />
  <species id="M_mccdn_b" name="Micacocidin" compartment="b" boundaryCondition="true" />
  <species id="M_RipA5_b" name="Type_III_Effector_RipA5" compartment="b" boundaryCondition="true" />
  <species id="M_mccdn_e" name="Micacocidin" compartment="e" boundaryCondition="false" />
  <species id="M_RipA5_c" name="Type_III_Effector_RipA5" compartment="c" boundaryCondition="false" />
  <species id="M_udpacgal_c" name="UDP_N_acetyl_D_galactosamine" compartment="c" boundaryCondition="false" />
  <species id="M_pg181_c" name="Phosphatidylglycerol__dioctadec_11_enoyl__n_C18_1_" compartment="c" boundaryCondition="false" />
  <species id="M_3hdecACP_c" name="S__3_Hydroxydecanoyl__acyl_carrier_protein" compartment="c" boundaryCondition="false" />
  <species id="M_acon_C_p" name="cis_Aconitate" compartment="p" boundaryCondition="false" />
  <species id="M_pg181_p" name="Phosphatidylglycerol__dioctadec_11_enoyl__n_C18_1_" compartment="p" boundaryCondition="false" />
  <species id="M_RipAI_b" name="Type_III_Effector_RipAI" compartment="b" boundaryCondition="true" />
  <species id="M_mccdn_p" name="Micacocidin" compartment="p" boundaryCondition="false" />
  <species id="M_RipAI_c" name="Type_III_Effector_RipAI" compartment="c" boundaryCondition="false" />
  <species id="M_ins_b" name="Inosine" compartment="b" boundaryCondition="true" />
  <species id="M_2agpe161_p" name="2_Acyl_sn_glycero_3_phosphoethanolamine__n_C16_1_" compartment="p" boundaryCondition="false" />
  <species id="M_RipAI_e" name="Type_III_Effector_RipAI" compartment="e" boundaryCondition="false" />
  <species id="M_adcobhex_c" name="Adenosyl_cobyric_acid" compartment="c" boundaryCondition="false" />
  <species id="M_3hhexACP_c" name="R__3_Hydroxyhexanoyl__acyl_carrier_protein_" compartment="c" boundaryCondition="false" />
  <species id="M_RipAB_e" name="Type_III_Effector_RipAB" compartment="e" boundaryCondition="false" />
  <species id="M_fe3mccdn_b" name="Micacocidin_Fe3_loaded" compartment="b" boundaryCondition="true" />
  <species id="M_fe3mccdn_c" name="Micacocidin_Fe3_loaded" compartment="c" boundaryCondition="false" />
  <species id="M_dtdp4d6dm_c" name="dTDP_4_dehydro_6_deoxy_L_mannose" compartment="c" boundaryCondition="false" />
  <species id="M_RipAB_c" name="Type_III_Effector_RipAB" compartment="c" boundaryCondition="false" />
  <species id="M_doxrbcn_e" name="doxorubicin" compartment="e" boundaryCondition="false" />
  <species id="M_fe3mccdn_e" name="Micacocidin_Fe3_loaded" compartment="e" boundaryCondition="false" />
  <species id="M_pc180_b" name="phatidylcholine_18_0_18_0_" compartment="b" boundaryCondition="true" />
  <species id="M_paps_c" name="3__Phosphoadenylyl_sulfate" compartment="c" boundaryCondition="false" />
  <species id="M_RipAB_b" name="Type_III_Effector_RipAB" compartment="b" boundaryCondition="true" />
  <species id="M_doxrbcn_b" name="doxorubicin" compartment="b" boundaryCondition="true" />
  <species id="M_am6sa_c" name="2_Aminomuconate_6_semialdehyde" compartment="c" boundaryCondition="false" />
  <species id="M_pe120_c" name="phosphatidylethanolamine__didodecanoyl__n_C12_0_" compartment="c" boundaryCondition="false" />
  <species id="M_anth_c" name="Anthranilate" compartment="c" boundaryCondition="false" />
  <species id="M_RipC1_e" name="Type_III_Effector_RipC1" compartment="e" boundaryCondition="false" />
  <species id="M_RipC1_b" name="Type_III_Effector_RipC1" compartment="b" boundaryCondition="true" />
  <species id="M_4r5au_c" name="4__1_D_Ribitylamino__5_aminouracil" compartment="c" boundaryCondition="false" />
  <species id="M_pc180_e" name="phatidylcholine_18_0_18_0_" compartment="e" boundaryCondition="false" />
  <species id="M_RipC1_c" name="Type_III_Effector_RipC1" compartment="c" boundaryCondition="false" />
  <species id="M_3oxoadp_c" name="3_Oxoadipate" compartment="c" boundaryCondition="false" />
  <species id="M_thrp_c" name="L_Threonine_O_3_phosphate" compartment="c" boundaryCondition="false" />
  <species id="M_vanln_c" name="Vanillin" compartment="c" boundaryCondition="false" />
  <species id="M_galur_e" name="D_Galacturonate" compartment="e" boundaryCondition="false" />
  <species id="M_galur_b" name="D_Galacturonate" compartment="b" boundaryCondition="true" />
  <species id="M_galur_c" name="D_Galacturonate" compartment="c" boundaryCondition="false" />
  <species id="M_galur_p" name="D_Galacturonate" compartment="p" boundaryCondition="false" />
  <species id="M_2odec11eg3p_c" name="2_octadec_11_enoyl_sn_glycerol_3_phosphate" compartment="c" boundaryCondition="false" />
  <species id="M_thf_c" name="5_6_7_8_Tetrahydrofolate" compartment="c" boundaryCondition="false" />
  <species id="M_acgam6p_c" name="N_Acetyl_D_glucosamine_6_phosphate" compartment="c" boundaryCondition="false" />
  <species id="M_pe120_p" name="phosphatidylethanolamine__didodecanoyl__n_C12_0_" compartment="p" boundaryCondition="false" />
  <species id="M_clpn180_p" name="cardiolipin__tetraoctadecanoyl__n_C18_0_" compartment="p" boundaryCondition="false" />
  <species id="M_catechol_c" name="Catechol" compartment="c" boundaryCondition="false" />
  <species id="M_catechol_b" name="Catechol" compartment="b" boundaryCondition="true" />
  <species id="M_cpg180_c" name="cyclopropane_phosphatidylglycerol__dioctadec_11_12_cyclo_anoyl__n_C18_0_cyclo_" compartment="c" boundaryCondition="false" />
  <species id="M_RipD_b" name="Type_III_Effector_RipD" compartment="b" boundaryCondition="true" />
  <species id="M_RipD_c" name="Type_III_Effector_RipD" compartment="c" boundaryCondition="false" />
  <species id="M_RipD_e" name="Type_III_Effector_RipD" compartment="e" boundaryCondition="false" />
  <species id="M_catechol_e" name="Catechol" compartment="e" boundaryCondition="false" />
  <species id="M_catechol_p" name="Catechol" compartment="p" boundaryCondition="false" />
  <species id="M_ala_L_asp_L_b" name="Ala_Asp" compartment="b" boundaryCondition="true" />
  <species id="M_ala_L_asp_L_c" name="Ala_Asp" compartment="c" boundaryCondition="false" />
  <species id="M_occoa_c" name="Octanoyl_CoA__n_C8_0CoA_" compartment="c" boundaryCondition="false" />
  <species id="M_alatrna_c" name="L_Alanyl_tRNA_Ala_" compartment="c" boundaryCondition="false" />
  <species id="M_RipAX1_e" name="Type_III_Effector_RipAX1" compartment="e" boundaryCondition="false" />
  <species id="M_ala_L_asp_L_e" name="Ala_Asp" compartment="e" boundaryCondition="false" />
  <species id="M_dann_c" name="7_8_Diaminononanoate" compartment="c" boundaryCondition="false" />
  <species id="M_dnad_c" name="Deamino_NAD_" compartment="c" boundaryCondition="false" />
  <species id="M_doxrbcn_p" name="doxorubicin" compartment="p" boundaryCondition="false" />
  <species id="M_RipAX1_c" name="Type_III_Effector_RipAX1" compartment="c" boundaryCondition="false" />
  <species id="M_RipAX1_b" name="Type_III_Effector_RipAX1" compartment="b" boundaryCondition="true" />
  <species id="M_fe3mccdn_p" name="Micacocidin_Fe3_loaded" compartment="p" boundaryCondition="false" />
  <species id="M_ala_L_asp_L_p" name="Ala_Asp" compartment="p" boundaryCondition="false" />
  <species id="M_nicrns_c" name="Nicotinate_D_ribonucleoside" compartment="c" boundaryCondition="false" />
  <species id="M_fmet_pept_c" name="Formyl_L_methionyl_peptide " compartment="c" boundaryCondition="false" />
  <species id="M_ralf3_c" name="ralfuranone_intermediary_3" compartment="c" boundaryCondition="false" />
  <species id="M_sbt_D_b" name="D_Sorbitol" compartment="b" boundaryCondition="true" />
  <species id="M_sbt_D_e" name="D_Sorbitol" compartment="e" boundaryCondition="false" />
  <species id="M_sbt_D_c" name="D_Sorbitol" compartment="c" boundaryCondition="false" />
  <species id="M_sucr_p" name="Sucrose" compartment="p" boundaryCondition="false" />
  <species id="M_sucr_e" name="Sucrose" compartment="e" boundaryCondition="false" />
  <species id="M_mpt_c" name="molybdopterin" compartment="c" boundaryCondition="false" />
  <species id="M_RipAR_b" name="Type_III_Effector_RipAR" compartment="b" boundaryCondition="true" />
  <species id="M_hpdca_c" name="heptadecanoate" compartment="c" boundaryCondition="false" />
  <species id="M_RipAR_e" name="Type_III_Effector_RipAR" compartment="e" boundaryCondition="false" />
  <species id="M_sucr_b" name="Sucrose" compartment="b" boundaryCondition="true" />
  <species id="M_RipAR_c" name="Type_III_Effector_RipAR" compartment="c" boundaryCondition="false" />
  <species id="M_2mcit_c" name="2_Methylcitrate" compartment="c" boundaryCondition="false" />
  <species id="M_RipAN_b" name="Type_III_Effector_RipAN" compartment="b" boundaryCondition="true" />
  <species id="M_ocdcaACP_c" name="Octadecanoyl_ACP__n_C18_0ACP_" compartment="c" boundaryCondition="false" />
  <species id="M_RipAN_c" name="Type_III_Effector_RipAN" compartment="c" boundaryCondition="false" />
  <species id="M_ocdcea_e" name="octadecenoate__n_C18_1_" compartment="e" boundaryCondition="false" />
  <species id="M_RipAN_e" name="Type_III_Effector_RipAN" compartment="e" boundaryCondition="false" />
  <species id="M_ocdcea_b" name="octadecenoate__n_C18_1_" compartment="b" boundaryCondition="true" />
  <species id="M_dca_p" name="Decanoate__n_C10_0_" compartment="p" boundaryCondition="false" />
  <species id="M_urate_c" name="Urate" compartment="c" boundaryCondition="false" />
  <species id="M_histrna_c" name="L_Histidyl_tRNA_His_" compartment="c" boundaryCondition="false" />
  <species id="M_ocdcea_p" name="octadecenoate__n_C18_1_" compartment="p" boundaryCondition="false" />
  <species id="M_thbpt_c" name="Tetrahydrobiopterin" compartment="c" boundaryCondition="false" />
  <species id="M_3hcmrs7eACP_c" name="R__3_hydroxy_cis_myristol_7_eoyl__acyl_carrier_protein_" compartment="c" boundaryCondition="false" />
  <species id="M_PCW_RSc0246_act_b" name="Plant_Cell_Wall_generic_structure_bounded_to_the_protein_RSc0246_in_activated_form" compartment="b" boundaryCondition="true" />
  <species id="M_dca_e" name="Decanoate__n_C10_0_" compartment="e" boundaryCondition="false" />
  <species id="M_dca_c" name="Decanoate__n_C10_0_" compartment="c" boundaryCondition="false" />
  <species id="M_3hocoa_c" name="S__3_Hydroxyoctanoyl_CoA" compartment="c" boundaryCondition="false" />
  <species id="M_dca_b" name="Decanoate__n_C10_0_" compartment="b" boundaryCondition="true" />
  <species id="M_metsox_S_L_pept_c" name="Peptide_L_Methionine_S_Sulfoxide" compartment="c" boundaryCondition="false" />
  <species id="M_aso3_c" name="Arsenite" compartment="c" boundaryCondition="false" />
  <species id="M_suc6p_c" name="Sucrose_6_phosphate" compartment="c" boundaryCondition="false" />
  <species id="M_aso3_e" name="Arsenite" compartment="e" boundaryCondition="false" />
  <species id="M_lgt_S_c" name="R__S_Lactoylglutathione" compartment="c" boundaryCondition="false" />
  <species id="M_aso3_b" name="Arsenite" compartment="b" boundaryCondition="true" />
  <species id="M_fru_p" name="D_Fructose" compartment="p" boundaryCondition="false" />
  <species id="M_RipA5_e" name="Type_III_Effector_RipA5" compartment="e" boundaryCondition="false" />
  <species id="M_isoquin_c" name="Isoquinoline" compartment="c" boundaryCondition="false" />
  <species id="M_PCW_RSc0246_act_e" name="Plant_Cell_Wall_generic_structure_bounded_to_the_protein_RSc0246_in_activated_form" compartment="e" boundaryCondition="false" />
  <species id="M_aso3_p" name="Arsenite" compartment="p" boundaryCondition="false" />
  <species id="M_hdca_e" name="Hexadecanoate__n_C16_0_" compartment="e" boundaryCondition="false" />
  <species id="M_fru_e" name="D_Fructose" compartment="e" boundaryCondition="false" />
  <species id="M_hdca_c" name="Hexadecanoate__n_C16_0_" compartment="c" boundaryCondition="false" />
  <species id="M_fru_b" name="D_Fructose" compartment="b" boundaryCondition="true" />
  <species id="M_fru_c" name="D_Fructose" compartment="c" boundaryCondition="false" />
  <species id="M_Oantigen_core_ko_lipidA_RS_e" name="Oantigen_core_ko_lipidA_Ralstonia_solanacearum" compartment="e" boundaryCondition="false" />
  <species id="M_23cump_p" name="2__3__Cyclic_UMP" compartment="p" boundaryCondition="false" />
  <species id="M_Oantigen_core_ko_lipidA_RS_c" name="Oantigen_core_ko_lipidA_Ralstonia_solanacearum" compartment="c" boundaryCondition="false" />
  <species id="M_hdca_p" name="Hexadecanoate__n_C16_0_" compartment="p" boundaryCondition="false" />
  <species id="M_lipidX_c" name="2_3_Bis_3_hydroxytetradecanoyl__beta_D_glucosaminyl_1_phosphate" compartment="c" boundaryCondition="false" />
  <species id="M_Oantigen_core_ko_lipidA_RS_p" name="Oantigen_core_ko_lipidA_Ralstonia_solanacearum" compartment="p" boundaryCondition="false" />
  <species id="M_ddca_c" name="Dodecanoate__n_C12_0_" compartment="c" boundaryCondition="false" />
  <species id="M_ca2__b" name="calcium" compartment="b" boundaryCondition="true" />
  <species id="M_ca2__e" name="calcium" compartment="e" boundaryCondition="false" />
  <species id="M_23cump_e" name="2__3__Cyclic_UMP" compartment="e" boundaryCondition="false" />
  <species id="M_ddca_e" name="Dodecanoate__n_C12_0_" compartment="e" boundaryCondition="false" />
  <species id="M_hdca_b" name="Hexadecanoate__n_C16_0_" compartment="b" boundaryCondition="true" />
  <species id="M_23cump_b" name="2__3__Cyclic_UMP" compartment="b" boundaryCondition="true" />
  <species id="M_ddca_b" name="Dodecanoate__n_C12_0_" compartment="b" boundaryCondition="true" />
  <species id="M_pro_L_p" name="L_Proline" compartment="p" boundaryCondition="false" />
  <species id="M_RipG2_b" name="Type_III_Effector_RipG2" compartment="b" boundaryCondition="true" />
  <species id="M_no_e" name="Nitric_oxide" compartment="e" boundaryCondition="false" />
  <species id="M_RipG2_c" name="Type_III_Effector_RipG2" compartment="c" boundaryCondition="false" />
  <species id="M_1pyr5c_c" name="1_Pyrroline_5_carboxylate" compartment="c" boundaryCondition="false" />
  <species id="M_malACP_c" name="Malonyl__acyl_carrier_protein_" compartment="c" boundaryCondition="false" />
  <species id="M_5mthf_c" name="5_Methyltetrahydrofolate" compartment="c" boundaryCondition="false" />
  <species id="M_m_tol_c" name="m_toluate" compartment="c" boundaryCondition="false" />
  <species id="M_alaala_p" name="D_Alanyl_D_alanine" compartment="p" boundaryCondition="false" />
  <species id="M_2me4p_c" name="2_C_methyl_D_erythritol_4_phosphate" compartment="c" boundaryCondition="false" />
  <species id="M_RipG2_e" name="Type_III_Effector_RipG2" compartment="e" boundaryCondition="false" />
  <species id="M_23dhacoa_c" name="2_2C3_dehydroadipyl_CoA" compartment="c" boundaryCondition="false" />
  <species id="M_no_b" name="Nitric_oxide" compartment="b" boundaryCondition="true" />
  <species id="M_no_c" name="Nitric_oxide" compartment="c" boundaryCondition="false" />
  <species id="M_1agpe120_p" name="1_Acyl_sn_glycero_3_phosphoethanolamine__n_C12_0_" compartment="p" boundaryCondition="false" />
  <species id="M_RipM_e" name="Type_III_Effector_RipM" compartment="e" boundaryCondition="false" />
  <species id="M_2kmb_e" name="2_keto_4_methylthiobutyrate" compartment="e" boundaryCondition="false" />
  <species id="M_gthrd_b" name="Reduced_glutathione" compartment="b" boundaryCondition="true" />
  <species id="M_gthrd_c" name="Reduced_glutathione" compartment="c" boundaryCondition="false" />
  <species id="M_pro_L_b" name="L_Proline" compartment="b" boundaryCondition="true" />
  <species id="M_RipM_c" name="Type_III_Effector_RipM" compartment="c" boundaryCondition="false" />
  <species id="M_pro_L_c" name="L_Proline" compartment="c" boundaryCondition="false" />
  <species id="M_pro_L_e" name="L_Proline" compartment="e" boundaryCondition="false" />
  <species id="M_2ddglcn_c" name="2_Dehydro_3_deoxy_D_gluconate" compartment="c" boundaryCondition="false" />
  <species id="M_RipM_b" name="Type_III_Effector_RipM" compartment="b" boundaryCondition="true" />
  <species id="M_2kmb_b" name="2_keto_4_methylthiobutyrate" compartment="b" boundaryCondition="true" />
  <species id="M_ggptrc_c" name="gamma_glutamyl_putrescine" compartment="c" boundaryCondition="false" />
  <species id="M_ala_L_met_L_c" name="Ala_Met" compartment="c" boundaryCondition="false" />
  <species id="M_glu5p_c" name="L_Glutamate_5_phosphate" compartment="c" boundaryCondition="false" />
  <species id="M_dgdp_c" name="dGDP" compartment="c" boundaryCondition="false" />
  <species id="M_2py46dc_c" name="2_Pyrone_4_6_dicarboxylate" compartment="c" boundaryCondition="false" />
  <species id="M_ctp_c" name="CTP" compartment="c" boundaryCondition="false" />
  <species id="M_cdg_c" name="7_deaza_7_carboxyguanine" compartment="c" boundaryCondition="false" />
  <species id="M_murein5p5p5p_p" name="three_linked_disacharide_pentapeptide_murein_units__uncrosslinked__middle_of_chain_" compartment="p" boundaryCondition="false" />
  <species id="M_pre6a_c" name="Precorrin_6A" compartment="c" boundaryCondition="false" />
  <species id="M_alaala_c" name="D_Alanyl_D_alanine" compartment="c" boundaryCondition="false" />
  <species id="M_e4hglu_c" name="L_erythro_4_Hydroxyglutamate" compartment="c" boundaryCondition="false" />
  <species id="M_dgmp_c" name="dGMP" compartment="c" boundaryCondition="false" />
  <species id="M_RSc0249_e" name="Protein_RSc0249_putative_calcium_binding_hemolysin" compartment="e" boundaryCondition="false" />
  <species id="M_RSc0249_c" name="Protein_RSc0249_putative_calcium_binding_hemolysin" compartment="c" boundaryCondition="false" />
  <species id="M_RSc0249_b" name="Protein_RSc0249_putative_calcium_binding_hemolysin" compartment="b" boundaryCondition="true" />
  <species id="M_no_p" name="Nitric_oxide" compartment="p" boundaryCondition="false" />
  <species id="M_ps181_c" name="phosphatidylserine__dioctadec_11_enoyl__n_C18_1_" compartment="c" boundaryCondition="false" />
  <species id="M_r1p_c" name="alpha_D_Ribose_1_phosphate" compartment="c" boundaryCondition="false" />
  <species id="M_octa_b" name="octanoate__n_C8_0_" compartment="b" boundaryCondition="true" />
  <species id="M_octa_c" name="octanoate__n_C8_0_" compartment="c" boundaryCondition="false" />
  <species id="M_bzop_c" name="Benzoyl_phosphate" compartment="c" boundaryCondition="false" />
  <species id="M_octa_e" name="octanoate__n_C8_0_" compartment="e" boundaryCondition="false" />
  <species id="M_RSp1180_e" name="Protein_RSp1180_adhesin_like_protein_pili_associated" compartment="e" boundaryCondition="false" />
  <species id="M_RSp1180_c" name="Protein_RSp1180_adhesin_like_protein_pili_associated" compartment="c" boundaryCondition="false" />
  <species id="M_RSp1180_b" name="Protein_RSp1180_adhesin_like_protein_pili_associated" compartment="b" boundaryCondition="true" />
  <species id="M_RipH3_c" name="Type_III_Effector_RipH3" compartment="c" boundaryCondition="false" />
  <species id="M_dcmp_c" name="dCMP" compartment="c" boundaryCondition="false" />
  <species id="M_RipH3_b" name="Type_III_Effector_RipH3" compartment="b" boundaryCondition="true" />
  <species id="M_RipH3_e" name="Type_III_Effector_RipH3" compartment="e" boundaryCondition="false" />
  <species id="M_ddcacoa_c" name="Dodecanoyl_CoA__n_C12_0CoA_" compartment="c" boundaryCondition="false" />
  <species id="M_gg4abut_c" name="gamma_glutamyl_gamma_aminobutyric_acid" compartment="c" boundaryCondition="false" />
  <species id="M_PCW_RSc3188_LPS_b" name="Plant_Cell_Wall_generic_structure_bounded_to_bacterial_cell_LPS_via_the_protein_RSc3188" compartment="b" boundaryCondition="true" />
  <species id="M_RipA2_c" name="Type_III_Effector_RipA2" compartment="c" boundaryCondition="false" />
  <species id="M_RipA2_e" name="Type_III_Effector_RipA2" compartment="e" boundaryCondition="false" />
  <species id="M_PehB_e" name="Protein_PehB_exo_poly_galacturonase" compartment="e" boundaryCondition="false" />
  <species id="M_fer_e" name="Ferulate" compartment="e" boundaryCondition="false" />
  <species id="M_PehB_b" name="Protein_PehB_exo_poly_galacturonase" compartment="b" boundaryCondition="true" />
  <species id="M_RipA2_b" name="Type_III_Effector_RipA2" compartment="b" boundaryCondition="true" />
  <species id="M_gua34tRNA_c" name="guanine_34__in_tRNA" compartment="c" boundaryCondition="false" />
  <species id="M_fer_b" name="Ferulate" compartment="b" boundaryCondition="true" />
  <species id="M_fer_c" name="Ferulate" compartment="c" boundaryCondition="false" />
  <species id="M_gthrd_p" name="Reduced_glutathione" compartment="p" boundaryCondition="false" />
  <species id="M_PehB_c" name="Protein_PehB_exo_poly_galacturonase" compartment="c" boundaryCondition="false" />
  <species id="M_etfox_c" name="Electron transfer flavoprotein oxidized" compartment="c" boundaryCondition="false" />
  <species id="M_gthrd_e" name="Reduced_glutathione" compartment="e" boundaryCondition="false" />
  <species id="M_asp_L_val_L_p" name="asp_val" compartment="p" boundaryCondition="false" />
  <species id="M_PCW_RSc3188_LPS_e" name="Plant_Cell_Wall_generic_structure_bounded_to_bacterial_cell_LPS_via_the_protein_RSc3188" compartment="e" boundaryCondition="false" />
  <species id="M_RSc0102_b" name="Protein_RSc0102_putative_calcium_binding_hemolysin" compartment="b" boundaryCondition="true" />
  <species id="M_PehB_p" name="Protein_PehB_exo_poly_galacturonase" compartment="p" boundaryCondition="false" />
  <species id="M_RSc0102_c" name="Protein_RSc0102_putative_calcium_binding_hemolysin" compartment="c" boundaryCondition="false" />
  <species id="M_fer_p" name="Ferulate" compartment="p" boundaryCondition="false" />
  <species id="M_octa_p" name="octanoate__n_C8_0_" compartment="p" boundaryCondition="false" />
  <species id="M_1tdecg3p_c" name="1_tetradecanoyl_sn_glycerol_3_phosphate" compartment="c" boundaryCondition="false" />
  <species id="M_asp_L_val_L_c" name="asp_val" compartment="c" boundaryCondition="false" />
  <species id="M_asp_L_val_L_e" name="asp_val" compartment="e" boundaryCondition="false" />
  <species id="M_RSc0102_e" name="Protein_RSc0102_putative_calcium_binding_hemolysin" compartment="e" boundaryCondition="false" />
  <species id="M_asp_L_val_L_b" name="asp_val" compartment="b" boundaryCondition="true" />
  <species id="M_tyrtrna_c" name="L_Tyrosyl_tRNA_Tyr_" compartment="c" boundaryCondition="false" />
  <species id="M_oh_e" name="hydroxide" compartment="e" boundaryCondition="false" />
  <species id="M_2h5cmmsem_c" name="2_Hydroxy_5_carboxymethylmuconate_semialdehyde" compartment="c" boundaryCondition="false" />
  <species id="M_pa140_p" name="1_2_ditetradecanoyl_sn_glycerol_3_phosphate" compartment="p" boundaryCondition="false" />
  <species id="M_RipS1_e" name="Type_III_Effector_RipS1" compartment="e" boundaryCondition="false" />
  <species id="M_dcdp_c" name="dCDP" compartment="c" boundaryCondition="false" />
  <species id="M_RSp1539_e" name="Protein_RSp1539_hemagglutinin_like" compartment="e" boundaryCondition="false" />
  <species id="M_RipS1_c" name="Type_III_Effector_RipS1" compartment="c" boundaryCondition="false" />
  <species id="M_RipS1_b" name="Type_III_Effector_RipS1" compartment="b" boundaryCondition="true" />
  <species id="M_tdec2eACP_c" name="trans_Dec_2_enoyl__acyl_carrier_protein_" compartment="c" boundaryCondition="false" />
  <species id="M_oh_p" name="hydroxide" compartment="p" boundaryCondition="false" />
  <species id="M_RSp1539_c" name="Protein_RSp1539_hemagglutinin_like" compartment="c" boundaryCondition="false" />
  <species id="M_dglca_c" name="5_deoxy_D_glucuronate" compartment="c" boundaryCondition="false" />
  <species id="M_pa140_e" name="1_2_ditetradecanoyl_sn_glycerol_3_phosphate" compartment="e" boundaryCondition="false" />
  <species id="M_RSp1539_b" name="Protein_RSp1539_hemagglutinin_like" compartment="b" boundaryCondition="true" />
  <species id="M_pa140_b" name="1_2_ditetradecanoyl_sn_glycerol_3_phosphate" compartment="b" boundaryCondition="true" />
  <species id="M_RipG6_e" name="Type_III_Effector_RipG6" compartment="e" boundaryCondition="false" />
  <species id="M_pa140_c" name="1_2_ditetradecanoyl_sn_glycerol_3_phosphate" compartment="c" boundaryCondition="false" />
  <species id="M_RipG6_b" name="Type_III_Effector_RipG6" compartment="b" boundaryCondition="true" />
  <species id="M_ala_L_p" name="L_Alanine" compartment="p" boundaryCondition="false" />
  <species id="M_4abutn_c" name="4_Aminobutanal" compartment="c" boundaryCondition="false" />
  <species id="M_RipG6_c" name="Type_III_Effector_RipG6" compartment="c" boundaryCondition="false" />
  <species id="M_datp_c" name="dATP" compartment="c" boundaryCondition="false" />
  <species id="M_oh_c" name="hydroxide" compartment="c" boundaryCondition="false" />
  <species id="M_RSp1539_p" name="Protein_RSp1539_hemagglutinin_like" compartment="p" boundaryCondition="false" />
  <species id="M_ala_L_e" name="L_Alanine" compartment="e" boundaryCondition="false" />
  <species id="M_ala_L_c" name="L_Alanine" compartment="c" boundaryCondition="false" />
  <species id="M_ala_L_b" name="L_Alanine" compartment="b" boundaryCondition="true" />
  <species id="M_trnacys_c" name="tRNA_Cys_" compartment="c" boundaryCondition="false" />
  <species id="M_ahdt_c" name="2_Amino_4_hydroxy_6__erythro_1_2_3_trihydroxypropyl_dihydropteridine_triphosphate" compartment="c" boundaryCondition="false" />
  <species id="M_Expansin_p" name="Protein_Expansin_like" compartment="p" boundaryCondition="false" />
  <species id="M_pgp161_c" name="Phosphatidylglycerophosphate__dihexadec_9_enoyl__n_C16_1_" compartment="c" boundaryCondition="false" />
  <species id="M_butso3_p" name="butanesulfonate" compartment="p" boundaryCondition="false" />
  <species id="M_pac_b" name="Phenylacetic_acid" compartment="b" boundaryCondition="true" />
  <species id="M_pac_c" name="Phenylacetic_acid" compartment="c" boundaryCondition="false" />
  <species id="M_pac_e" name="Phenylacetic_acid" compartment="e" boundaryCondition="false" />
  <species id="M_chor_c" name="chorismate" compartment="c" boundaryCondition="false" />
  <species id="M_RSp1180_act_e" name="Protein_RSp1180_adhesin_like_protein_pili_associated_activated" compartment="e" boundaryCondition="false" />
  <species id="M_ahdt_p" name="2_Amino_4_hydroxy_6__erythro_1_2_3_trihydroxypropyl_dihydropteridine_triphosphate" compartment="p" boundaryCondition="false" />
  <species id="M_RSp1180_act_b" name="Protein_RSp1180_adhesin_like_protein_pili_associated_activated" compartment="b" boundaryCondition="true" />
  <species id="M_pgp161_p" name="Phosphatidylglycerophosphate__dihexadec_9_enoyl__n_C16_1_" compartment="p" boundaryCondition="false" />
  <species id="M_acryl_c" name="Acrylate" compartment="c" boundaryCondition="false" />
  <species id="M_RipP1_c" name="Type_III_Effector_RipP1" compartment="c" boundaryCondition="false" />
  <species id="M_butso3_b" name="butanesulfonate" compartment="b" boundaryCondition="true" />
  <species id="M_pac_p" name="Phenylacetic_acid" compartment="p" boundaryCondition="false" />
  <species id="M_acg5p_c" name="N_Acetyl_L_glutamyl_5_phosphate" compartment="c" boundaryCondition="false" />
  <species id="M_RipP1_e" name="Type_III_Effector_RipP1" compartment="e" boundaryCondition="false" />
  <species id="M_ps141_c" name="phosphatidylserine__ditetradec_7_enoyl__n_C14_1_" compartment="c" boundaryCondition="false" />
  <species id="M_Expansin_b" name="Protein_Expansin_like" compartment="b" boundaryCondition="true" />
  <species id="M_sslcys_c" name="S_Sulfo_L_cysteine" compartment="c" boundaryCondition="false" />
  <species id="M_Expansin_c" name="Protein_Expansin_like" compartment="c" boundaryCondition="false" />
  <species id="M_RipS5_b" name="Type_III_Effector_RipS5" compartment="b" boundaryCondition="true" />
  <species id="M_RipS5_c" name="Type_III_Effector_RipS5" compartment="c" boundaryCondition="false" />
  <species id="M_butso3_e" name="butanesulfonate" compartment="e" boundaryCondition="false" />
  <species id="M_Expansin_e" name="Protein_Expansin_like" compartment="e" boundaryCondition="false" />
  <species id="M_butso3_c" name="butanesulfonate" compartment="c" boundaryCondition="false" />
  <species id="M_RipS5_e" name="Type_III_Effector_RipS5" compartment="e" boundaryCondition="false" />
  <species id="M_RipP1_b" name="Type_III_Effector_RipP1" compartment="b" boundaryCondition="true" />
  <species id="M_4ppcys_c" name="N___R__4_Phosphopantothenoyl__L_cysteine" compartment="c" boundaryCondition="false" />
  <species id="M_acgam_c" name="N_Acetyl_D_glucosamine" compartment="c" boundaryCondition="false" />
  <species id="M_4hbzcoa_c" name="4_Hydroxybenzoyl_CoA" compartment="c" boundaryCondition="false" />
  <species id="M_3dhsk_c" name="3_Dehydroshikimate" compartment="c" boundaryCondition="false" />
  <species id="M_trdca_c" name="Tridecanoate" compartment="c" boundaryCondition="false" />
  <species id="M_5dh4dglc_c" name="5_Dehydro_4_deoxy_D_glucarate" compartment="c" boundaryCondition="false" />
  <species id="M_ibcoa_c" name="Isobutyryl_CoA" compartment="c" boundaryCondition="false" />
  <species id="M_ala_D_p" name="D_Alanine" compartment="p" boundaryCondition="false" />
  <species id="M_RSc3430_c" name="Protein_RSc3430_Type_VI_effector_VGR" compartment="c" boundaryCondition="false" />
  <species id="M_12dgr141_b" name="1_2_Diacyl_sn_glycerol__ditetradec_7_enoyl__n_C14_1_" compartment="b" boundaryCondition="true" />
  <species id="M_12dgr141_c" name="1_2_Diacyl_sn_glycerol__ditetradec_7_enoyl__n_C14_1_" compartment="c" boundaryCondition="false" />
  <species id="M_RSc3430_b" name="Protein_RSc3430_Type_VI_effector_VGR" compartment="b" boundaryCondition="true" />
  <species id="M_hgentis_c" name="Homogentisate" compartment="c" boundaryCondition="false" />
  <species id="M_RSc3430_e" name="Protein_RSc3430_Type_VI_effector_VGR" compartment="e" boundaryCondition="false" />
  <species id="M_sulfac_b" name="sulfoacetate" compartment="b" boundaryCondition="true" />
  <species id="M_12dgr141_e" name="1_2_Diacyl_sn_glycerol__ditetradec_7_enoyl__n_C14_1_" compartment="e" boundaryCondition="false" />
  <species id="M_ala_D_b" name="D_Alanine" compartment="b" boundaryCondition="true" />
  <species id="M_sulfac_c" name="sulfoacetate" compartment="c" boundaryCondition="false" />
  <species id="M_ala_D_c" name="D_Alanine" compartment="c" boundaryCondition="false" />
  <species id="M_ala_D_e" name="D_Alanine" compartment="e" boundaryCondition="false" />
  <species id="M_sulfac_e" name="sulfoacetate" compartment="e" boundaryCondition="false" />
  <species id="M_ps160_c" name="phosphatidylserine__dihexadecanoyl__n_C16_0_" compartment="c" boundaryCondition="false" />
  <species id="M_sulfac_p" name="sulfoacetate" compartment="p" boundaryCondition="false" />
  <species id="M_gmhep17bp_c" name="D_Glycero_D_manno_heptose_1_7_bisphosphate" compartment="c" boundaryCondition="false" />
  <species id="M_2agpg160_p" name="2_Acyl_sn_glycero_3_phosphoglycerol__n_C16_0_" compartment="p" boundaryCondition="false" />
  <species id="M_ch4s_e" name="Methanethiol" compartment="e" boundaryCondition="false" />
  <species id="M_moco_c" name="molybdenum_cofactor" compartment="c" boundaryCondition="false" />
  <species id="M_ch4s_b" name="Methanethiol" compartment="b" boundaryCondition="true" />
  <species id="M_ch4s_c" name="Methanethiol" compartment="c" boundaryCondition="false" />
  <species id="M_2agpg160_c" name="2_Acyl_sn_glycero_3_phosphoglycerol__n_C16_0_" compartment="c" boundaryCondition="false" />
  <species id="M_cd2_p" name="Cadmium" compartment="p" boundaryCondition="false" />
  <species id="M_cyst_L_c" name="L_Cystathionine" compartment="c" boundaryCondition="false" />
  <species id="M_malthp_c" name="Maltoheptaose" compartment="c" boundaryCondition="false" />
  <species id="M_ACP_c" name="acyl_carrier_protein" compartment="c" boundaryCondition="false" />
  <species id="M_od2coa_c" name="trans_Octadec_2_enoyl_CoA" compartment="c" boundaryCondition="false" />
  <species id="M_cd2_e" name="Cadmium" compartment="e" boundaryCondition="false" />
  <species id="M_malthx_c" name="Maltohexaose" compartment="c" boundaryCondition="false" />
  <species id="M_cd2_c" name="Cadmium" compartment="c" boundaryCondition="false" />
  <species id="M_cbp_c" name="Carbamoyl_phosphate" compartment="c" boundaryCondition="false" />
  <species id="M_cd2_b" name="Cadmium" compartment="b" boundaryCondition="true" />
  <species id="M_malpyr_c" name="Maleylpyruvate" compartment="c" boundaryCondition="false" />
  <species id="M_epoxq34tRNA_c" name="epoxyqueuosine_34__in_tRNA" compartment="c" boundaryCondition="false" />
  <species id="M_RSc0958_e" name="Protein_RSc0958_Type_VI_effector_VGR" compartment="e" boundaryCondition="false" />
  <species id="M_ogmeACP_c" name="3_Oxo_glutaryl__acyl_carrier_protein__methyl_ester" compartment="c" boundaryCondition="false" />
  <species id="M_RSc0958_c" name="Protein_RSc0958_Type_VI_effector_VGR" compartment="c" boundaryCondition="false" />
  <species id="M_co2_c" name="Carbon_dioxide_CO2" compartment="c" boundaryCondition="false" />
  <species id="M_cmp_c" name="CMP" compartment="c" boundaryCondition="false" />
  <species id="M_tzea_c" name="cytokinin" compartment="c" boundaryCondition="false" />
  <species id="M_2h3oppan_c" name="2_Hydroxy_3_oxopropanoate" compartment="c" boundaryCondition="false" />
  <species id="M_co2_e" name="Carbon_dioxide_CO2" compartment="e" boundaryCondition="false" />
  <species id="M_RSc0958_b" name="Protein_RSc0958_Type_VI_effector_VGR" compartment="b" boundaryCondition="true" />
  <species id="M_tzea_e" name="cytokinin" compartment="e" boundaryCondition="false" />
  <species id="M_xmp_c" name="Xanthosine_5__phosphate" compartment="c" boundaryCondition="false" />
  <species id="M_ochslac_p" name="N__octanoyl__L_homoserine_lactone" compartment="p" boundaryCondition="false" />
  <species id="M_RipTPS_e" name="Type_III_Effector_RipTPS" compartment="e" boundaryCondition="false" />
  <species id="M_ochslac_b" name="N__octanoyl__L_homoserine_lactone" compartment="b" boundaryCondition="true" />
  <species id="M_ochslac_c" name="N__octanoyl__L_homoserine_lactone" compartment="c" boundaryCondition="false" />
  <species id="M_Lcystin_c" name="L_Cystine" compartment="c" boundaryCondition="false" />
  <species id="M_RipTPS_c" name="Type_III_Effector_RipTPS" compartment="c" boundaryCondition="false" />
  <species id="M_ochslac_e" name="N__octanoyl__L_homoserine_lactone" compartment="e" boundaryCondition="false" />
  <species id="M_ethlam_c" name="Ethylamine" compartment="c" boundaryCondition="false" />
  <species id="M_RipTPS_b" name="Type_III_Effector_RipTPS" compartment="b" boundaryCondition="true" />
  <species id="M_mmtsa_c" name="S__Methylmalonate_semialdehyde" compartment="c" boundaryCondition="false" />
  <species id="M_tzea_b" name="cytokinin" compartment="b" boundaryCondition="true" />
  <species id="M_acglu_b" name="N_Acetyl_L_glutamate" compartment="b" boundaryCondition="true" />
  <species id="M_co2_b" name="Carbon_dioxide_CO2" compartment="b" boundaryCondition="true" />
  <species id="M_asp_L_gln_L_p" name="asp_gln" compartment="p" boundaryCondition="false" />
  <species id="M_anhgm_p" name="N_Acetyl_D_glucosamine_anhydrous_N_Acetylmuramic_acid" compartment="p" boundaryCondition="false" />
  <species id="M_peroxyl_lpd_b" name="peroxyl_lipid" compartment="b" boundaryCondition="true" />
  <species id="M_peroxyl_lpd_c" name="peroxyl_lipid" compartment="c" boundaryCondition="false" />
  <species id="M_phpyr_c" name="Phenylpyruvate" compartment="c" boundaryCondition="false" />
  <species id="M_gthox_p" name="Oxidized_glutathione" compartment="p" boundaryCondition="false" />
  <species id="M_cm_b" name="Chloramphenicol" compartment="b" boundaryCondition="true" />
  <species id="M_pre5_c" name="Precorrin_5" compartment="c" boundaryCondition="false" />
  <species id="M_RipP2_e" name="Type_III_Effector_RipP2" compartment="e" boundaryCondition="false" />
  <species id="M_asp_L_gln_L_e" name="asp_gln" compartment="e" boundaryCondition="false" />
  <species id="M_gthox_e" name="Oxidized_glutathione" compartment="e" boundaryCondition="false" />
  <species id="M_RipP2_c" name="Type_III_Effector_RipP2" compartment="c" boundaryCondition="false" />
  <species id="M_asp_L_gln_L_c" name="asp_gln" compartment="c" boundaryCondition="false" />
  <species id="M_RipP2_b" name="Type_III_Effector_RipP2" compartment="b" boundaryCondition="true" />
  <species id="M_asp_L_gln_L_b" name="asp_gln" compartment="b" boundaryCondition="true" />
  <species id="M_RipS6_c" name="Type_III_Effector_RipS6" compartment="c" boundaryCondition="false" />
  <species id="M_16aglucan_e" name="1_6_alpha_D_Glucosyl_n" compartment="e" boundaryCondition="false" />
  <species id="M_anhgm_c" name="N_Acetyl_D_glucosamine_anhydrous_N_Acetylmuramic_acid" compartment="c" boundaryCondition="false" />
  <species id="M_RipS6_b" name="Type_III_Effector_RipS6" compartment="b" boundaryCondition="true" />
  <species id="M_2hmc_c" name="2_Hydroxymuconate" compartment="c" boundaryCondition="false" />
  <species id="M_udca_c" name="undecanoate" compartment="c" boundaryCondition="false" />
  <species id="M_glyclt_e" name="Glycolate" compartment="e" boundaryCondition="false" />
  <species id="M_glyclt_b" name="Glycolate" compartment="b" boundaryCondition="true" />
  <species id="M_glyclt_c" name="Glycolate" compartment="c" boundaryCondition="false" />
  <species id="M_db4p_c" name="3_4_dihydroxy_2_butanone_4_phosphate" compartment="c" boundaryCondition="false" />
  <species id="M_3mgcoa_c" name="3_Methylglutaconyl_CoA" compartment="c" boundaryCondition="false" />
  <species id="M_b2coa_c" name="Crotonoyl_CoA" compartment="c" boundaryCondition="false" />
  <species id="M_gthox_c" name="Oxidized_glutathione" compartment="c" boundaryCondition="false" />
  <species id="M_copre4_c" name="cobalt_precorrin_4" compartment="c" boundaryCondition="false" />
  <species id="M_gthox_b" name="Oxidized_glutathione" compartment="b" boundaryCondition="true" />
  <species id="M_acglu_e" name="N_Acetyl_L_glutamate" compartment="e" boundaryCondition="false" />
  <species id="M_acglu_c" name="N_Acetyl_L_glutamate" compartment="c" boundaryCondition="false" />
  <species id="M_salclcoa_c" name="Salicyloyl_CoA" compartment="c" boundaryCondition="false" />
  <species id="M_acade_c" name="acetyl_adenylate" compartment="c" boundaryCondition="false" />
  <species id="M_16aglucan_b" name="1_6_alpha_D_Glucosyl_n" compartment="b" boundaryCondition="true" />
  <species id="M_co2_p" name="Carbon_dioxide_CO2" compartment="p" boundaryCondition="false" />
  <species id="M_acglu_p" name="N_Acetyl_L_glutamate" compartment="p" boundaryCondition="false" />
  <species id="M_RipS6_e" name="Type_III_Effector_RipS6" compartment="e" boundaryCondition="false" />
  <species id="M_tzea_p" name="cytokinin" compartment="p" boundaryCondition="false" />
  <species id="M_uama_c" name="UDP_N_acetylmuramoyl_L_alanine" compartment="c" boundaryCondition="false" />
  <species id="M_glyclt_p" name="Glycolate" compartment="p" boundaryCondition="false" />
  <species id="M_thr_L_p" name="L_Threonine" compartment="p" boundaryCondition="false" />
  <species id="M_RipBB_c" name="Type_III_Effector_RipBB" compartment="c" boundaryCondition="false" />
  <species id="M_RipBB_b" name="Type_III_Effector_RipBB" compartment="b" boundaryCondition="true" />
  <species id="M_ptrc_p" name="Putrescine" compartment="p" boundaryCondition="false" />
  <species id="M_pe161_c" name="phosphatidylethanolamine__dihexadec_9enoyl__n_C16_1_" compartment="c" boundaryCondition="false" />
  <species id="M_RipBB_e" name="Type_III_Effector_RipBB" compartment="e" boundaryCondition="false" />
  <species id="M_3hanthrn_c" name="3_Hydroxyanthranilate" compartment="c" boundaryCondition="false" />
  <species id="M_pe161_p" name="phosphatidylethanolamine__dihexadec_9enoyl__n_C16_1_" compartment="p" boundaryCondition="false" />
  <species id="M_ptrc_e" name="Putrescine" compartment="e" boundaryCondition="false" />
  <species id="M_2odhf5a_c" name="2_Oxo_2_3_dihydrofuran_5_acetate" compartment="c" boundaryCondition="false" />
  <species id="M_ptrc_c" name="Putrescine" compartment="c" boundaryCondition="false" />
  <species id="M_dcacoa_c" name="Decanoyl_CoA__n_C10_0CoA_" compartment="c" boundaryCondition="false" />
  <species id="M_ptrc_b" name="Putrescine" compartment="b" boundaryCondition="true" />
  <species id="M_pe141_c" name="phosphatidylethanolamine__ditetradec_7_enoyl__n_C14_1_" compartment="c" boundaryCondition="false" />
  <species id="M_2ombzl_c" name="2_Octaprenyl_6_methoxy_1_4_benzoquinol" compartment="c" boundaryCondition="false" />
  <species id="M_PCW_b" name="Plant_Cell_Wall_generic_structure" compartment="b" boundaryCondition="true" />
  <species id="M_xylu_D_b" name="D_Xylulose" compartment="b" boundaryCondition="true" />
  <species id="M_xylu_D_c" name="D_Xylulose" compartment="c" boundaryCondition="false" />
  <species id="M_PCW_e" name="Plant_Cell_Wall_generic_structure" compartment="e" boundaryCondition="false" />
  <species id="M_xylu_D_e" name="D_Xylulose" compartment="e" boundaryCondition="false" />
  <species id="M_murein5p5p_p" name="two_linked_disacharide_pentapeptide_murein_units__uncrosslinked__middle_of_chain_" compartment="p" boundaryCondition="false" />
  <species id="M_34hpp_c" name="3__4_Hydroxyphenyl_pyruvate" compartment="c" boundaryCondition="false" />
  <species id="M_galur3u_e" name="1_4_a_D_galacturonate__3_units" compartment="e" boundaryCondition="false" />
  <species id="M_isetac_e" name="Isethionic_acid" compartment="e" boundaryCondition="false" />
  <species id="M_selmtrna_c" name="Selenomethionyl_tRNA_Met_" compartment="c" boundaryCondition="false" />
  <species id="M_pe141_p" name="phosphatidylethanolamine__ditetradec_7_enoyl__n_C14_1_" compartment="p" boundaryCondition="false" />
  <species id="M_sq8_c" name="semiquinone_8" compartment="c" boundaryCondition="false" />
  <species id="M_isetac_c" name="Isethionic_acid" compartment="c" boundaryCondition="false" />
  <species id="M_amob_c" name="S_Adenosyl_4_methylthio_2_oxobutanoate" compartment="c" boundaryCondition="false" />
  <species id="M_amob_b" name="S_Adenosyl_4_methylthio_2_oxobutanoate" compartment="b" boundaryCondition="true" />
  <species id="M_alac_S_c" name="S__2_Acetolactate" compartment="c" boundaryCondition="false" />
  <species id="M_isetac_b" name="Isethionic_acid" compartment="b" boundaryCondition="true" />
  <species id="M_iad_p" name="Indole_3_acetamide" compartment="p" boundaryCondition="false" />
  <species id="M_cdp_c" name="CDP" compartment="c" boundaryCondition="false" />
  <species id="M_galur3u_b" name="1_4_a_D_galacturonate__3_units" compartment="b" boundaryCondition="true" />
  <species id="M_3aib_c" name="L_3_Amino_isobutanoate" compartment="c" boundaryCondition="false" />
  <species id="M_isetac_p" name="Isethionic_acid" compartment="p" boundaryCondition="false" />
  <species id="M_iad_e" name="Indole_3_acetamide" compartment="e" boundaryCondition="false" />
  <species id="M_xylu_D_p" name="D_Xylulose" compartment="p" boundaryCondition="false" />
  <species id="M_cu_c" name="Copper_1_" compartment="c" boundaryCondition="false" />
  <species id="M_chtbs_b" name="N_N_diacetylchitobiose" compartment="b" boundaryCondition="true" />
  <species id="M_chtbs_c" name="N_N_diacetylchitobiose" compartment="c" boundaryCondition="false" />
  <species id="M_2tdec7eg3p_p" name="2_tetradec_7_enoyl_sn_glycerol_3_phosphate" compartment="p" boundaryCondition="false" />
  <species id="M_ohpb_c" name="2_Oxo_3_hydroxy_4_phosphobutanoate" compartment="c" boundaryCondition="false" />
  <species id="M_25aics_c" name="S__2__5_Amino_1__5_phospho_D_ribosyl_imidazole_4_carboxamido_succinate" compartment="c" boundaryCondition="false" />
  <species id="M_cu_e" name="Copper_1_" compartment="e" boundaryCondition="false" />
  <species id="M_chtbs_e" name="N_N_diacetylchitobiose" compartment="e" boundaryCondition="false" />
  <species id="M_DNA_c" name="DNA" compartment="c" boundaryCondition="false" />
  <species id="M_3mbcoa_c" name="3_Methylbutanoyl_CoA" compartment="c" boundaryCondition="false" />
  <species id="M_tdcoa_c" name="Tetradecanoyl_CoA__n_C14_0CoA_" compartment="c" boundaryCondition="false" />
  <species id="M_pgp140_c" name="Phosphatidylglycerophosphate__ditetradecanoyl__n_C14_0_" compartment="c" boundaryCondition="false" />
  <species id="M_cu_b" name="Copper_1_" compartment="b" boundaryCondition="true" />
  <species id="M_chtbs_p" name="N_N_diacetylchitobiose" compartment="p" boundaryCondition="false" />
  <species id="M_athr_L_c" name="L_Allo_threonine" compartment="c" boundaryCondition="false" />
  <species id="M_pgp140_p" name="Phosphatidylglycerophosphate__ditetradecanoyl__n_C14_0_" compartment="p" boundaryCondition="false" />
  <species id="M_3htdcoa_c" name="S__3_Hydroxytetradecanoyl_CoA" compartment="c" boundaryCondition="false" />
  <species id="M_met_L_ala_L_p" name="Met_Ala" compartment="p" boundaryCondition="false" />
  <species id="M_cph4_c" name="6_carboxy_5_6_7_8_tetrahydropterin" compartment="c" boundaryCondition="false" />
  <species id="M_2tdec7eg3p_c" name="2_tetradec_7_enoyl_sn_glycerol_3_phosphate" compartment="c" boundaryCondition="false" />
  <species id="M_octeACP_c" name="cis_octadec_11_enoyl__acyl_carrier_protein___n_C18_1_" compartment="c" boundaryCondition="false" />
  <species id="M_gln_L_ala_L_c" name="gln_ala" compartment="c" boundaryCondition="false" />
  <species id="M_met_L_ala_L_e" name="Met_Ala" compartment="e" boundaryCondition="false" />
  <species id="M_cu_p" name="Copper_1_" compartment="p" boundaryCondition="false" />
  <species id="M_core_ko_lipidA_RS_c" name="core_ko_lipidA_RS" compartment="c" boundaryCondition="false" />
  <species id="M_hgbyr_c" name="Hydrogenobyrinate" compartment="c" boundaryCondition="false" />
  <species id="M_taur_p" name="Taurine" compartment="p" boundaryCondition="false" />
  <species id="M_cm_p" name="Chloramphenicol" compartment="p" boundaryCondition="false" />
  <species id="M_2c23dh56dhoxin_e" name="2_Carboxy_2_3_dihydro_5_6_dihydroxyindole" compartment="e" boundaryCondition="false" />
  <species id="M_hpal_c" name="heptanal" compartment="c" boundaryCondition="false" />
  <species id="M_iscu_DASH_4fe4s_c" name="IscU_with_bound__4Fe_4S__cluster" compartment="c" boundaryCondition="false" />
  <species id="M_ptal_c" name="pentanal" compartment="c" boundaryCondition="false" />
  <species id="M_taur_c" name="Taurine" compartment="c" boundaryCondition="false" />
  <species id="M_cm_e" name="Chloramphenicol" compartment="e" boundaryCondition="false" />
  <species id="M_taur_e" name="Taurine" compartment="e" boundaryCondition="false" />
  <species id="M_gar_c" name="N1__5_Phospho_D_ribosyl_glycinamide" compartment="c" boundaryCondition="false" />
  <species id="M_arbtnl_e" name="Aerobactin_like" compartment="e" boundaryCondition="false" />
  <species id="M_dkdepiins_c" name="D_2_3_diketo_4_deoxy_epi_inositol" compartment="c" boundaryCondition="false" />
  <species id="M_arbtnl_c" name="Aerobactin_like" compartment="c" boundaryCondition="false" />
  <species id="M_arbtnl_b" name="Aerobactin_like" compartment="b" boundaryCondition="true" />
  <species id="M_palmACP_c" name="Palmitoyl_ACP__n_C16_0ACP_" compartment="c" boundaryCondition="false" />
  <species id="M_ocdcap_c" name="Octadecanoyl_phosphate__n_C18_0_" compartment="c" boundaryCondition="false" />
  <species id="M_anhgm4p_p" name="N_Acetyl_D_glucosamine_anhydrous_N_Acetylmuramyl_tetrapeptide" compartment="p" boundaryCondition="false" />
  <species id="M_g1p_c" name="D_Glucose_1_phosphate" compartment="c" boundaryCondition="false" />
  <species id="M_iad_b" name="Indole_3_acetamide" compartment="b" boundaryCondition="true" />
  <species id="M_iad_c" name="Indole_3_acetamide" compartment="c" boundaryCondition="false" />
  <species id="M_3hoctaACP_c" name="R__3_Hydroxyoctadecanoyl__acyl_carrier_protein_" compartment="c" boundaryCondition="false" />
  <species id="M_lac_D_c" name="D_Lactate" compartment="c" boundaryCondition="false" />
  <species id="M_lac_D_b" name="D_Lactate" compartment="b" boundaryCondition="true" />
  <species id="M_arbtnl_p" name="Aerobactin_like" compartment="p" boundaryCondition="false" />
  <species id="M_lac_D_e" name="D_Lactate" compartment="e" boundaryCondition="false" />
  <species id="M_2mp2coa_c" name="2_Methylprop_2_enoyl_CoA" compartment="c" boundaryCondition="false" />
  <species id="M_taur_b" name="Taurine" compartment="b" boundaryCondition="true" />
  <species id="M_anhgm4p_c" name="N_Acetyl_D_glucosamine_anhydrous_N_Acetylmuramyl_tetrapeptide" compartment="c" boundaryCondition="false" />
  <species id="M_1agpe180_p" name="1_Acyl_sn_glycero_3_phosphoethanolamine__n_C18_0_" compartment="p" boundaryCondition="false" />
  <species id="M_4h2opntn_c" name="4_Hydroxy_2_oxopentanoate" compartment="c" boundaryCondition="false" />
  <species id="M_etfrd_c" name="Electron transfer flavoprotein reduced" compartment="c" boundaryCondition="false" />
  <species id="M_lac_D_p" name="D_Lactate" compartment="p" boundaryCondition="false" />
  <species id="M_RipI_e" name="Type_III_Effector_RipI" compartment="e" boundaryCondition="false" />
  <species id="M_que_c" name="Queuine" compartment="c" boundaryCondition="false" />
  <species id="M_trnatrp_c" name="tRNA_Trp_" compartment="c" boundaryCondition="false" />
  <species id="M_2obut_e" name="2_Oxobutanoate" compartment="e" boundaryCondition="false" />
  <species id="M_dphe_c" name="D_Phenylalanine" compartment="c" boundaryCondition="false" />
  <species id="M_ser_L_e" name="L_Serine" compartment="e" boundaryCondition="false" />
  <species id="M_Pme_e" name="Protein_Pme_pectinesterase" compartment="e" boundaryCondition="false" />
  <species id="M_ser_L_p" name="L_Serine" compartment="p" boundaryCondition="false" />
  <species id="M_RipI_b" name="Type_III_Effector_RipI" compartment="b" boundaryCondition="true" />
  <species id="M_acglucan_p" name="1_2_beta_D_Glucosyl_13_acetylated_cycled" compartment="p" boundaryCondition="false" />
  <species id="M_bromosucc_b" name="Bromosuccinate" compartment="b" boundaryCondition="true" />
  <species id="M_bromosucc_c" name="Bromosuccinate" compartment="c" boundaryCondition="false" />
  <species id="M_Pme_b" name="Protein_Pme_pectinesterase" compartment="b" boundaryCondition="true" />
  <species id="M_2obut_c" name="2_Oxobutanoate" compartment="c" boundaryCondition="false" />
  <species id="M_Pme_c" name="Protein_Pme_pectinesterase" compartment="c" boundaryCondition="false" />
  <species id="M_2obut_b" name="2_Oxobutanoate" compartment="b" boundaryCondition="true" />
  <species id="M_RipI_c" name="Type_III_Effector_RipI" compartment="c" boundaryCondition="false" />
  <species id="M_cytd_p" name="Cytidine" compartment="p" boundaryCondition="false" />
  <species id="M_bromosucc_e" name="Bromosuccinate" compartment="e" boundaryCondition="false" />
  <species id="M_iscssh_c" name="IscS_with_bound_sulfur" compartment="c" boundaryCondition="false" />
  <species id="M_Rsl_e" name="Protein_Rsl" compartment="e" boundaryCondition="false" />
  <species id="M_Rsl_b" name="Protein_Rsl" compartment="b" boundaryCondition="true" />
  <species id="M_Rsl_c" name="Protein_Rsl" compartment="c" boundaryCondition="false" />
  <species id="M_mso3_b" name="methanesulfonate" compartment="b" boundaryCondition="true" />
  <species id="M_hexhslac_p" name="N__hexanoyl__L_homoserine_lactone" compartment="p" boundaryCondition="false" />
  <species id="M_hexhslac_e" name="N__hexanoyl__L_homoserine_lactone" compartment="e" boundaryCondition="false" />
  <species id="M_RSp1620_e" name="Protein_RSp1620_hemagglutinin_like" compartment="e" boundaryCondition="false" />
  <species id="M_RSp1620_c" name="Protein_RSp1620_hemagglutinin_like" compartment="c" boundaryCondition="false" />
  <species id="M_Rsl_p" name="Protein_Rsl" compartment="p" boundaryCondition="false" />
  <species id="M_RSp1620_b" name="Protein_RSp1620_hemagglutinin_like" compartment="b" boundaryCondition="true" />
  <species id="M_PCW_RSp0540_LPS_b" name="Plant_Cell_Wall_generic_structure_bounded_to_bacterial_cell_LPS_via_the_protein_RSp0540" compartment="b" boundaryCondition="true" />
  <species id="M_mso3_p" name="methanesulfonate" compartment="p" boundaryCondition="false" />
  <species id="M_mn2_b" name="Mn2_" compartment="b" boundaryCondition="true" />
  <species id="M_mn2_c" name="Manganese_II_" compartment="c" boundaryCondition="false" />
  <species id="M_mso3_e" name="methanesulfonate" compartment="e" boundaryCondition="false" />
  <species id="M_PCW_RSp0540_LPS_e" name="Plant_Cell_Wall_generic_structure_bounded_to_bacterial_cell_LPS_via_the_protein_RSp0540" compartment="e" boundaryCondition="false" />
  <species id="M_asp_L_glu_L_e" name="asp_glu" compartment="e" boundaryCondition="false" />
  <species id="M_mso3_c" name="methanesulfonate" compartment="c" boundaryCondition="false" />
  <species id="M_asp_L_glu_L_c" name="asp_glu" compartment="c" boundaryCondition="false" />
  <species id="M_asp_L_glu_L_b" name="asp_glu" compartment="b" boundaryCondition="true" />
  <species id="M_dd2coa_c" name="trans_Dodec_2_enoyl_CoA" compartment="c" boundaryCondition="false" />
  <species id="M_mn2_e" name="Mn2_" compartment="e" boundaryCondition="false" />
  <species id="M_Pme_p" name="Protein_Pme_pectinesterase" compartment="p" boundaryCondition="false" />
  <species id="M_acglucan_c" name="1_2_beta_D_Glucosyl_13_acetylated_cycled" compartment="c" boundaryCondition="false" />
  <species id="M_3ohcoa_c" name="3_Oxohexanoyl_CoA" compartment="c" boundaryCondition="false" />
  <species id="M_RSp1620_p" name="Protein_RSp1620_hemagglutinin_like" compartment="p" boundaryCondition="false" />
  <species id="M_met_L_yl_pept_c" name="L_methionyl_peptide " compartment="c" boundaryCondition="false" />
  <species id="M_ser_L_c" name="L_Serine" compartment="c" boundaryCondition="false" />
  <species id="M_mn2_p" name="Mn2_" compartment="p" boundaryCondition="false" />
  <species id="M_2obut_p" name="2_Oxobutanoate" compartment="p" boundaryCondition="false" />
  <species id="M_ser_L_b" name="L_Serine" compartment="b" boundaryCondition="true" />
  <species id="M_2p4c2me_c" name="2_phospho_4__cytidine_5__diphospho__2_C_methyl_D_erythritol" compartment="c" boundaryCondition="false" />
  <species id="M_resoc_p" name="Resorcinol" compartment="p" boundaryCondition="false" />
  <species id="M_sbt_D_p" name="D_Sorbitol" compartment="p" boundaryCondition="false" />
  <species id="M_PS_PGA_p" name="Polysaccharide_poly_1_6_GlcNac_activated_involved_in_biofilm" compartment="p" boundaryCondition="false" />
  <species id="M_hxa_b" name="Hexanoate__n_C6_0_" compartment="b" boundaryCondition="true" />
  <species id="M_hxa_c" name="Hexanoate__n_C6_0_" compartment="c" boundaryCondition="false" />
  <species id="M_pdx5p_c" name="Pyridoxine_5__phosphate" compartment="c" boundaryCondition="false" />
  <species id="M_iscu_DASH_2fe2s_c" name="IscU_with_bound__2Fe_2S__cluster" compartment="c" boundaryCondition="false" />
  <species id="M_hxa_e" name="Hexanoate__n_C6_0_" compartment="e" boundaryCondition="false" />
  <species id="M_ile_L_e" name="L_Isoleucine" compartment="e" boundaryCondition="false" />
  <species id="M_2dhp_c" name="2_Dehydropantoate" compartment="c" boundaryCondition="false" />
  <species id="M_PS_PGA_e" name="Polysaccharide_poly_1_6_GlcNac_activated_involved_in_biofilm" compartment="e" boundaryCondition="false" />
  <species id="M_ile_L_b" name="L_Isoleucine" compartment="b" boundaryCondition="true" />
  <species id="M_ile_L_c" name="L_Isoleucine" compartment="c" boundaryCondition="false" />
  <species id="M_resoc_b" name="Resorcinol" compartment="b" boundaryCondition="true" />
  <species id="M_PS_PGA_b" name="Polysaccharide_poly_1_6_GlcNac_activated_involved_in_biofilm" compartment="b" boundaryCondition="true" />
  <species id="M_asp_L_glu_L_p" name="asp_glu" compartment="p" boundaryCondition="false" />
  <species id="M_resoc_e" name="Resorcinol" compartment="e" boundaryCondition="false" />
  <species id="M_met_L_ala_L_b" name="Met_Ala" compartment="b" boundaryCondition="true" />
  <species id="M_hxa_p" name="Hexanoate__n_C6_0_" compartment="p" boundaryCondition="false" />
  <species id="M_met_L_ala_L_c" name="Met_Ala" compartment="c" boundaryCondition="false" />
  <species id="M_adocbl_p" name="Adenosylcobalamin" compartment="p" boundaryCondition="false" />
  <species id="M_ile_L_p" name="L_Isoleucine" compartment="p" boundaryCondition="false" />
  <species id="M_RipQ_c" name="Type_III_Effector_RipQ" compartment="c" boundaryCondition="false" />
  <species id="M_sel_e" name="Selenate" compartment="e" boundaryCondition="false" />
  <species id="M_adocbl_e" name="Adenosylcobalamin" compartment="e" boundaryCondition="false" />
  <species id="M_RipQ_b" name="Type_III_Effector_RipQ" compartment="b" boundaryCondition="true" />
  <species id="M_3ig3p_c" name="C___3_Indolyl__glycerol_3_phosphate" compartment="c" boundaryCondition="false" />
  <species id="M_sel_c" name="Selenate" compartment="c" boundaryCondition="false" />
  <species id="M_sel_b" name="Selenate" compartment="b" boundaryCondition="true" />
  <species id="M_xtp_c" name="XTP" compartment="c" boundaryCondition="false" />
  <species id="M_hemeA__1_c" name="Heme_A" compartment="c" boundaryCondition="false" />
  <species id="M_adocbl_c" name="Adenosylcobalamin" compartment="c" boundaryCondition="false" />
  <species id="M_adocbl_b" name="Adenosylcobalamin" compartment="b" boundaryCondition="true" />
  <species id="M_ttdcal_c" name="tetradecanal" compartment="c" boundaryCondition="false" />
  <species id="M_3c3hmp_c" name="3_Carboxy_3_hydroxy_4_methylpentanoate" compartment="c" boundaryCondition="false" />
  <species id="M_murein5px3p_p" name="two_disacharide_linked_murein_units__pentapeptide_corsslinked_tripeptide__A2pm__A2pm___middle_of_chain_" compartment="p" boundaryCondition="false" />
  <species id="M_sel_p" name="Selenate" compartment="p" boundaryCondition="false" />
  <species id="M_udpglcur_c" name="UDP_D_glucuronate" compartment="c" boundaryCondition="false" />
  <species id="M_3hodcoa_c" name="S__3_Hydroxyoctadecanoyl_CoA" compartment="c" boundaryCondition="false" />
  <species id="M_fmnh2_c" name="Reduced_FMN" compartment="c" boundaryCondition="false" />
  <species id="M_RipQ_e" name="Type_III_Effector_RipQ" compartment="e" boundaryCondition="false" />
  <species id="M_dump_c" name="dUMP" compartment="c" boundaryCondition="false" />
  <species id="M_no3_b" name="Nitrate" compartment="b" boundaryCondition="true" />
  <species id="M_mocogdp_c" name="molybdopterin_guanine_dinucleotide" compartment="c" boundaryCondition="false" />
  <species id="M_no3_e" name="Nitrate" compartment="e" boundaryCondition="false" />
  <species id="M_no3_c" name="Nitrate" compartment="c" boundaryCondition="false" />
  <species id="M_mmal_c" name="Methylmalonate" compartment="c" boundaryCondition="false" />
  <species id="M_agm_c" name="Agmatine" compartment="c" boundaryCondition="false" />
  <species id="M_h2s_b" name="Hydrogen_sulfide" compartment="b" boundaryCondition="true" />
  <species id="M_h2s_c" name="Hydrogen_sulfide" compartment="c" boundaryCondition="false" />
  <species id="M_RSp0030_b" name="Protein_RSp0030_beta_lactamase" compartment="b" boundaryCondition="true" />
  <species id="M_h2s_e" name="Hydrogen_sulfide" compartment="e" boundaryCondition="false" />
  <species id="M_RSp0030_c" name="Protein_RSp0030_beta_lactamase" compartment="c" boundaryCondition="false" />
  <species id="M_no3_p" name="Nitrate" compartment="p" boundaryCondition="false" />
  <species id="M_h2o_p" name="H2O" compartment="p" boundaryCondition="false" />
  <species id="M_11cu2s_CopA_p" name="Protein_CopA_bounded_to_11_atoms_of_copper" compartment="p" boundaryCondition="false" />
  <species id="M_metsox_S_L_c" name="L_Methionine_Sulfoxide" compartment="c" boundaryCondition="false" />
  <species id="M_RSp0030_p" name="Protein_RSp0030_beta_lactamase" compartment="p" boundaryCondition="false" />
  <species id="M_2oh3ed_c" name="4_oxalocrotonate" compartment="c" boundaryCondition="false" />
  <species id="M_h2o_e" name="H2O" compartment="e" boundaryCondition="false" />
  <species id="M_h2s_p" name="Hydrogen_sulfide" compartment="p" boundaryCondition="false" />
  <species id="M_f6p_c" name="D_Fructose_6_phosphate" compartment="c" boundaryCondition="false" />
  <species id="M_tmrs2eACP_c" name="trans_Tetradec_2_enoyl__acyl_carrier_protein_" compartment="c" boundaryCondition="false" />
  <species id="M_bhb_c" name="R__3_Hydroxybutanoate" compartment="c" boundaryCondition="false" />
  <species id="M_RSp0030_e" name="Protein_RSp0030_beta_lactamase" compartment="e" boundaryCondition="false" />
  <species id="M_bhb_b" name="R__3_Hydroxybutanoate" compartment="b" boundaryCondition="true" />
  <species id="M_h2o_c" name="H2O" compartment="c" boundaryCondition="false" />
  <species id="M_2ddecg3p_p" name="2_dodecanoyl_sn_glycerol_3_phosphate" compartment="p" boundaryCondition="false" />
  <species id="M_h2o_b" name="H2O" compartment="b" boundaryCondition="true" />
  <species id="M_cpppg3_c" name="Coproporphyrinogen_III" compartment="c" boundaryCondition="false" />
  <species id="M_RSp0768_e" name="Protein_RSp0768_Type_VI_effector_VGR" compartment="e" boundaryCondition="false" />
  <species id="M_2ddecg3p_c" name="2_dodecanoyl_sn_glycerol_3_phosphate" compartment="c" boundaryCondition="false" />
  <species id="M_anhm_c" name="1_6_anhydrous_N_Acetylmuramate" compartment="c" boundaryCondition="false" />
  <species id="M_3hmp_c" name="3_Hydroxy_2_methylpropanoate" compartment="c" boundaryCondition="false" />
  <species id="M_pydx5p_c" name="Pyridoxal_5__phosphate" compartment="c" boundaryCondition="false" />
  <species id="M_RSp0768_b" name="Protein_RSp0768_Type_VI_effector_VGR" compartment="b" boundaryCondition="true" />
  <species id="M_RSp0768_c" name="Protein_RSp0768_Type_VI_effector_VGR" compartment="c" boundaryCondition="false" />
  <species id="M_bhb_e" name="R__3_Hydroxybutanoate" compartment="e" boundaryCondition="false" />
  <species id="M_2ohph_c" name="2_Octaprenyl_6_hydroxyphenol" compartment="c" boundaryCondition="false" />
  <species id="M_trnaarg_c" name="tRNA_Arg_" compartment="c" boundaryCondition="false" />
  <species id="M_bhb_p" name="R__3_Hydroxybutanoate" compartment="p" boundaryCondition="false" />
  <species id="M_prpncoa_c" name="Propenoyl_CoA" compartment="c" boundaryCondition="false" />
  <species id="M_h2o2_c" name="Hydrogen_peroxide" compartment="c" boundaryCondition="false" />
  <species id="M_tre6p_c" name="alpha_alpha__Trehalose_6_phosphate" compartment="c" boundaryCondition="false" />
  <species id="M_h2o2_b" name="Hydrogen_peroxide" compartment="b" boundaryCondition="true" />
  <species id="M_h2o2_e" name="Hydrogen_peroxide" compartment="e" boundaryCondition="false" />
  <species id="M_RSc0246_act_b" name="Protein_RSc0246_putative_calcium_binding_hemolysin_activated" compartment="b" boundaryCondition="true" />
  <species id="M_h_p" name="proton_H_" compartment="p" boundaryCondition="false" />
  <species id="M_for_p" name="Formate" compartment="p" boundaryCondition="false" />
  <species id="M_RSc0246_act_e" name="Protein_RSc0246_putative_calcium_binding_hemolysin_activated" compartment="e" boundaryCondition="false" />
  <species id="M_h2o2_p" name="Hydrogen_peroxide" compartment="p" boundaryCondition="false" />
  <species id="M_ppgpp_c" name="Guanosine_3__5__bis_diphosphate_" compartment="c" boundaryCondition="false" />
  <species id="M_ddcaACP_c" name="Dodecanoyl_ACP__n_C12_0ACP_" compartment="c" boundaryCondition="false" />
  <species id="M_tdecoa_c" name="Tetradecenoyl_CoA__n_C14_1CoA_" compartment="c" boundaryCondition="false" />
  <species id="M_ppp9_c" name="Protoporphyrin" compartment="c" boundaryCondition="false" />
  <species id="M_skm3p_c" name="Shikimate_3_phosphate" compartment="c" boundaryCondition="false" />
  <species id="M_preq1_c" name="7_aminomethyl_7_deazaguanine" compartment="c" boundaryCondition="false" />
  <species id="M_11cu2s_CopA_b" name="Protein_CopA_bounded_to_11_atoms_of_copper" compartment="b" boundaryCondition="true" />
  <species id="M_skm_p" name="Shikimate" compartment="p" boundaryCondition="false" />
  <species id="M_hdeACP_c" name="cis_hexadec_9_enoyl__acyl_carrier_protein___n_C16_1_" compartment="c" boundaryCondition="false" />
  <species id="M_fgam_c" name="N2_Formyl_N1__5_phospho_D_ribosyl_glycinamide" compartment="c" boundaryCondition="false" />
  <species id="M_hexhslac_c" name="N__hexanoyl__L_homoserine_lactone" compartment="c" boundaryCondition="false" />
  <species id="M_oxadpcoa_c" name="3_Oxoadipyl_CoA" compartment="c" boundaryCondition="false" />
  <species id="M_hexhslac_b" name="N__hexanoyl__L_homoserine_lactone" compartment="b" boundaryCondition="true" />
  <species id="M_h_b" name="proton_H_" compartment="b" boundaryCondition="true" />
  <species id="M_h_c" name="proton_H_" compartment="c" boundaryCondition="false" />
  <species id="M_4per_c" name="4_Phospho_D_erythronate" compartment="c" boundaryCondition="false" />
  <species id="M_h_e" name="proton_H_" compartment="e" boundaryCondition="false" />
  <species id="M_RSp0103_e" name="Protein_RSp0103_Type_VI_effector_VGR" compartment="e" boundaryCondition="false" />
  <species id="M_skm_e" name="Shikimate" compartment="e" boundaryCondition="false" />
  <species id="M_RSp0103_b" name="Protein_RSp0103_Type_VI_effector_VGR" compartment="b" boundaryCondition="true" />
  <species id="M_RSp0103_c" name="Protein_RSp0103_Type_VI_effector_VGR" compartment="c" boundaryCondition="false" />
  <species id="M_hxcoa_c" name="Hexanoyl_CoA__n_C6_0CoA_" compartment="c" boundaryCondition="false" />
  <species id="M_skm_b" name="Shikimate" compartment="b" boundaryCondition="true" />
  <species id="M_selmeth_c" name="Selenomethionine" compartment="c" boundaryCondition="false" />
  <species id="M_skm_c" name="Shikimate" compartment="c" boundaryCondition="false" />
</listOfSpecies>
<listOfReactions>
  <reaction id="R_12GLUCANabcppRS" name="RS_12_glucan_transport_via_ABC_system__periplasm_" reversible="false">
    <notes>
      <html:p>GENE_ASSOCIATION: ( NoAssignment )</html:p>
      <html:p>PROTEIN_ASSOCIATION: ( NoAssignment )</html:p>
      <html:p>SUBSYSTEM: b_1_2_Glucan_biosynthesis</html:p>
      <html:p>PROTEIN_CLASS: No Assignment</html:p>
      <html:p>GENERIC: false</html:p>
      <html:p>TYPE: small</html:p>
      <html:p>HOLE: false</html:p>
      <html:p>SCORE: NA</html:p>
      <html:p>STATUS: NA</html:p>
    </notes>
    <listOfReactants>
      <speciesReference species="M_atp_c" stoichiometry="1"/>
      <speciesReference species="M_h2o_c" stoichiometry="1"/>
      <speciesReference species="M_glucan_c" stoichiometry="1"/>
    </listOfReactants>
    <listOfProducts>
      <speciesReference species="M_glucan_p" stoichiometry="1"/>
      <speciesReference species="M_adp_c" stoichiometry="1"/>
      <speciesReference species="M_h_c" stoichiometry="1"/>
      <speciesReference species="M_pi_c" stoichiometry="1"/>
    </listOfProducts>
  </reaction>
  <reaction id="R_PANTS" name="pantothenate_synthase" reversible="false">
    <notes>
      <html:p>GENE_ASSOCIATION: ( RSc2387 )</html:p>
      <html:p>PROTEIN_ASSOCIATION: ( RSc2387 )</html:p>
      <html:p>SUBSYSTEM: Coenzyme_A_biosynthesis</html:p>
      <html:p>PROTEIN_CLASS: 6.3.2.1</html:p>
      <html:p>GENERIC: false</html:p>
      <html:p>TYPE: small</html:p>
      <html:p>HOLE: false</html:p>
      <html:p>SCORE: NA</html:p>
      <html:p>STATUS: NA</html:p>
    </notes>
    <listOfReactants>
      <speciesReference species="M_ala_B_c" stoichiometry="1"/>
      <speciesReference species="M_pant_R_c" stoichiometry="1"/>
      <speciesReference species="M_atp_c" stoichiometry="1"/>
    </listOfReactants>
    <listOfProducts>
      <speciesReference species="M_pnto_R_c" stoichiometry="1"/>
      <speciesReference species="M_ppi_c" stoichiometry="1"/>
      <speciesReference species="M_h_c" stoichiometry="1"/>
      <speciesReference species="M_amp_c" stoichiometry="1"/>
    </listOfProducts>
  </reaction>
  <reaction id="R_PTRCabcpp" name="putrescine_transport_via_ABC_system__periplasm_" reversible="false">
    <notes>
      <html:p>GENE_ASSOCIATION: ( RSc1733 and RSc1734 and RSc1731 and RSc1732 )</html:p>
      <html:p>PROTEIN_ASSOCIATION: ( RSc1733_and_RSc1734_and_RSc1731_and_RSc1732 )</html:p>
      <html:p>SUBSYSTEM: Transport_polyamine_substrate</html:p>
      <html:p>PROTEIN_CLASS: 3.6.3.31</html:p>
      <html:p>GENERIC: false</html:p>
      <html:p>TYPE: small</html:p>
      <html:p>HOLE: false</html:p>
      <html:p>SCORE: NA</html:p>
      <html:p>STATUS: NA</html:p>
    </notes>
    <listOfReactants>
      <speciesReference species="M_atp_c" stoichiometry="1"/>
      <speciesReference species="M_h2o_c" stoichiometry="1"/>
      <speciesReference species="M_ptrc_p" stoichiometry="1"/>
    </listOfReactants>
    <listOfProducts>
      <speciesReference species="M_ptrc_c" stoichiometry="1"/>
      <speciesReference species="M_h_c" stoichiometry="1"/>
      <speciesReference species="M_pi_c" stoichiometry="1"/>
      <speciesReference species="M_adp_c" stoichiometry="1"/>
    </listOfProducts>
  </reaction>
  <reaction id="R_PGSA161" name="Phosphatidylglycerol_synthase__n_C16_1_" reversible="false">
    <notes>
      <html:p>GENE_ASSOCIATION: ( RSc1072 )</html:p>
      <html:p>PROTEIN_ASSOCIATION: ( RSc1072 )</html:p>
      <html:p>SUBSYSTEM: Glycerophospholipid_metabolism</html:p>
      <html:p>PROTEIN_CLASS: 2.7.8.5</html:p>
      <html:p>GENERIC: false</html:p>
      <html:p>TYPE: small</html:p>
      <html:p>HOLE: false</html:p>
      <html:p>SCORE: NA</html:p>
      <html:p>STATUS: NA</html:p>
    </notes>
    <listOfReactants>
      <speciesReference species="M_cdpdhdec9eg_c" stoichiometry="1"/>
      <speciesReference species="M_glyc3p_c" stoichiometry="1"/>
    </listOfReactants>
    <listOfProducts>
      <speciesReference species="M_h_c" stoichiometry="1"/>
      <speciesReference species="M_pgp161_c" stoichiometry="1"/>
      <speciesReference species="M_cmp_c" stoichiometry="1"/>
    </listOfProducts>
  </reaction>
  <reaction id="R_GLYALDDr" name="D_Glyceraldehyde_dehydrogenase" reversible="false">
    <notes>
      <html:p>GENE_ASSOCIATION: ( RSc2110 ) or ( RSc2350 )</html:p>
      <html:p>PROTEIN_ASSOCIATION: ( RSc2110 ) or ( RSc2350 )</html:p>
      <html:p>SUBSYSTEM: Glycerol_metabolism</html:p>
      <html:p>PROTEIN_CLASS: 1.2.1.3</html:p>
      <html:p>GENERIC: false</html:p>
      <html:p>TYPE: small</html:p>
      <html:p>HOLE: false</html:p>
      <html:p>SCORE: NA</html:p>
      <html:p>STATUS: NA</html:p>
    </notes>
    <listOfReactants>
      <speciesReference species="M_glyald_c" stoichiometry="1"/>
      <speciesReference species="M_h2o_c" stoichiometry="1"/>
      <speciesReference species="M_nad_c" stoichiometry="1"/>
    </listOfReactants>
    <listOfProducts>
      <speciesReference species="M_nadh_c" stoichiometry="1"/>
      <speciesReference species="M_h_c" stoichiometry="2"/>
      <speciesReference species="M_glyc_R_c" stoichiometry="1"/>
    </listOfProducts>
  </reaction>
  <reaction id="R_PCW_bd_Expansin" name="Plant_cell_wall_binding_Expansin" reversible="false">
    <notes>
      <html:p>GENE_ASSOCIATION: ( RSc0818 )</html:p>
      <html:p>PROTEIN_ASSOCIATION: ( RSc0818 )</html:p>
      <html:p>SUBSYSTEM: plant_cell_wall_attachment</html:p>
      <html:p>PROTEIN_CLASS: No Assignment</html:p>
      <html:p>GENERIC: false</html:p>
      <html:p>TYPE: small</html:p>
      <html:p>HOLE: false</html:p>
      <html:p>SCORE: NA</html:p>
      <html:p>STATUS: NA</html:p>
    </notes>
    <listOfReactants>
      <speciesReference species="M_Expansin_e" stoichiometry="1"/>
      <speciesReference species="M_cellos_e" stoichiometry="1"/>
    </listOfReactants>
    <listOfProducts>
      <speciesReference species="M_cellos_Expansin_LPS_e" stoichiometry="1"/>
    </listOfProducts>
  </reaction>
  <reaction id="R_4OD3" name="4_oxalocrotonate_decarboxylase" reversible="false">
    <notes>
      <html:p>GENE_ASSOCIATION: ( RSp0892 )</html:p>
      <html:p>PROTEIN_ASSOCIATION: ( RSp0892 )</html:p>
      <html:p>SUBSYSTEM: Catechol_degradation</html:p>
      <html:p>PROTEIN_CLASS: 4.1.1.77</html:p>
      <html:p>GENERIC: false</html:p>
      <html:p>TYPE: small</html:p>
      <html:p>HOLE: false</html:p>
      <html:p>SCORE: NA</html:p>
      <html:p>STATUS: NA</html:p>
    </notes>
    <listOfReactants>
      <speciesReference species="M_2oh3ed_c" stoichiometry="1"/>
      <speciesReference species="M_h_c" stoichiometry="1"/>
    </listOfReactants>
    <listOfProducts>
      <speciesReference species="M_co2_c" stoichiometry="1"/>
      <speciesReference species="M_op4en_c" stoichiometry="1"/>
    </listOfProducts>
  </reaction>
  <reaction id="R_PGSA160" name="Phosphatidylglycerol_synthase__n_C16_0_" reversible="false">
    <notes>
      <html:p>GENE_ASSOCIATION: ( RSc1072 )</html:p>
      <html:p>PROTEIN_ASSOCIATION: ( RSc1072 )</html:p>
      <html:p>SUBSYSTEM: Glycerophospholipid_metabolism</html:p>
      <html:p>PROTEIN_CLASS: 2.7.8.5</html:p>
      <html:p>GENERIC: false</html:p>
      <html:p>TYPE: small</html:p>
      <html:p>HOLE: false</html:p>
      <html:p>SCORE: NA</html:p>
      <html:p>STATUS: NA</html:p>
    </notes>
    <listOfReactants>
      <speciesReference species="M_cdpdhdecg_c" stoichiometry="1"/>
      <speciesReference species="M_glyc3p_c" stoichiometry="1"/>
    </listOfReactants>
    <listOfProducts>
      <speciesReference species="M_pgp160_c" stoichiometry="1"/>
      <speciesReference species="M_cmp_c" stoichiometry="1"/>
      <speciesReference species="M_h_c" stoichiometry="1"/>
    </listOfProducts>
  </reaction>
  <reaction id="R_EX_PCW_L_Fucose_e_" name="Plant_cell_wall_L_Fucose_exchange" reversible="true">
    <notes>
      <html:p>GENE_ASSOCIATION: ( e0243 )</html:p>
      <html:p>PROTEIN_ASSOCIATION: ( e0243 )</html:p>
      <html:p>SUBSYSTEM: Exchange_plant_cell_wall</html:p>
      <html:p>PROTEIN_CLASS: No Assignment</html:p>
      <html:p>GENERIC: false</html:p>
      <html:p>TYPE: small</html:p>
      <html:p>HOLE: false</html:p>
      <html:p>SCORE: NA</html:p>
      <html:p>STATUS: NA</html:p>
    </notes>
    <listOfReactants>
      <speciesReference species="M_PCW_L_Fucose_e" stoichiometry="1"/>
    </listOfReactants>
    <listOfProducts>
      <speciesReference species="M_PCW_L_Fucose_b" stoichiometry="1"/>
    </listOfProducts>
  </reaction>
  <reaction id="R_GLUDx" name="glutamate_dehydrogenase__NAD_" reversible="false">
    <notes>
      <html:p>GENE_ASSOCIATION: ( RSc0480 )</html:p>
      <html:p>PROTEIN_ASSOCIATION: ( RSc0480 )</html:p>
      <html:p>SUBSYSTEM: Glutamate_biosynthesis</html:p>
      <html:p>PROTEIN_CLASS: 1.4.1.2</html:p>
      <html:p>GENERIC: false</html:p>
      <html:p>TYPE: small</html:p>
      <html:p>HOLE: false</html:p>
      <html:p>SCORE: NA</html:p>
      <html:p>STATUS: NA</html:p>
    </notes>
    <listOfReactants>
      <speciesReference species="M_nad_c" stoichiometry="1"/>
      <speciesReference species="M_glu_L_c" stoichiometry="1"/>
      <speciesReference species="M_h2o_c" stoichiometry="1"/>
    </listOfReactants>
    <listOfProducts>
      <speciesReference species="M_akg_c" stoichiometry="1"/>
      <speciesReference species="M_nadh_c" stoichiometry="1"/>
      <speciesReference species="M_nh4_c" stoichiometry="1"/>
      <speciesReference species="M_h_c" stoichiometry="1"/>
    </listOfProducts>
  </reaction>
  <reaction id="R_PROT_RSp0175_BioS" name="Protein_biosynthesis_RSp0175" reversible="false">
    <notes>
      <html:p>GENE_ASSOCIATION: ( RSp0175 )</html:p>
      <html:p>PROTEIN_ASSOCIATION: ( RSp0175 )</html:p>
      <html:p>SUBSYSTEM: Macromolecule_biosynthesis_protein</html:p>
      <html:p>PROTEIN_CLASS: No Assignment</html:p>
      <html:p>GENERIC: false</html:p>
      <html:p>TYPE: small</html:p>
      <html:p>HOLE: false</html:p>
      <html:p>SCORE: NA</html:p>
      <html:p>STATUS: NA</html:p>
    </notes>
    <listOfReactants>
      <speciesReference species="M_leutrna_c" stoichiometry="88"/>
      <speciesReference species="M_thrtrna_c" stoichiometry="58"/>
      <speciesReference species="M_mettrna_c" stoichiometry="7"/>
      <speciesReference species="M_iletrna_c" stoichiometry="34"/>
      <speciesReference species="M_glntrna_c" stoichiometry="64"/>
      <speciesReference species="M_argtrna_c" stoichiometry="68"/>
      <speciesReference species="M_sertrna_c" stoichiometry="50"/>
      <speciesReference species="M_histrna_c" stoichiometry="28"/>
      <speciesReference species="M_protrna_c" stoichiometry="46"/>
      <speciesReference species="M_atp_c" stoichiometry="3197.688"/>
      <speciesReference species="M_glutrna_c" stoichiometry="46"/>
      <speciesReference species="M_lystrna_c" stoichiometry="23"/>
      <speciesReference species="M_valtrna_c" stoichiometry="58"/>
      <speciesReference species="M_tyrtrna_c" stoichiometry="17"/>
      <speciesReference species="M_alatrna_c" stoichiometry="150"/>
      <speciesReference species="M_phetrna_c" stoichiometry="32"/>
      <speciesReference species="M_asntrna_c" stoichiometry="22"/>
      <speciesReference species="M_trptrna_c" stoichiometry="12"/>
      <speciesReference species="M_cystrna_c" stoichiometry="6"/>
      <speciesReference species="M_asptrna_c" stoichiometry="53"/>
      <speciesReference species="M_glytrna_c" stoichiometry="100"/>
      <speciesReference species="M_h2o_c" stoichiometry="3197.688"/>
    </listOfReactants>
    <listOfProducts>
      <speciesReference species="M_trnaphe_c" stoichiometry="32"/>
      <speciesReference species="M_adp_c" stoichiometry="3197.688"/>
      <speciesReference species="M_trnaile_c" stoichiometry="34"/>
      <speciesReference species="M_trnacys_c" stoichiometry="6"/>
      <speciesReference species="M_RSp0175_c" stoichiometry="1"/>
      <speciesReference species="M_trnapro_c" stoichiometry="46"/>
      <speciesReference species="M_h_c" stoichiometry="3197.688"/>
      <speciesReference species="M_trnagly_c" stoichiometry="100"/>
      <speciesReference species="M_trnaglu_c" stoichiometry="46"/>
      <speciesReference species="M_trnahis_c" stoichiometry="28"/>
      <speciesReference species="M_trnaasp_c" stoichiometry="75"/>
      <speciesReference species="M_trnaser_c" stoichiometry="50"/>
      <speciesReference species="M_trnatyr_c" stoichiometry="17"/>
      <speciesReference species="M_trnaleu_c" stoichiometry="88"/>
      <speciesReference species="M_trnatrp_c" stoichiometry="12"/>
      <speciesReference species="M_trnaarg_c" stoichiometry="68"/>
      <speciesReference species="M_trnaala_c" stoichiometry="150"/>
      <speciesReference species="M_trnagln_c" stoichiometry="64"/>
      <speciesReference species="M_trnamet_c" stoichiometry="7"/>
      <speciesReference species="M_trnalys_c" stoichiometry="23"/>
      <speciesReference species="M_trnathr_c" stoichiometry="58"/>
      <speciesReference species="M_pi_c" stoichiometry="3197.688"/>
      <speciesReference species="M_trnaval_c" stoichiometry="58"/>
    </listOfProducts>
  </reaction>
  <reaction id="R_EX_T6SS_E_RSp0175_e_" name="Type_VI_effector_exchange_RSp0175" reversible="false">
    <notes>
      <html:p>GENE_ASSOCIATION: ( e0415 )</html:p>
      <html:p>PROTEIN_ASSOCIATION: ( e0415 )</html:p>
      <html:p>SUBSYSTEM: Exchange_macromolecule_Type_VI_effector</html:p>
      <html:p>PROTEIN_CLASS: No Assignment</html:p>
      <html:p>GENERIC: false</html:p>
      <html:p>TYPE: small</html:p>
      <html:p>HOLE: false</html:p>
      <html:p>SCORE: NA</html:p>
      <html:p>STATUS: NA</html:p>
    </notes>
    <listOfReactants>
      <speciesReference species="M_RSp0175_e" stoichiometry="1"/>
    </listOfReactants>
    <listOfProducts>
      <speciesReference species="M_RSp0175_b" stoichiometry="1"/>
    </listOfProducts>
  </reaction>
  <reaction id="R_PPND" name="prephenate_dehydrogenase" reversible="false">
    <notes>
      <html:p>GENE_ASSOCIATION: ( RSc0906 )</html:p>
      <html:p>PROTEIN_ASSOCIATION: ( RSc0906 )</html:p>
      <html:p>SUBSYSTEM: Tyrosine_biosynthesis</html:p>
      <html:p>PROTEIN_CLASS: 1.3.1.12</html:p>
      <html:p>GENERIC: false</html:p>
      <html:p>TYPE: small</html:p>
      <html:p>HOLE: false</html:p>
      <html:p>SCORE: NA</html:p>
      <html:p>STATUS: NA</html:p>
    </notes>
    <listOfReactants>
      <speciesReference species="M_pphn_c" stoichiometry="1"/>
      <speciesReference species="M_nad_c" stoichiometry="1"/>
    </listOfReactants>
    <listOfProducts>
      <speciesReference species="M_co2_c" stoichiometry="1"/>
      <speciesReference species="M_34hpp_c" stoichiometry="1"/>
      <speciesReference species="M_nadh_c" stoichiometry="1"/>
    </listOfProducts>
  </reaction>
  <reaction id="R_URItex" name="uridine_transport_via_diffusion__extracellular_to_periplasm_" reversible="true">
    <notes>
      <html:p>GENE_ASSOCIATION: ( d0072 )</html:p>
      <html:p>PROTEIN_ASSOCIATION: ( d0072 )</html:p>
      <html:p>SUBSYSTEM: Transport_carbon_substrate</html:p>
      <html:p>PROTEIN_CLASS: No Assignment</html:p>
      <html:p>GENERIC: false</html:p>
      <html:p>TYPE: small</html:p>
      <html:p>HOLE: false</html:p>
      <html:p>SCORE: NA</html:p>
      <html:p>STATUS: NA</html:p>
    </notes>
    <listOfReactants>
      <speciesReference species="M_uri_e" stoichiometry="1"/>
    </listOfReactants>
    <listOfProducts>
      <speciesReference species="M_uri_p" stoichiometry="1"/>
    </listOfProducts>
  </reaction>
  <reaction id="R_DXPRIi" name="1_deoxy_D_xylulose_reductoisomerase" reversible="false">
    <notes>
      <html:p>GENE_ASSOCIATION: ( RSc1410 )</html:p>
      <html:p>PROTEIN_ASSOCIATION: ( RSc1410 )</html:p>
      <html:p>SUBSYSTEM: Isoprenoid_biosynthesis</html:p>
      <html:p>PROTEIN_CLASS: 1.1.1.267</html:p>
      <html:p>GENERIC: false</html:p>
      <html:p>TYPE: small</html:p>
      <html:p>HOLE: false</html:p>
      <html:p>SCORE: NA</html:p>
      <html:p>STATUS: NA</html:p>
    </notes>
    <listOfReactants>
      <speciesReference species="M_nadph_c" stoichiometry="1"/>
      <speciesReference species="M_h_c" stoichiometry="1"/>
      <speciesReference species="M_dxyl5p_c" stoichiometry="1"/>
    </listOfReactants>
    <listOfProducts>
      <speciesReference species="M_2me4p_c" stoichiometry="1"/>
      <speciesReference species="M_nadp_c" stoichiometry="1"/>
    </listOfProducts>
  </reaction>
  <reaction id="R_BAPT2" name="beta_alanine__pyruvate_transaminase" reversible="true">
    <notes>
      <html:p>GENE_ASSOCIATION: ( RSp1056 )</html:p>
      <html:p>PROTEIN_ASSOCIATION: ( RSp1056 )</html:p>
      <html:p>SUBSYSTEM: Valine_degradation</html:p>
      <html:p>PROTEIN_CLASS: 2.6.1.18</html:p>
      <html:p>GENERIC: false</html:p>
      <html:p>TYPE: small</html:p>
      <html:p>HOLE: false</html:p>
      <html:p>SCORE: NA</html:p>
      <html:p>STATUS: NA</html:p>
    </notes>
    <listOfReactants>
      <speciesReference species="M_ala_L_c" stoichiometry="1"/>
      <speciesReference species="M_mmtsa_c" stoichiometry="1"/>
    </listOfReactants>
    <listOfProducts>
      <speciesReference species="M_3aib_c" stoichiometry="1"/>
      <speciesReference species="M_pyr_c" stoichiometry="1"/>
    </listOfProducts>
  </reaction>
  <reaction id="R_PC11M" name="precorrin_4_C11_methyltransferase" reversible="false">
    <notes>
      <html:p>GENE_ASSOCIATION: ( RSp0620 )</html:p>
      <html:p>PROTEIN_ASSOCIATION: ( RSp0620 )</html:p>
      <html:p>SUBSYSTEM: Adenosylcobalamin_biosynthesis</html:p>
      <html:p>PROTEIN_CLASS: 2.1.1.133</html:p>
      <html:p>GENERIC: false</html:p>
      <html:p>TYPE: small</html:p>
      <html:p>HOLE: false</html:p>
      <html:p>SCORE: NA</html:p>
      <html:p>STATUS: NA</html:p>
    </notes>
    <listOfReactants>
      <speciesReference species="M_pre4_c" stoichiometry="1"/>
      <speciesReference species="M_amet_c" stoichiometry="1"/>
    </listOfReactants>
    <listOfProducts>
      <speciesReference species="M_pre5_c" stoichiometry="1"/>
      <speciesReference species="M_h_c" stoichiometry="1"/>
      <speciesReference species="M_ahcys_c" stoichiometry="1"/>
    </listOfProducts>
  </reaction>
  <reaction id="R_PSERTr" name="phosphoserine_transaminase_reversible" reversible="true">
    <notes>
      <html:p>GENE_ASSOCIATION: ( RSc0903 )</html:p>
      <html:p>PROTEIN_ASSOCIATION: ( RSc0903 )</html:p>
      <html:p>SUBSYSTEM: Glycine_and_serine_biosynthesis</html:p>
      <html:p>PROTEIN_CLASS: 2.6.1.52</html:p>
      <html:p>GENERIC: false</html:p>
      <html:p>TYPE: small</html:p>
      <html:p>HOLE: false</html:p>
      <html:p>SCORE: NA</html:p>
      <html:p>STATUS: NA</html:p>
    </notes>
    <listOfReactants>
      <speciesReference species="M_glu_L_c" stoichiometry="1"/>
      <speciesReference species="M_3php_c" stoichiometry="1"/>
    </listOfReactants>
    <listOfProducts>
      <speciesReference species="M_pser_L_c" stoichiometry="1"/>
      <speciesReference species="M_akg_c" stoichiometry="1"/>
    </listOfProducts>
  </reaction>
  <reaction id="R_PROT_pe_CbhA_S" name="Protein_secretion_periplasm_to_extracellular_CbhA" reversible="false">
    <notes>
      <html:p>GENE_ASSOCIATION: ( RSc3110 and RSp0583 and RSc3108 and RSc3109 and RSc3106 and RSc3111 and RSc3107 and RSc3112 and RSc3113 and RSc3105 and RSc3114 and RSc3115 and RSc3116 )</html:p>
      <html:p>PROTEIN_ASSOCIATION: ( RSc3105_and_RSc3106_and_RSc3107_and_RSc3108_and_RSc3109_and_RSc3110_and_RSc3111_and_RSc3112_and_RSc3113_and_RSc3114_and_RSc3115_and_RSc3116_and_RSp0583 )</html:p>
      <html:p>SUBSYSTEM: Macromolecule_secretion_protein</html:p>
      <html:p>PROTEIN_CLASS: No Assignment</html:p>
      <html:p>GENERIC: false</html:p>
      <html:p>TYPE: small</html:p>
      <html:p>HOLE: false</html:p>
      <html:p>SCORE: NA</html:p>
      <html:p>STATUS: NA</html:p>
    </notes>
    <listOfReactants>
      <speciesReference species="M_h2o_c" stoichiometry="110"/>
      <speciesReference species="M_CbhA_p" stoichiometry="1"/>
      <speciesReference species="M_atp_c" stoichiometry="110"/>
    </listOfReactants>
    <listOfProducts>
      <speciesReference species="M_CbhA_e" stoichiometry="1"/>
      <speciesReference species="M_h_c" stoichiometry="110"/>
      <speciesReference species="M_adp_c" stoichiometry="110"/>
      <speciesReference species="M_pi_c" stoichiometry="110"/>
    </listOfProducts>
  </reaction>
  <reaction id="R_T3SS_E_RipAK_BioS" name="Type_III_effector_biosynthesis_RipAK" reversible="false">
    <notes>
      <html:p>GENE_ASSOCIATION: ( RSc2359 )</html:p>
      <html:p>PROTEIN_ASSOCIATION: ( RSc2359 )</html:p>
      <html:p>SUBSYSTEM: Macromolecule_biosynthesis_Type_III_effector</html:p>
      <html:p>PROTEIN_CLASS: No Assignment</html:p>
      <html:p>GENERIC: false</html:p>
      <html:p>TYPE: small</html:p>
      <html:p>HOLE: false</html:p>
      <html:p>SCORE: NA</html:p>
      <html:p>STATUS: NA</html:p>
    </notes>
    <listOfReactants>
      <speciesReference species="M_mettrna_c" stoichiometry="7"/>
      <speciesReference species="M_phetrna_c" stoichiometry="21"/>
      <speciesReference species="M_tyrtrna_c" stoichiometry="11"/>
      <speciesReference species="M_histrna_c" stoichiometry="29"/>
      <speciesReference species="M_alatrna_c" stoichiometry="147"/>
      <speciesReference species="M_iletrna_c" stoichiometry="18"/>
      <speciesReference species="M_atp_c" stoichiometry="2689.116"/>
      <speciesReference species="M_asptrna_c" stoichiometry="45"/>
      <speciesReference species="M_argtrna_c" stoichiometry="67"/>
      <speciesReference species="M_lystrna_c" stoichiometry="18"/>
      <speciesReference species="M_thrtrna_c" stoichiometry="29"/>
      <speciesReference species="M_valtrna_c" stoichiometry="54"/>
      <speciesReference species="M_h2o_c" stoichiometry="2689.116"/>
      <speciesReference species="M_asntrna_c" stoichiometry="18"/>
      <speciesReference species="M_trptrna_c" stoichiometry="9"/>
      <speciesReference species="M_glutrna_c" stoichiometry="48"/>
      <speciesReference species="M_glntrna_c" stoichiometry="34"/>
      <speciesReference species="M_cystrna_c" stoichiometry="4"/>
      <speciesReference species="M_glytrna_c" stoichiometry="56"/>
      <speciesReference species="M_protrna_c" stoichiometry="55"/>
      <speciesReference species="M_leutrna_c" stoichiometry="89"/>
      <speciesReference species="M_sertrna_c" stoichiometry="50"/>
    </listOfReactants>
    <listOfProducts>
      <speciesReference species="M_adp_c" stoichiometry="2689.116"/>
      <speciesReference species="M_trnaile_c" stoichiometry="18"/>
      <speciesReference species="M_trnaleu_c" stoichiometry="89"/>
      <speciesReference species="M_trnaser_c" stoichiometry="50"/>
      <speciesReference species="M_trnatyr_c" stoichiometry="11"/>
      <speciesReference species="M_trnatrp_c" stoichiometry="9"/>
      <speciesReference species="M_trnacys_c" stoichiometry="4"/>
      <speciesReference species="M_trnaala_c" stoichiometry="147"/>
      <speciesReference species="M_pi_c" stoichiometry="2689.116"/>
      <speciesReference species="M_trnagln_c" stoichiometry="34"/>
      <speciesReference species="M_trnapro_c" stoichiometry="55"/>
      <speciesReference species="M_trnaarg_c" stoichiometry="67"/>
      <speciesReference species="M_trnaglu_c" stoichiometry="48"/>
      <speciesReference species="M_trnagly_c" stoichiometry="56"/>
      <speciesReference species="M_trnaasp_c" stoichiometry="63"/>
      <speciesReference species="M_trnaphe_c" stoichiometry="21"/>
      <speciesReference species="M_trnahis_c" stoichiometry="29"/>
      <speciesReference species="M_trnathr_c" stoichiometry="29"/>
      <speciesReference species="M_trnaval_c" stoichiometry="54"/>
      <speciesReference species="M_RipAK_c" stoichiometry="1"/>
      <speciesReference species="M_h_c" stoichiometry="2689.116"/>
      <speciesReference species="M_trnalys_c" stoichiometry="18"/>
      <speciesReference species="M_trnamet_c" stoichiometry="7"/>
    </listOfProducts>
  </reaction>
  <reaction id="R_CAT" name="catalase" reversible="false">
    <notes>
      <html:p>GENE_ASSOCIATION: ( RSc0775 )</html:p>
      <html:p>PROTEIN_ASSOCIATION: ( RSc0775 )</html:p>
      <html:p>SUBSYSTEM: ROS_salvage_pathways</html:p>
      <html:p>PROTEIN_CLASS: 1.11.1.6</html:p>
      <html:p>GENERIC: false</html:p>
      <html:p>TYPE: small</html:p>
      <html:p>HOLE: false</html:p>
      <html:p>SCORE: NA</html:p>
      <html:p>STATUS: NA</html:p>
    </notes>
    <listOfReactants>
      <speciesReference species="M_h2o2_c" stoichiometry="2"/>
    </listOfReactants>
    <listOfProducts>
      <speciesReference species="M_h2o_c" stoichiometry="2"/>
      <speciesReference species="M_o2_c" stoichiometry="1"/>
    </listOfProducts>
  </reaction>
  <reaction id="R_TZEAtex" name="cytokinin_transport_via_diffusion__extracellular_to_periplasm_" reversible="true">
    <notes>
      <html:p>GENE_ASSOCIATION: ( d0225 )</html:p>
      <html:p>PROTEIN_ASSOCIATION: ( d0225 )</html:p>
      <html:p>SUBSYSTEM: Transport_phytohormone</html:p>
      <html:p>PROTEIN_CLASS: No Assignment</html:p>
      <html:p>GENERIC: false</html:p>
      <html:p>TYPE: small</html:p>
      <html:p>HOLE: false</html:p>
      <html:p>SCORE: NA</html:p>
      <html:p>STATUS: NA</html:p>
    </notes>
    <listOfReactants>
      <speciesReference species="M_tzea_e" stoichiometry="1"/>
    </listOfReactants>
    <listOfProducts>
      <speciesReference species="M_tzea_p" stoichiometry="1"/>
    </listOfProducts>
  </reaction>
  <reaction id="R_PGPP120" name="phosphatidylglycerol_phosphate_phosphatase__n_C14_0_" reversible="false">
    <notes>
      <html:p>GENE_ASSOCIATION: ( RSc2769 )</html:p>
      <html:p>PROTEIN_ASSOCIATION: ( RSc2769 )</html:p>
      <html:p>SUBSYSTEM: Glycerophospholipid_metabolism</html:p>
      <html:p>PROTEIN_CLASS: 3.1.3.27</html:p>
      <html:p>GENERIC: false</html:p>
      <html:p>TYPE: small</html:p>
      <html:p>HOLE: false</html:p>
      <html:p>SCORE: NA</html:p>
      <html:p>STATUS: NA</html:p>
    </notes>
    <listOfReactants>
      <speciesReference species="M_pgp120_c" stoichiometry="1"/>
      <speciesReference species="M_h2o_c" stoichiometry="1"/>
    </listOfReactants>
    <listOfProducts>
      <speciesReference species="M_pi_c" stoichiometry="1"/>
      <speciesReference species="M_pg120_c" stoichiometry="1"/>
    </listOfProducts>
  </reaction>
  <reaction id="R_EX_protein_PehC_e_" name="Protein_exchange_pehC" reversible="false">
    <notes>
      <html:p>GENE_ASSOCIATION: ( e0276 )</html:p>
      <html:p>PROTEIN_ASSOCIATION: ( e0276 )</html:p>
      <html:p>SUBSYSTEM: Exchange_macromolecule_protein</html:p>
      <html:p>PROTEIN_CLASS: No Assignment</html:p>
      <html:p>GENERIC: false</html:p>
      <html:p>TYPE: small</html:p>
      <html:p>HOLE: false</html:p>
      <html:p>SCORE: NA</html:p>
      <html:p>STATUS: NA</html:p>
    </notes>
    <listOfReactants>
      <speciesReference species="M_PehC_e" stoichiometry="1"/>
    </listOfReactants>
    <listOfProducts>
      <speciesReference species="M_PehC_b" stoichiometry="1"/>
    </listOfProducts>
  </reaction>
  <reaction id="R_T3SS_E_RipF1_BioS" name="Type_III_effector_biosynthesis_RipF1" reversible="false">
    <notes>
      <html:p>GENE_ASSOCIATION: ( RSp0900 ) or ( RSp1555 )</html:p>
      <html:p>PROTEIN_ASSOCIATION: ( RSp0900 ) or ( RSp1555 )</html:p>
      <html:p>SUBSYSTEM: Macromolecule_biosynthesis_Type_III_effector</html:p>
      <html:p>PROTEIN_CLASS: No Assignment</html:p>
      <html:p>GENERIC: false</html:p>
      <html:p>TYPE: small</html:p>
      <html:p>HOLE: false</html:p>
      <html:p>SCORE: NA</html:p>
      <html:p>STATUS: NA</html:p>
    </notes>
    <listOfReactants>
      <speciesReference species="M_phetrna_c" stoichiometry="21"/>
      <speciesReference species="M_glytrna_c" stoichiometry="58"/>
      <speciesReference species="M_alatrna_c" stoichiometry="94"/>
      <speciesReference species="M_mettrna_c" stoichiometry="20"/>
      <speciesReference species="M_iletrna_c" stoichiometry="28"/>
      <speciesReference species="M_asntrna_c" stoichiometry="37"/>
      <speciesReference species="M_cystrna_c" stoichiometry="0"/>
      <speciesReference species="M_leutrna_c" stoichiometry="67"/>
      <speciesReference species="M_asptrna_c" stoichiometry="56"/>
      <speciesReference species="M_valtrna_c" stoichiometry="41"/>
      <speciesReference species="M_thrtrna_c" stoichiometry="32"/>
      <speciesReference species="M_glutrna_c" stoichiometry="25"/>
      <speciesReference species="M_lystrna_c" stoichiometry="54"/>
      <speciesReference species="M_trptrna_c" stoichiometry="3"/>
      <speciesReference species="M_glntrna_c" stoichiometry="35"/>
      <speciesReference species="M_atp_c" stoichiometry="2446.464"/>
      <speciesReference species="M_argtrna_c" stoichiometry="27"/>
      <speciesReference species="M_h2o_c" stoichiometry="2446.464"/>
      <speciesReference species="M_histrna_c" stoichiometry="9"/>
      <speciesReference species="M_protrna_c" stoichiometry="55"/>
      <speciesReference species="M_sertrna_c" stoichiometry="58"/>
      <speciesReference species="M_tyrtrna_c" stoichiometry="16"/>
    </listOfReactants>
    <listOfProducts>
      <speciesReference species="M_h_c" stoichiometry="2446.464"/>
      <speciesReference species="M_trnamet_c" stoichiometry="20"/>
      <speciesReference species="M_trnagln_c" stoichiometry="35"/>
      <speciesReference species="M_trnaasp_c" stoichiometry="93"/>
      <speciesReference species="M_trnaile_c" stoichiometry="28"/>
      <speciesReference species="M_trnagly_c" stoichiometry="58"/>
      <speciesReference species="M_trnapro_c" stoichiometry="55"/>
      <speciesReference species="M_trnaval_c" stoichiometry="41"/>
      <speciesReference species="M_trnaser_c" stoichiometry="58"/>
      <speciesReference species="M_trnaarg_c" stoichiometry="27"/>
      <speciesReference species="M_trnatyr_c" stoichiometry="16"/>
      <speciesReference species="M_pi_c" stoichiometry="2446.464"/>
      <speciesReference species="M_trnacys_c" stoichiometry="0"/>
      <speciesReference species="M_trnathr_c" stoichiometry="32"/>
      <speciesReference species="M_trnaleu_c" stoichiometry="67"/>
      <speciesReference species="M_trnahis_c" stoichiometry="9"/>
      <speciesReference species="M_trnaphe_c" stoichiometry="21"/>
      <speciesReference species="M_adp_c" stoichiometry="2446.464"/>
      <speciesReference species="M_trnaglu_c" stoichiometry="25"/>
      <speciesReference species="M_trnalys_c" stoichiometry="54"/>
      <speciesReference species="M_trnatrp_c" stoichiometry="3"/>
      <speciesReference species="M_trnaala_c" stoichiometry="94"/>
      <speciesReference species="M_RipF1_c" stoichiometry="1"/>
    </listOfProducts>
  </reaction>
  <reaction id="R_PCW_bd_RSc3188" name="Plant_cell_wall_binding_RSc3188" reversible="false">
    <notes>
      <html:p>GENE_ASSOCIATION: ( RSc3188 )</html:p>
      <html:p>PROTEIN_ASSOCIATION: ( RSc3188 )</html:p>
      <html:p>SUBSYSTEM: plant_cell_wall_attachment</html:p>
      <html:p>PROTEIN_CLASS: No Assignment</html:p>
      <html:p>GENERIC: false</html:p>
      <html:p>TYPE: small</html:p>
      <html:p>HOLE: false</html:p>
      <html:p>SCORE: NA</html:p>
      <html:p>STATUS: NA</html:p>
    </notes>
    <listOfReactants>
      <speciesReference species="M_RSc3188_e" stoichiometry="1"/>
      <speciesReference species="M_PCW_e" stoichiometry="1"/>
    </listOfReactants>
    <listOfProducts>
      <speciesReference species="M_PCW_RSc3188_LPS_e" stoichiometry="1"/>
    </listOfProducts>
  </reaction>
  <reaction id="R_PROT_RSc0249_ACT" name="Protein_activation_RSc0249" reversible="false">
    <notes>
      <html:p>GENE_ASSOCIATION: ( s0017 )</html:p>
      <html:p>PROTEIN_ASSOCIATION: ( s0017 )</html:p>
      <html:p>SUBSYSTEM: Macromolecule_activation_protein</html:p>
      <html:p>PROTEIN_CLASS: No Assignment</html:p>
      <html:p>GENERIC: false</html:p>
      <html:p>TYPE: small</html:p>
      <html:p>HOLE: false</html:p>
      <html:p>SCORE: NA</html:p>
      <html:p>STATUS: NA</html:p>
    </notes>
    <listOfReactants>
      <speciesReference species="M_ca2__e" stoichiometry="1"/>
      <speciesReference species="M_RSc0249_e" stoichiometry="1"/>
    </listOfReactants>
    <listOfProducts>
      <speciesReference species="M_RSc0249_act_e" stoichiometry="1"/>
    </listOfProducts>
  </reaction>
  <reaction id="R_ALPATG160pp" name="apolipoprotein_N_acyltransferase__phosphatidylglycerol__periplasm_" reversible="false">
    <notes>
      <html:p>GENE_ASSOCIATION: ( RSc0527 )</html:p>
      <html:p>PROTEIN_ASSOCIATION: ( RSc0527 )</html:p>
      <html:p>SUBSYSTEM: Protein_modification</html:p>
      <html:p>PROTEIN_CLASS: 2.3.1.-</html:p>
      <html:p>GENERIC: false</html:p>
      <html:p>TYPE: small</html:p>
      <html:p>HOLE: false</html:p>
      <html:p>SCORE: NA</html:p>
      <html:p>STATUS: NA</html:p>
    </notes>
    <listOfReactants>
      <speciesReference species="M_alpp_p" stoichiometry="1"/>
      <speciesReference species="M_pg160_p" stoichiometry="1"/>
    </listOfReactants>
    <listOfProducts>
      <speciesReference species="M_lpp_p" stoichiometry="1"/>
      <speciesReference species="M_2agpg160_p" stoichiometry="1"/>
    </listOfProducts>
  </reaction>
  <reaction id="R_ALKPpp" name="alkaline_phosphatase__periplasm" reversible="false">
    <notes>
      <html:p>GENE_ASSOCIATION: ( RSc0097 ) or ( RSc0098 )</html:p>
      <html:p>PROTEIN_ASSOCIATION: ( RSc0097 ) or ( RSc0098 )</html:p>
      <html:p>SUBSYSTEM: Phosphate_metabolism</html:p>
      <html:p>PROTEIN_CLASS: 3.1.3.1</html:p>
      <html:p>GENERIC: false</html:p>
      <html:p>TYPE: small</html:p>
      <html:p>HOLE: false</html:p>
      <html:p>SCORE: NA</html:p>
      <html:p>STATUS: NA</html:p>
    </notes>
    <listOfReactants>
      <speciesReference species="M_h2o_p" stoichiometry="1"/>
      <speciesReference species="M_dhap_p" stoichiometry="1"/>
    </listOfReactants>
    <listOfProducts>
      <speciesReference species="M_pi_p" stoichiometry="1"/>
      <speciesReference species="M_dha_p" stoichiometry="1"/>
    </listOfProducts>
  </reaction>
  <reaction id="R_EX_protein_RSp1539_e_" name="Protein_exchange_RSp1539" reversible="false">
    <notes>
      <html:p>GENE_ASSOCIATION: ( e0312 )</html:p>
      <html:p>PROTEIN_ASSOCIATION: ( e0312 )</html:p>
      <html:p>SUBSYSTEM: Exchange_macromolecule_protein</html:p>
      <html:p>PROTEIN_CLASS: No Assignment</html:p>
      <html:p>GENERIC: false</html:p>
      <html:p>TYPE: small</html:p>
      <html:p>HOLE: false</html:p>
      <html:p>SCORE: NA</html:p>
      <html:p>STATUS: NA</html:p>
    </notes>
    <listOfReactants>
      <speciesReference species="M_RSp1539_e" stoichiometry="1"/>
    </listOfReactants>
    <listOfProducts>
      <speciesReference species="M_RSp1539_b" stoichiometry="1"/>
    </listOfProducts>
  </reaction>
  <reaction id="R_MTHFC" name="methenyltetrahydrofolate_cyclohydrolase" reversible="true">
    <notes>
      <html:p>GENE_ASSOCIATION: ( RSc1596 )</html:p>
      <html:p>PROTEIN_ASSOCIATION: ( RSc1596 )</html:p>
      <html:p>SUBSYSTEM: One_carbon_pool_by_folate</html:p>
      <html:p>PROTEIN_CLASS: 3.5.4.9</html:p>
      <html:p>GENERIC: false</html:p>
      <html:p>TYPE: small</html:p>
      <html:p>HOLE: false</html:p>
      <html:p>SCORE: NA</html:p>
      <html:p>STATUS: NA</html:p>
    </notes>
    <listOfReactants>
      <speciesReference species="M_methf_c" stoichiometry="1"/>
      <speciesReference species="M_h2o_c" stoichiometry="1"/>
    </listOfReactants>
    <listOfProducts>
      <speciesReference species="M_10fthf_c" stoichiometry="1"/>
      <speciesReference species="M_h_c" stoichiometry="1"/>
    </listOfProducts>
  </reaction>
  <reaction id="R_CLPNS120pp" name="cardiolipin_synthase__periplasmic__n_C12_0_" reversible="true">
    <notes>
      <html:p>GENE_ASSOCIATION: ( RSp1211 ) or ( RSc0470 )</html:p>
      <html:p>PROTEIN_ASSOCIATION: ( RSp1211 ) or ( RSc0470 )</html:p>
      <html:p>SUBSYSTEM: Glycerophospholipid_metabolism</html:p>
      <html:p>PROTEIN_CLASS: 2.7.8.-</html:p>
      <html:p>GENERIC: false</html:p>
      <html:p>TYPE: small</html:p>
      <html:p>HOLE: false</html:p>
      <html:p>SCORE: NA</html:p>
      <html:p>STATUS: NA</html:p>
    </notes>
    <listOfReactants>
      <speciesReference species="M_pg120_p" stoichiometry="2"/>
    </listOfReactants>
    <listOfProducts>
      <speciesReference species="M_clpn120_p" stoichiometry="1"/>
      <speciesReference species="M_glyc_p" stoichiometry="1"/>
    </listOfProducts>
  </reaction>
  <reaction id="R_MTHFD" name="methylenetetrahydrofolate_dehydrogenase__NADP_" reversible="true">
    <notes>
      <html:p>GENE_ASSOCIATION: ( RSc1596 )</html:p>
      <html:p>PROTEIN_ASSOCIATION: ( RSc1596 )</html:p>
      <html:p>SUBSYSTEM: One_carbon_pool_by_folate</html:p>
      <html:p>PROTEIN_CLASS: 1.5.1.5</html:p>
      <html:p>GENERIC: false</html:p>
      <html:p>TYPE: small</html:p>
      <html:p>HOLE: false</html:p>
      <html:p>SCORE: NA</html:p>
      <html:p>STATUS: NA</html:p>
    </notes>
    <listOfReactants>
      <speciesReference species="M_mlthf_c" stoichiometry="1"/>
      <speciesReference species="M_nadp_c" stoichiometry="1"/>
    </listOfReactants>
    <listOfProducts>
      <speciesReference species="M_nadph_c" stoichiometry="1"/>
      <speciesReference species="M_methf_c" stoichiometry="1"/>
    </listOfProducts>
  </reaction>
  <reaction id="R_THRD_L" name="L_threonine_deaminase" reversible="false">
    <notes>
      <html:p>GENE_ASSOCIATION: ( RSc0449 ) or ( RSp1516 )</html:p>
      <html:p>PROTEIN_ASSOCIATION: ( RSc0449 ) or ( RSp1516 )</html:p>
      <html:p>SUBSYSTEM: Isoleucine_biosynthesis</html:p>
      <html:p>PROTEIN_CLASS: 4.3.1.19</html:p>
      <html:p>GENERIC: false</html:p>
      <html:p>TYPE: small</html:p>
      <html:p>HOLE: false</html:p>
      <html:p>SCORE: NA</html:p>
      <html:p>STATUS: NA</html:p>
    </notes>
    <listOfReactants>
      <speciesReference species="M_thr_L_c" stoichiometry="1"/>
    </listOfReactants>
    <listOfProducts>
      <speciesReference species="M_nh4_c" stoichiometry="1"/>
      <speciesReference species="M_2obut_c" stoichiometry="1"/>
    </listOfProducts>
  </reaction>
  <reaction id="R_GLNTRS" name="Glutaminyl_tRNA_synthetase" reversible="false">
    <notes>
      <html:p>GENE_ASSOCIATION: ( RSc0791 and RS03325 )</html:p>
      <html:p>PROTEIN_ASSOCIATION: ( RSc0791_and_RS03325 )</html:p>
      <html:p>SUBSYSTEM: Glutamine_biosynthesis</html:p>
      <html:p>PROTEIN_CLASS: 6.1.1.18</html:p>
      <html:p>GENERIC: false</html:p>
      <html:p>TYPE: small</html:p>
      <html:p>HOLE: false</html:p>
      <html:p>SCORE: NA</html:p>
      <html:p>STATUS: NA</html:p>
    </notes>
    <listOfReactants>
      <speciesReference species="M_atp_c" stoichiometry="1"/>
      <speciesReference species="M_trnagln_c" stoichiometry="1"/>
      <speciesReference species="M_gln_L_c" stoichiometry="1"/>
    </listOfReactants>
    <listOfProducts>
      <speciesReference species="M_ppi_c" stoichiometry="1"/>
      <speciesReference species="M_glntrna_c" stoichiometry="1"/>
      <speciesReference species="M_amp_c" stoichiometry="1"/>
    </listOfProducts>
  </reaction>
  <reaction id="R_EX_protein_Mel_e_" name="Protein_exchange_Mel" reversible="false">
    <notes>
      <html:p>GENE_ASSOCIATION: ( e0273 )</html:p>
      <html:p>PROTEIN_ASSOCIATION: ( e0273 )</html:p>
      <html:p>SUBSYSTEM: Exchange_macromolecule_protein</html:p>
      <html:p>PROTEIN_CLASS: No Assignment</html:p>
      <html:p>GENERIC: false</html:p>
      <html:p>TYPE: small</html:p>
      <html:p>HOLE: false</html:p>
      <html:p>SCORE: NA</html:p>
      <html:p>STATUS: NA</html:p>
    </notes>
    <listOfReactants>
      <speciesReference species="M_Mel_e" stoichiometry="1"/>
    </listOfReactants>
    <listOfProducts>
      <speciesReference species="M_Mel_b" stoichiometry="1"/>
    </listOfProducts>
  </reaction>
  <reaction id="R_METSOXR1pept" name="L_methionine_S_oxide_reductase_peptides" reversible="false">
    <notes>
      <html:p>GENE_ASSOCIATION: ( RSc0067 and RSc0764 ) or ( RSc0779 and RSc0764 ) or ( RSc2638 and RSc0764 ) or ( RSc0764 and RSc1188 )</html:p>
      <html:p>PROTEIN_ASSOCIATION: ( RSc0764_and_RSc0067 ) or ( RSc0764_and_RSc0779 ) or ( RSc0764_and_RSc2638 ) or ( RSc0764_and_RSc1188 )</html:p>
      <html:p>SUBSYSTEM: ROS_salvage_pathways</html:p>
      <html:p>PROTEIN_CLASS: 1.8.4.11</html:p>
      <html:p>GENERIC: false</html:p>
      <html:p>TYPE: small</html:p>
      <html:p>HOLE: false</html:p>
      <html:p>SCORE: NA</html:p>
      <html:p>STATUS: NA</html:p>
    </notes>
    <listOfReactants>
      <speciesReference species="M_metsox_S_L_pept_c" stoichiometry="1"/>
      <speciesReference species="M_trdrd_c" stoichiometry="1"/>
    </listOfReactants>
    <listOfProducts>
      <speciesReference species="M_met_L_pept_c" stoichiometry="1"/>
      <speciesReference species="M_h2o_c" stoichiometry="1"/>
      <speciesReference species="M_trdox_c" stoichiometry="1"/>
    </listOfProducts>
  </reaction>
  <reaction id="R_EX_T3SS_E_RipV1_e_" name="Type_III_effector_exchange_RipV1" reversible="true">
    <notes>
      <html:p>GENE_ASSOCIATION: ( e0404 )</html:p>
      <html:p>PROTEIN_ASSOCIATION: ( e0404 )</html:p>
      <html:p>SUBSYSTEM: Exchange_macromolecule_Type_III_effector</html:p>
      <html:p>PROTEIN_CLASS: No Assignment</html:p>
      <html:p>GENERIC: false</html:p>
      <html:p>TYPE: small</html:p>
      <html:p>HOLE: false</html:p>
      <html:p>SCORE: NA</html:p>
      <html:p>STATUS: NA</html:p>
    </notes>
    <listOfReactants>
      <speciesReference species="M_RipV1_e" stoichiometry="1"/>
    </listOfReactants>
    <listOfProducts>
      <speciesReference species="M_RipV1_b" stoichiometry="1"/>
    </listOfProducts>
  </reaction>
  <reaction id="R_SPRMS" name="spermine_synthase" reversible="false">
    <notes>
      <html:p>GENE_ASSOCIATION: ( RSc0995 )</html:p>
      <html:p>PROTEIN_ASSOCIATION: ( RSc0995 )</html:p>
      <html:p>SUBSYSTEM: Polyamine_biosynthesis</html:p>
      <html:p>PROTEIN_CLASS: 2.5.1.22</html:p>
      <html:p>GENERIC: false</html:p>
      <html:p>TYPE: small</html:p>
      <html:p>HOLE: false</html:p>
      <html:p>SCORE: NA</html:p>
      <html:p>STATUS: NA</html:p>
    </notes>
    <listOfReactants>
      <speciesReference species="M_ametam_c" stoichiometry="1"/>
      <speciesReference species="M_spmd_c" stoichiometry="1"/>
    </listOfReactants>
    <listOfProducts>
      <speciesReference species="M_h_c" stoichiometry="1"/>
      <speciesReference species="M_sprm_c" stoichiometry="1"/>
      <speciesReference species="M_5mta_c" stoichiometry="1"/>
    </listOfProducts>
  </reaction>
  <reaction id="R_CDPMEK" name="4__cytidine_5__diphospho__2_C_methyl_D_erythritol_kinase" reversible="false">
    <notes>
      <html:p>GENE_ASSOCIATION: ( RSc0396 )</html:p>
      <html:p>PROTEIN_ASSOCIATION: ( RSc0396 )</html:p>
      <html:p>SUBSYSTEM: Isoprenoid_biosynthesis</html:p>
      <html:p>PROTEIN_CLASS: 2.7.1.148</html:p>
      <html:p>GENERIC: false</html:p>
      <html:p>TYPE: small</html:p>
      <html:p>HOLE: false</html:p>
      <html:p>SCORE: NA</html:p>
      <html:p>STATUS: NA</html:p>
    </notes>
    <listOfReactants>
      <speciesReference species="M_atp_c" stoichiometry="1"/>
      <speciesReference species="M_4c2me_c" stoichiometry="1"/>
    </listOfReactants>
    <listOfProducts>
      <speciesReference species="M_h_c" stoichiometry="1"/>
      <speciesReference species="M_adp_c" stoichiometry="1"/>
      <speciesReference species="M_2p4c2me_c" stoichiometry="1"/>
    </listOfProducts>
  </reaction>
  <reaction id="R_PPOR" name="Phenylpyruvate_oxygen_oxidoreductase__hydroxylating_decarboxylating_" reversible="false">
    <notes>
      <html:p>GENE_ASSOCIATION: ( RSp1316 ) or ( RSp1400 ) or ( RSc3103 ) or ( RSp1347 )</html:p>
      <html:p>PROTEIN_ASSOCIATION: ( RSp1316 ) or ( RSp1400 ) or ( RSc3103 ) or ( RSp1347 )</html:p>
      <html:p>SUBSYSTEM: Tyrosine_degradation</html:p>
      <html:p>PROTEIN_CLASS: 1.13.11.27</html:p>
      <html:p>GENERIC: false</html:p>
      <html:p>TYPE: small</html:p>
      <html:p>HOLE: false</html:p>
      <html:p>SCORE: NA</html:p>
      <html:p>STATUS: NA</html:p>
    </notes>
    <listOfReactants>
      <speciesReference species="M_o2_c" stoichiometry="1"/>
      <speciesReference species="M_phpyr_c" stoichiometry="1"/>
    </listOfReactants>
    <listOfProducts>
      <speciesReference species="M_2hyoxplac_c" stoichiometry="1"/>
      <speciesReference species="M_co2_c" stoichiometry="1"/>
    </listOfProducts>
  </reaction>
  <reaction id="R_MNLabcpp" name="D_mannitol_transport_via_ABC_system" reversible="false">
    <notes>
      <html:p>GENE_ASSOCIATION: ( RSc2142 and RSc2140 and RSc2143 and RSc2144 )</html:p>
      <html:p>PROTEIN_ASSOCIATION: ( RSc2140_and_RSc2142_and_RSc2143_and_RSc2144 )</html:p>
      <html:p>SUBSYSTEM: Transport_carbon_substrate</html:p>
      <html:p>PROTEIN_CLASS: No Assignment</html:p>
      <html:p>GENERIC: false</html:p>
      <html:p>TYPE: small</html:p>
      <html:p>HOLE: false</html:p>
      <html:p>SCORE: NA</html:p>
      <html:p>STATUS: NA</html:p>
    </notes>
    <listOfReactants>
      <speciesReference species="M_atp_c" stoichiometry="1"/>
      <speciesReference species="M_h2o_c" stoichiometry="1"/>
      <speciesReference species="M_mnl_p" stoichiometry="1"/>
    </listOfReactants>
    <listOfProducts>
      <speciesReference species="M_pi_c" stoichiometry="1"/>
      <speciesReference species="M_adp_c" stoichiometry="1"/>
      <speciesReference species="M_h_c" stoichiometry="1"/>
      <speciesReference species="M_mnl_c" stoichiometry="1"/>
    </listOfProducts>
  </reaction>
  <reaction id="R_T3SS_E_RipAY_BioS" name="Type_III_effector_biosynthesis_RipAY" reversible="false">
    <notes>
      <html:p>GENE_ASSOCIATION: ( RSp1022 )</html:p>
      <html:p>PROTEIN_ASSOCIATION: ( RSp1022 )</html:p>
      <html:p>SUBSYSTEM: Macromolecule_biosynthesis_Type_III_effector</html:p>
      <html:p>PROTEIN_CLASS: No Assignment</html:p>
      <html:p>GENERIC: false</html:p>
      <html:p>TYPE: small</html:p>
      <html:p>HOLE: false</html:p>
      <html:p>SCORE: NA</html:p>
      <html:p>STATUS: NA</html:p>
    </notes>
    <listOfReactants>
      <speciesReference species="M_thrtrna_c" stoichiometry="21"/>
      <speciesReference species="M_argtrna_c" stoichiometry="28"/>
      <speciesReference species="M_asntrna_c" stoichiometry="14"/>
      <speciesReference species="M_trptrna_c" stoichiometry="6"/>
      <speciesReference species="M_glntrna_c" stoichiometry="11"/>
      <speciesReference species="M_mettrna_c" stoichiometry="7"/>
      <speciesReference species="M_atp_c" stoichiometry="1382.784"/>
      <speciesReference species="M_iletrna_c" stoichiometry="10"/>
      <speciesReference species="M_glutrna_c" stoichiometry="22"/>
      <speciesReference species="M_histrna_c" stoichiometry="11"/>
      <speciesReference species="M_alatrna_c" stoichiometry="49"/>
      <speciesReference species="M_cystrna_c" stoichiometry="1"/>
      <speciesReference species="M_sertrna_c" stoichiometry="36"/>
      <speciesReference species="M_h2o_c" stoichiometry="1382.784"/>
      <speciesReference species="M_valtrna_c" stoichiometry="29"/>
      <speciesReference species="M_glytrna_c" stoichiometry="31"/>
      <speciesReference species="M_phetrna_c" stoichiometry="8"/>
      <speciesReference species="M_protrna_c" stoichiometry="42"/>
      <speciesReference species="M_asptrna_c" stoichiometry="22"/>
      <speciesReference species="M_leutrna_c" stoichiometry="38"/>
      <speciesReference species="M_tyrtrna_c" stoichiometry="8"/>
      <speciesReference species="M_lystrna_c" stoichiometry="22"/>
    </listOfReactants>
    <listOfProducts>
      <speciesReference species="M_trnaglu_c" stoichiometry="22"/>
      <speciesReference species="M_trnagln_c" stoichiometry="11"/>
      <speciesReference species="M_trnatrp_c" stoichiometry="6"/>
      <speciesReference species="M_trnapro_c" stoichiometry="42"/>
      <speciesReference species="M_RipAY_c" stoichiometry="1"/>
      <speciesReference species="M_trnaphe_c" stoichiometry="8"/>
      <speciesReference species="M_h_c" stoichiometry="1382.784"/>
      <speciesReference species="M_trnaasp_c" stoichiometry="36"/>
      <speciesReference species="M_trnaarg_c" stoichiometry="28"/>
      <speciesReference species="M_trnaleu_c" stoichiometry="38"/>
      <speciesReference species="M_pi_c" stoichiometry="1382.784"/>
      <speciesReference species="M_trnalys_c" stoichiometry="22"/>
      <speciesReference species="M_trnaser_c" stoichiometry="36"/>
      <speciesReference species="M_adp_c" stoichiometry="1382.784"/>
      <speciesReference species="M_trnaile_c" stoichiometry="10"/>
      <speciesReference species="M_trnaval_c" stoichiometry="29"/>
      <speciesReference species="M_trnagly_c" stoichiometry="31"/>
      <speciesReference species="M_trnacys_c" stoichiometry="1"/>
      <speciesReference species="M_trnathr_c" stoichiometry="21"/>
      <speciesReference species="M_trnahis_c" stoichiometry="11"/>
      <speciesReference species="M_trnaala_c" stoichiometry="49"/>
      <speciesReference species="M_trnatyr_c" stoichiometry="8"/>
      <speciesReference species="M_trnamet_c" stoichiometry="7"/>
    </listOfProducts>
  </reaction>
  <reaction id="R_PGMT" name="phosphoglucomutase" reversible="true">
    <notes>
      <html:p>GENE_ASSOCIATION: ( RSc0691 )</html:p>
      <html:p>PROTEIN_ASSOCIATION: ( RSc0691 )</html:p>
      <html:p>SUBSYSTEM: UDP_Glucose_biosynthesis</html:p>
      <html:p>PROTEIN_CLASS: 5.4.2.2</html:p>
      <html:p>GENERIC: false</html:p>
      <html:p>TYPE: small</html:p>
      <html:p>HOLE: false</html:p>
      <html:p>SCORE: NA</html:p>
      <html:p>STATUS: NA</html:p>
    </notes>
    <listOfReactants>
      <speciesReference species="M_g1p_c" stoichiometry="1"/>
    </listOfReactants>
    <listOfProducts>
      <speciesReference species="M_g6p_c" stoichiometry="1"/>
    </listOfProducts>
  </reaction>
  <reaction id="R_PROtex" name="L_proline_transport_via_diffusion__extracellular_to_periplasm_" reversible="true">
    <notes>
      <html:p>GENE_ASSOCIATION: ( d0206 )</html:p>
      <html:p>PROTEIN_ASSOCIATION: ( d0206 )</html:p>
      <html:p>SUBSYSTEM: Transport_carbon_substrate</html:p>
      <html:p>PROTEIN_CLASS: No Assignment</html:p>
      <html:p>GENERIC: false</html:p>
      <html:p>TYPE: small</html:p>
      <html:p>HOLE: false</html:p>
      <html:p>SCORE: NA</html:p>
      <html:p>STATUS: NA</html:p>
    </notes>
    <listOfReactants>
      <speciesReference species="M_pro_L_e" stoichiometry="1"/>
    </listOfReactants>
    <listOfProducts>
      <speciesReference species="M_pro_L_p" stoichiometry="1"/>
    </listOfProducts>
  </reaction>
  <reaction id="R_PGSA181" name="Phosphatidylglycerol_synthase__n_C18_1_" reversible="false">
    <notes>
      <html:p>GENE_ASSOCIATION: ( RSc1072 )</html:p>
      <html:p>PROTEIN_ASSOCIATION: ( RSc1072 )</html:p>
      <html:p>SUBSYSTEM: Glycerophospholipid_metabolism</html:p>
      <html:p>PROTEIN_CLASS: 2.7.8.5</html:p>
      <html:p>GENERIC: false</html:p>
      <html:p>TYPE: small</html:p>
      <html:p>HOLE: false</html:p>
      <html:p>SCORE: NA</html:p>
      <html:p>STATUS: NA</html:p>
    </notes>
    <listOfReactants>
      <speciesReference species="M_cdpdodec11eg_c" stoichiometry="1"/>
      <speciesReference species="M_glyc3p_c" stoichiometry="1"/>
    </listOfReactants>
    <listOfProducts>
      <speciesReference species="M_pgp181_c" stoichiometry="1"/>
      <speciesReference species="M_cmp_c" stoichiometry="1"/>
      <speciesReference species="M_h_c" stoichiometry="1"/>
    </listOfProducts>
  </reaction>
  <reaction id="R_GLYCtex" name="glycerol_transport_via_diffusion__extracellular_to_periplasm_" reversible="true">
    <notes>
      <html:p>GENE_ASSOCIATION: ( d0202 )</html:p>
      <html:p>PROTEIN_ASSOCIATION: ( d0202 )</html:p>
      <html:p>SUBSYSTEM: Transport_carbon_substrate</html:p>
      <html:p>PROTEIN_CLASS: No Assignment</html:p>
      <html:p>GENERIC: false</html:p>
      <html:p>TYPE: small</html:p>
      <html:p>HOLE: false</html:p>
      <html:p>SCORE: NA</html:p>
      <html:p>STATUS: NA</html:p>
    </notes>
    <listOfReactants>
      <speciesReference species="M_glyc_e" stoichiometry="1"/>
    </listOfReactants>
    <listOfProducts>
      <speciesReference species="M_glyc_p" stoichiometry="1"/>
    </listOfProducts>
  </reaction>
  <reaction id="R_PItex" name="phosphate_transport_via_diffusion__extracellular_to_periplasm_" reversible="true">
    <notes>
      <html:p>GENE_ASSOCIATION: ( d0218 )</html:p>
      <html:p>PROTEIN_ASSOCIATION: ( d0218 )</html:p>
      <html:p>SUBSYSTEM: Transport_ion_substrate</html:p>
      <html:p>PROTEIN_CLASS: No Assignment</html:p>
      <html:p>GENERIC: false</html:p>
      <html:p>TYPE: small</html:p>
      <html:p>HOLE: false</html:p>
      <html:p>SCORE: NA</html:p>
      <html:p>STATUS: NA</html:p>
    </notes>
    <listOfReactants>
      <speciesReference species="M_pi_e" stoichiometry="1"/>
    </listOfReactants>
    <listOfProducts>
      <speciesReference species="M_pi_p" stoichiometry="1"/>
    </listOfProducts>
  </reaction>
  <reaction id="R_HEPT5" name="heptosyltransferase_I__LPS_core_synthesis_" reversible="false">
    <notes>
      <html:p>GENE_ASSOCIATION: ( RSc0565 ) or ( RSc0692 )</html:p>
      <html:p>PROTEIN_ASSOCIATION: ( RSc0565 ) or ( RSc0692 )</html:p>
      <html:p>SUBSYSTEM: Lipopolysaccharide_biosynthesis</html:p>
      <html:p>PROTEIN_CLASS: 2.4.1.-</html:p>
      <html:p>GENERIC: false</html:p>
      <html:p>TYPE: small</html:p>
      <html:p>HOLE: false</html:p>
      <html:p>SCORE: NA</html:p>
      <html:p>STATUS: NA</html:p>
    </notes>
    <listOfReactants>
      <speciesReference species="M_adphep_LD_c" stoichiometry="1"/>
      <speciesReference species="M_kdolipid4L_c" stoichiometry="1"/>
    </listOfReactants>
    <listOfProducts>
      <speciesReference species="M_adp_c" stoichiometry="1"/>
      <speciesReference species="M_hkdolipa_c" stoichiometry="1"/>
    </listOfProducts>
  </reaction>
  <reaction id="R_MALtex" name="Malate_transport_via_diffusion__extracellular_to_periplasm_" reversible="true">
    <notes>
      <html:p>GENE_ASSOCIATION: ( d0204 )</html:p>
      <html:p>PROTEIN_ASSOCIATION: ( d0204 )</html:p>
      <html:p>SUBSYSTEM: Transport_carbon_substrate</html:p>
      <html:p>PROTEIN_CLASS: No Assignment</html:p>
      <html:p>GENERIC: false</html:p>
      <html:p>TYPE: small</html:p>
      <html:p>HOLE: false</html:p>
      <html:p>SCORE: NA</html:p>
      <html:p>STATUS: NA</html:p>
    </notes>
    <listOfReactants>
      <speciesReference species="M_mal_L_e" stoichiometry="1"/>
    </listOfReactants>
    <listOfProducts>
      <speciesReference species="M_mal_L_p" stoichiometry="1"/>
    </listOfProducts>
  </reaction>
  <reaction id="R_CYTK1" name="cytidylate_kinase__CMP_" reversible="true">
    <notes>
      <html:p>GENE_ASSOCIATION: ( RSc0908 )</html:p>
      <html:p>PROTEIN_ASSOCIATION: ( RSc0908 )</html:p>
      <html:p>SUBSYSTEM: Pyrimidine_biosynthesis</html:p>
      <html:p>PROTEIN_CLASS: 2.7.4.14</html:p>
      <html:p>GENERIC: false</html:p>
      <html:p>TYPE: small</html:p>
      <html:p>HOLE: false</html:p>
      <html:p>SCORE: NA</html:p>
      <html:p>STATUS: NA</html:p>
    </notes>
    <listOfReactants>
      <speciesReference species="M_cmp_c" stoichiometry="1"/>
      <speciesReference species="M_atp_c" stoichiometry="1"/>
    </listOfReactants>
    <listOfProducts>
      <speciesReference species="M_cdp_c" stoichiometry="1"/>
      <speciesReference species="M_adp_c" stoichiometry="1"/>
    </listOfProducts>
  </reaction>
  <reaction id="R_EX_ala_L_gln_L_e_" name="Dipeptide__ala_gln_exchange" reversible="true">
    <notes>
      <html:p>GENE_ASSOCIATION: ( e0067 )</html:p>
      <html:p>PROTEIN_ASSOCIATION: ( e0067 )</html:p>
      <html:p>SUBSYSTEM: Exchange_carbon_substrate</html:p>
      <html:p>PROTEIN_CLASS: No Assignment</html:p>
      <html:p>GENERIC: false</html:p>
      <html:p>TYPE: small</html:p>
      <html:p>HOLE: false</html:p>
      <html:p>SCORE: NA</html:p>
      <html:p>STATUS: NA</html:p>
    </notes>
    <listOfReactants>
      <speciesReference species="M_ala_L_gln_L_e" stoichiometry="1"/>
    </listOfReactants>
    <listOfProducts>
      <speciesReference species="M_ala_L_gln_L_b" stoichiometry="1"/>
    </listOfProducts>
  </reaction>
  <reaction id="R_EX_T3SS_E_RipG2_e_" name="Type_III_effector_exchange_RipG2" reversible="true">
    <notes>
      <html:p>GENE_ASSOCIATION: ( e0374 )</html:p>
      <html:p>PROTEIN_ASSOCIATION: ( e0374 )</html:p>
      <html:p>SUBSYSTEM: Exchange_macromolecule_Type_III_effector</html:p>
      <html:p>PROTEIN_CLASS: No Assignment</html:p>
      <html:p>GENERIC: false</html:p>
      <html:p>TYPE: small</html:p>
      <html:p>HOLE: false</html:p>
      <html:p>SCORE: NA</html:p>
      <html:p>STATUS: NA</html:p>
    </notes>
    <listOfReactants>
      <speciesReference species="M_RipG2_e" stoichiometry="1"/>
    </listOfReactants>
    <listOfProducts>
      <speciesReference species="M_RipG2_b" stoichiometry="1"/>
    </listOfProducts>
  </reaction>
  <reaction id="R_CYTK2" name="cytidylate_kinase__dCMP_" reversible="true">
    <notes>
      <html:p>GENE_ASSOCIATION: ( RSc0908 )</html:p>
      <html:p>PROTEIN_ASSOCIATION: ( RSc0908 )</html:p>
      <html:p>SUBSYSTEM: Pyrimidine_biosynthesis</html:p>
      <html:p>PROTEIN_CLASS: 2.7.4.14</html:p>
      <html:p>GENERIC: false</html:p>
      <html:p>TYPE: small</html:p>
      <html:p>HOLE: false</html:p>
      <html:p>SCORE: NA</html:p>
      <html:p>STATUS: NA</html:p>
    </notes>
    <listOfReactants>
      <speciesReference species="M_dcmp_c" stoichiometry="1"/>
      <speciesReference species="M_atp_c" stoichiometry="1"/>
    </listOfReactants>
    <listOfProducts>
      <speciesReference species="M_adp_c" stoichiometry="1"/>
      <speciesReference species="M_dcdp_c" stoichiometry="1"/>
    </listOfProducts>
  </reaction>
  <reaction id="R_PGSA180" name="Phosphatidylglycerol_synthase__n_C18_0_" reversible="false">
    <notes>
      <html:p>GENE_ASSOCIATION: ( RSc1072 )</html:p>
      <html:p>PROTEIN_ASSOCIATION: ( RSc1072 )</html:p>
      <html:p>SUBSYSTEM: Glycerophospholipid_metabolism</html:p>
      <html:p>PROTEIN_CLASS: 2.7.8.5</html:p>
      <html:p>GENERIC: false</html:p>
      <html:p>TYPE: small</html:p>
      <html:p>HOLE: false</html:p>
      <html:p>SCORE: NA</html:p>
      <html:p>STATUS: NA</html:p>
    </notes>
    <listOfReactants>
      <speciesReference species="M_glyc3p_c" stoichiometry="1"/>
      <speciesReference species="M_cdpdodecg_c" stoichiometry="1"/>
    </listOfReactants>
    <listOfProducts>
      <speciesReference species="M_h_c" stoichiometry="1"/>
      <speciesReference species="M_pgp180_c" stoichiometry="1"/>
      <speciesReference species="M_cmp_c" stoichiometry="1"/>
    </listOfProducts>
  </reaction>
  <reaction id="R_EX_pc181_e_" name="Phosphatidylcholine__n_C18_1_exchange" reversible="true">
    <notes>
      <html:p>GENE_ASSOCIATION: ( e0239 )</html:p>
      <html:p>PROTEIN_ASSOCIATION: ( e0239 )</html:p>
      <html:p>SUBSYSTEM: Exchange_carbon_substrate</html:p>
      <html:p>PROTEIN_CLASS: No Assignment</html:p>
      <html:p>GENERIC: false</html:p>
      <html:p>TYPE: small</html:p>
      <html:p>HOLE: false</html:p>
      <html:p>SCORE: NA</html:p>
      <html:p>STATUS: NA</html:p>
    </notes>
    <listOfReactants>
      <speciesReference species="M_pc181_e" stoichiometry="1"/>
    </listOfReactants>
    <listOfProducts>
      <speciesReference species="M_pc181_b" stoichiometry="1"/>
    </listOfProducts>
  </reaction>
  <reaction id="R_BHBtex" name="R__3_Hydroxybutanoate_transport_via_diffusion__extracellular_to_periplasm_" reversible="true">
    <notes>
      <html:p>GENE_ASSOCIATION: ( d0158 )</html:p>
      <html:p>PROTEIN_ASSOCIATION: ( d0158 )</html:p>
      <html:p>SUBSYSTEM: Transport_carbon_substrate</html:p>
      <html:p>PROTEIN_CLASS: No Assignment</html:p>
      <html:p>GENERIC: false</html:p>
      <html:p>TYPE: small</html:p>
      <html:p>HOLE: false</html:p>
      <html:p>SCORE: NA</html:p>
      <html:p>STATUS: NA</html:p>
    </notes>
    <listOfReactants>
      <speciesReference species="M_bhb_e" stoichiometry="1"/>
    </listOfReactants>
    <listOfProducts>
      <speciesReference species="M_bhb_p" stoichiometry="1"/>
    </listOfProducts>
  </reaction>
  <reaction id="R_GLYCLTt2rpp" name="glycolate_transport_via_proton_symport__reversible__periplasm_" reversible="true">
    <notes>
      <html:p>GENE_ASSOCIATION: ( RSc0981 )</html:p>
      <html:p>PROTEIN_ASSOCIATION: ( RSc0981 )</html:p>
      <html:p>SUBSYSTEM: Transport_carbon_substrate</html:p>
      <html:p>PROTEIN_CLASS: No Assignment</html:p>
      <html:p>GENERIC: false</html:p>
      <html:p>TYPE: small</html:p>
      <html:p>HOLE: false</html:p>
      <html:p>SCORE: NA</html:p>
      <html:p>STATUS: NA</html:p>
    </notes>
    <listOfReactants>
      <speciesReference species="M_glyclt_p" stoichiometry="1"/>
      <speciesReference species="M_h_p" stoichiometry="1"/>
    </listOfReactants>
    <listOfProducts>
      <speciesReference species="M_glyclt_c" stoichiometry="1"/>
      <speciesReference species="M_h_c" stoichiometry="1"/>
    </listOfProducts>
  </reaction>
  <reaction id="R_T3SS_E_RipY_BioS" name="Type_III_effector_biosynthesis_RipY" reversible="false">
    <notes>
      <html:p>GENE_ASSOCIATION: ( RSc0257 )</html:p>
      <html:p>PROTEIN_ASSOCIATION: ( RSc0257 )</html:p>
      <html:p>SUBSYSTEM: Macromolecule_biosynthesis_Type_III_effector</html:p>
      <html:p>PROTEIN_CLASS: No Assignment</html:p>
      <html:p>GENERIC: false</html:p>
      <html:p>TYPE: small</html:p>
      <html:p>HOLE: false</html:p>
      <html:p>SCORE: NA</html:p>
      <html:p>STATUS: NA</html:p>
    </notes>
    <listOfReactants>
      <speciesReference species="M_thrtrna_c" stoichiometry="44"/>
      <speciesReference species="M_leutrna_c" stoichiometry="85"/>
      <speciesReference species="M_alatrna_c" stoichiometry="139"/>
      <speciesReference species="M_cystrna_c" stoichiometry="7"/>
      <speciesReference species="M_phetrna_c" stoichiometry="23"/>
      <speciesReference species="M_tyrtrna_c" stoichiometry="11"/>
      <speciesReference species="M_valtrna_c" stoichiometry="58"/>
      <speciesReference species="M_trptrna_c" stoichiometry="5"/>
      <speciesReference species="M_atp_c" stoichiometry="3087.996"/>
      <speciesReference species="M_histrna_c" stoichiometry="38"/>
      <speciesReference species="M_lystrna_c" stoichiometry="33"/>
      <speciesReference species="M_glutrna_c" stoichiometry="66"/>
      <speciesReference species="M_glntrna_c" stoichiometry="43"/>
      <speciesReference species="M_argtrna_c" stoichiometry="79"/>
      <speciesReference species="M_asntrna_c" stoichiometry="32"/>
      <speciesReference species="M_glytrna_c" stoichiometry="62"/>
      <speciesReference species="M_h2o_c" stoichiometry="3087.996"/>
      <speciesReference species="M_asptrna_c" stoichiometry="56"/>
      <speciesReference species="M_iletrna_c" stoichiometry="34"/>
      <speciesReference species="M_mettrna_c" stoichiometry="12"/>
      <speciesReference species="M_protrna_c" stoichiometry="57"/>
      <speciesReference species="M_sertrna_c" stoichiometry="45"/>
    </listOfReactants>
    <listOfProducts>
      <speciesReference species="M_trnapro_c" stoichiometry="57"/>
      <speciesReference species="M_trnathr_c" stoichiometry="44"/>
      <speciesReference species="M_trnamet_c" stoichiometry="12"/>
      <speciesReference species="M_trnatrp_c" stoichiometry="5"/>
      <speciesReference species="M_pi_c" stoichiometry="3087.996"/>
      <speciesReference species="M_trnalys_c" stoichiometry="33"/>
      <speciesReference species="M_trnaala_c" stoichiometry="139"/>
      <speciesReference species="M_trnahis_c" stoichiometry="38"/>
      <speciesReference species="M_trnaasp_c" stoichiometry="88"/>
      <speciesReference species="M_RipY_c" stoichiometry="1"/>
      <speciesReference species="M_h_c" stoichiometry="3087.996"/>
      <speciesReference species="M_trnaglu_c" stoichiometry="66"/>
      <speciesReference species="M_adp_c" stoichiometry="3087.996"/>
      <speciesReference species="M_trnatyr_c" stoichiometry="11"/>
      <speciesReference species="M_trnaser_c" stoichiometry="45"/>
      <speciesReference species="M_trnaval_c" stoichiometry="58"/>
      <speciesReference species="M_trnacys_c" stoichiometry="7"/>
      <speciesReference species="M_trnaleu_c" stoichiometry="85"/>
      <speciesReference species="M_trnagly_c" stoichiometry="62"/>
      <speciesReference species="M_trnaile_c" stoichiometry="34"/>
      <speciesReference species="M_trnaarg_c" stoichiometry="79"/>
      <speciesReference species="M_trnagln_c" stoichiometry="43"/>
      <speciesReference species="M_trnaphe_c" stoichiometry="23"/>
    </listOfProducts>
  </reaction>
  <reaction id="R_MSO3abcpp" name="methanesulfonate_transport_via_ABC_system__periplasm_" reversible="false">
    <notes>
      <html:p>GENE_ASSOCIATION: ( RSc1338 and RSc1341 and RSc1340 ) or ( RSc1341 and RSp1383 and RSc1340 )</html:p>
      <html:p>PROTEIN_ASSOCIATION: ( RSc1338_and_RSc1341_and_RSc1340 ) or ( RSp1383_and_RSc1341_and_RSc1340 )</html:p>
      <html:p>SUBSYSTEM: Transport_carbon_substrate</html:p>
      <html:p>PROTEIN_CLASS: No Assignment</html:p>
      <html:p>GENERIC: false</html:p>
      <html:p>TYPE: small</html:p>
      <html:p>HOLE: false</html:p>
      <html:p>SCORE: NA</html:p>
      <html:p>STATUS: NA</html:p>
    </notes>
    <listOfReactants>
      <speciesReference species="M_h2o_c" stoichiometry="1"/>
      <speciesReference species="M_mso3_p" stoichiometry="1"/>
      <speciesReference species="M_atp_c" stoichiometry="1"/>
    </listOfReactants>
    <listOfProducts>
      <speciesReference species="M_h_c" stoichiometry="1"/>
      <speciesReference species="M_pi_c" stoichiometry="1"/>
      <speciesReference species="M_adp_c" stoichiometry="1"/>
      <speciesReference species="M_mso3_c" stoichiometry="1"/>
    </listOfProducts>
  </reaction>
  <reaction id="R_EX_g3ps_e_" name="Glycerophosphoserine_exchange" reversible="true">
    <notes>
      <html:p>GENE_ASSOCIATION: ( e0129 )</html:p>
      <html:p>PROTEIN_ASSOCIATION: ( e0129 )</html:p>
      <html:p>SUBSYSTEM: Exchange_carbon_substrate</html:p>
      <html:p>PROTEIN_CLASS: No Assignment</html:p>
      <html:p>GENERIC: false</html:p>
      <html:p>TYPE: small</html:p>
      <html:p>HOLE: false</html:p>
      <html:p>SCORE: NA</html:p>
      <html:p>STATUS: NA</html:p>
    </notes>
    <listOfReactants>
      <speciesReference species="M_g3ps_e" stoichiometry="1"/>
    </listOfReactants>
    <listOfProducts>
      <speciesReference species="M_g3ps_b" stoichiometry="1"/>
    </listOfProducts>
  </reaction>
  <reaction id="R_NACt1pp" name="Nicotinic_acid_transport_via_proton_symport__periplasm_" reversible="true">
    <notes>
      <html:p>GENE_ASSOCIATION: ( RSp0052 )</html:p>
      <html:p>PROTEIN_ASSOCIATION: ( RSp0052 )</html:p>
      <html:p>SUBSYSTEM: Transport_cofactor_substrate</html:p>
      <html:p>PROTEIN_CLASS: No Assignment</html:p>
      <html:p>GENERIC: false</html:p>
      <html:p>TYPE: small</html:p>
      <html:p>HOLE: false</html:p>
      <html:p>SCORE: NA</html:p>
      <html:p>STATUS: NA</html:p>
    </notes>
    <listOfReactants>
      <speciesReference species="M_nac_p" stoichiometry="1"/>
      <speciesReference species="M_h_p" stoichiometry="1"/>
    </listOfReactants>
    <listOfProducts>
      <speciesReference species="M_nac_c" stoichiometry="1"/>
      <speciesReference species="M_h_c" stoichiometry="1"/>
    </listOfProducts>
  </reaction>
  <reaction id="R_GLCURt2rpp" name="D_glucuronate_transport_via_proton_symport__reversible__periplasm_" reversible="true">
    <notes>
      <html:p>GENE_ASSOCIATION: ( RSp0834 ) or ( RSc1080 )</html:p>
      <html:p>PROTEIN_ASSOCIATION: ( RSp0834 ) or ( RSc1080 )</html:p>
      <html:p>SUBSYSTEM: Transport_carbon_substrate</html:p>
      <html:p>PROTEIN_CLASS: No Assignment</html:p>
      <html:p>GENERIC: false</html:p>
      <html:p>TYPE: small</html:p>
      <html:p>HOLE: false</html:p>
      <html:p>SCORE: NA</html:p>
      <html:p>STATUS: NA</html:p>
    </notes>
    <listOfReactants>
      <speciesReference species="M_glcur_p" stoichiometry="1"/>
      <speciesReference species="M_h_p" stoichiometry="1"/>
    </listOfReactants>
    <listOfProducts>
      <speciesReference species="M_h_c" stoichiometry="1"/>
      <speciesReference species="M_glcur_c" stoichiometry="1"/>
    </listOfProducts>
  </reaction>
  <reaction id="R_HKNDDH" name="2_hydroxy_6_ketonona_2_4_dienedioic_acid_hydrolase" reversible="false">
    <notes>
      <html:p>GENE_ASSOCIATION: ( NoAssignment )</html:p>
      <html:p>PROTEIN_ASSOCIATION: ( NoAssignment )</html:p>
      <html:p>SUBSYSTEM: Phenylpropanoid_degradation</html:p>
      <html:p>PROTEIN_CLASS: 3.7.1.14</html:p>
      <html:p>GENERIC: false</html:p>
      <html:p>TYPE: small</html:p>
      <html:p>HOLE: false</html:p>
      <html:p>SCORE: NA</html:p>
      <html:p>STATUS: NA</html:p>
    </notes>
    <listOfReactants>
      <speciesReference species="M_hkndd_c" stoichiometry="1"/>
      <speciesReference species="M_h2o_c" stoichiometry="1"/>
    </listOfReactants>
    <listOfProducts>
      <speciesReference species="M_op4en_c" stoichiometry="1"/>
      <speciesReference species="M_succ_c" stoichiometry="1"/>
      <speciesReference species="M_h_c" stoichiometry="1"/>
    </listOfProducts>
  </reaction>
  <reaction id="R_EX_ac_e_" name="Acetate_exchange" reversible="true">
    <notes>
      <html:p>GENE_ASSOCIATION: ( e0043 )</html:p>
      <html:p>PROTEIN_ASSOCIATION: ( e0043 )</html:p>
      <html:p>SUBSYSTEM: Exchange_carbon_substrate</html:p>
      <html:p>PROTEIN_CLASS: No Assignment</html:p>
      <html:p>GENERIC: false</html:p>
      <html:p>TYPE: small</html:p>
      <html:p>HOLE: false</html:p>
      <html:p>SCORE: NA</html:p>
      <html:p>STATUS: NA</html:p>
    </notes>
    <listOfReactants>
      <speciesReference species="M_ac_e" stoichiometry="1"/>
    </listOfReactants>
    <listOfProducts>
      <speciesReference species="M_ac_b" stoichiometry="1"/>
    </listOfProducts>
  </reaction>
  <reaction id="R_PROT_ce_RSc0104_S" name="Protein_secretion_cytoplasm_to_extracellular_RSc0104" reversible="false">
    <notes>
      <html:p>GENE_ASSOCIATION: ( RSp0290 and RSp0291 and RSp0292 )</html:p>
      <html:p>PROTEIN_ASSOCIATION: ( RSp0290_and_RSp0291_and_RSp0292 )</html:p>
      <html:p>SUBSYSTEM: Macromolecule_secretion_protein</html:p>
      <html:p>PROTEIN_CLASS: No Assignment</html:p>
      <html:p>GENERIC: false</html:p>
      <html:p>TYPE: small</html:p>
      <html:p>HOLE: false</html:p>
      <html:p>SCORE: NA</html:p>
      <html:p>STATUS: NA</html:p>
    </notes>
    <listOfReactants>
      <speciesReference species="M_RSc0104_c" stoichiometry="1"/>
      <speciesReference species="M_atp_c" stoichiometry="960"/>
      <speciesReference species="M_h2o_c" stoichiometry="960"/>
    </listOfReactants>
    <listOfProducts>
      <speciesReference species="M_pi_c" stoichiometry="960"/>
      <speciesReference species="M_RSc0104_e" stoichiometry="1"/>
      <speciesReference species="M_h_c" stoichiometry="960"/>
      <speciesReference species="M_adp_c" stoichiometry="960"/>
    </listOfProducts>
  </reaction>
  <reaction id="R_T3SS_E_RipG2_BioS" name="Type_III_effector_biosynthesis_RipG2" reversible="false">
    <notes>
      <html:p>GENE_ASSOCIATION: ( RSp0672 )</html:p>
      <html:p>PROTEIN_ASSOCIATION: ( RSp0672 )</html:p>
      <html:p>SUBSYSTEM: Macromolecule_biosynthesis_Type_III_effector</html:p>
      <html:p>PROTEIN_CLASS: No Assignment</html:p>
      <html:p>GENERIC: false</html:p>
      <html:p>TYPE: small</html:p>
      <html:p>HOLE: false</html:p>
      <html:p>SCORE: NA</html:p>
      <html:p>STATUS: NA</html:p>
    </notes>
    <listOfReactants>
      <speciesReference species="M_asntrna_c" stoichiometry="56"/>
      <speciesReference species="M_tyrtrna_c" stoichiometry="10"/>
      <speciesReference species="M_argtrna_c" stoichiometry="82"/>
      <speciesReference species="M_thrtrna_c" stoichiometry="63"/>
      <speciesReference species="M_leutrna_c" stoichiometry="146"/>
      <speciesReference species="M_mettrna_c" stoichiometry="12"/>
      <speciesReference species="M_valtrna_c" stoichiometry="40"/>
      <speciesReference species="M_phetrna_c" stoichiometry="11"/>
      <speciesReference species="M_lystrna_c" stoichiometry="13"/>
      <speciesReference species="M_alatrna_c" stoichiometry="175"/>
      <speciesReference species="M_glytrna_c" stoichiometry="88"/>
      <speciesReference species="M_trptrna_c" stoichiometry="8"/>
      <speciesReference species="M_histrna_c" stoichiometry="19"/>
      <speciesReference species="M_glntrna_c" stoichiometry="26"/>
      <speciesReference species="M_sertrna_c" stoichiometry="104"/>
      <speciesReference species="M_iletrna_c" stoichiometry="29"/>
      <speciesReference species="M_h2o_c" stoichiometry="3440.34"/>
      <speciesReference species="M_glutrna_c" stoichiometry="34"/>
      <speciesReference species="M_asptrna_c" stoichiometry="55"/>
      <speciesReference species="M_cystrna_c" stoichiometry="7"/>
      <speciesReference species="M_protrna_c" stoichiometry="57"/>
      <speciesReference species="M_atp_c" stoichiometry="3440.34"/>
    </listOfReactants>
    <listOfProducts>
      <speciesReference species="M_trnaarg_c" stoichiometry="82"/>
      <speciesReference species="M_trnamet_c" stoichiometry="12"/>
      <speciesReference species="M_trnaglu_c" stoichiometry="34"/>
      <speciesReference species="M_RipG2_c" stoichiometry="1"/>
      <speciesReference species="M_trnaval_c" stoichiometry="40"/>
      <speciesReference species="M_trnacys_c" stoichiometry="7"/>
      <speciesReference species="M_trnaala_c" stoichiometry="175"/>
      <speciesReference species="M_trnaphe_c" stoichiometry="11"/>
      <speciesReference species="M_trnalys_c" stoichiometry="13"/>
      <speciesReference species="M_trnaleu_c" stoichiometry="146"/>
      <speciesReference species="M_trnaasp_c" stoichiometry="111"/>
      <speciesReference species="M_pi_c" stoichiometry="3440.34"/>
      <speciesReference species="M_trnagly_c" stoichiometry="88"/>
      <speciesReference species="M_trnahis_c" stoichiometry="19"/>
      <speciesReference species="M_trnaser_c" stoichiometry="104"/>
      <speciesReference species="M_trnatyr_c" stoichiometry="10"/>
      <speciesReference species="M_adp_c" stoichiometry="3440.34"/>
      <speciesReference species="M_trnapro_c" stoichiometry="57"/>
      <speciesReference species="M_trnagln_c" stoichiometry="26"/>
      <speciesReference species="M_trnaile_c" stoichiometry="29"/>
      <speciesReference species="M_trnathr_c" stoichiometry="63"/>
      <speciesReference species="M_h_c" stoichiometry="3440.34"/>
      <speciesReference species="M_trnatrp_c" stoichiometry="8"/>
    </listOfProducts>
  </reaction>
  <reaction id="R_PYNP1" name="pyrimidine_nucleoside_phosphorylase__cytosine_" reversible="true">
    <notes>
      <html:p>GENE_ASSOCIATION: ( RSc0204 )</html:p>
      <html:p>PROTEIN_ASSOCIATION: ( RSc0204 )</html:p>
      <html:p>SUBSYSTEM: Pyrimidine_salvage_pathway</html:p>
      <html:p>PROTEIN_CLASS: 2.4.2.2</html:p>
      <html:p>GENERIC: false</html:p>
      <html:p>TYPE: small</html:p>
      <html:p>HOLE: false</html:p>
      <html:p>SCORE: NA</html:p>
      <html:p>STATUS: NA</html:p>
    </notes>
    <listOfReactants>
      <speciesReference species="M_csn_c" stoichiometry="1"/>
      <speciesReference species="M_r1p_c" stoichiometry="1"/>
    </listOfReactants>
    <listOfProducts>
      <speciesReference species="M_pi_c" stoichiometry="1"/>
      <speciesReference species="M_cytd_c" stoichiometry="1"/>
    </listOfProducts>
  </reaction>
  <reaction id="R_HACD1" name="3_hydroxyacyl_CoA_dehydrogenase__acetoacetyl_CoA_" reversible="true">
    <notes>
      <html:p>GENE_ASSOCIATION: ( RSc0474 ) or ( RSc2534 ) or ( RSc1759 )</html:p>
      <html:p>PROTEIN_ASSOCIATION: ( RSc0474 ) or ( RSc2534 ) or ( RSc1759 )</html:p>
      <html:p>SUBSYSTEM: fatty_acid_b_oxidation</html:p>
      <html:p>PROTEIN_CLASS: 1.1.1.35</html:p>
      <html:p>GENERIC: false</html:p>
      <html:p>TYPE: small</html:p>
      <html:p>HOLE: false</html:p>
      <html:p>SCORE: NA</html:p>
      <html:p>STATUS: NA</html:p>
    </notes>
    <listOfReactants>
      <speciesReference species="M_nadh_c" stoichiometry="1"/>
      <speciesReference species="M_aacoa_c" stoichiometry="1"/>
      <speciesReference species="M_h_c" stoichiometry="1"/>
    </listOfReactants>
    <listOfProducts>
      <speciesReference species="M_nad_c" stoichiometry="1"/>
      <speciesReference species="M_3hbcoa_c" stoichiometry="1"/>
    </listOfProducts>
  </reaction>
  <reaction id="R_HACD2" name="3_hydroxyacyl_CoA_dehydrogenase__3_oxohexanoyl_CoA_" reversible="true">
    <notes>
      <html:p>GENE_ASSOCIATION: ( RSc0474 ) or ( RSc2534 ) or ( RSc1759 )</html:p>
      <html:p>PROTEIN_ASSOCIATION: ( RSc0474 ) or ( RSc2534 ) or ( RSc1759 )</html:p>
      <html:p>SUBSYSTEM: fatty_acid_b_oxidation</html:p>
      <html:p>PROTEIN_CLASS: 1.1.1.35</html:p>
      <html:p>GENERIC: false</html:p>
      <html:p>TYPE: small</html:p>
      <html:p>HOLE: false</html:p>
      <html:p>SCORE: NA</html:p>
      <html:p>STATUS: NA</html:p>
    </notes>
    <listOfReactants>
      <speciesReference species="M_h_c" stoichiometry="1"/>
      <speciesReference species="M_nadh_c" stoichiometry="1"/>
      <speciesReference species="M_3ohcoa_c" stoichiometry="1"/>
    </listOfReactants>
    <listOfProducts>
      <speciesReference species="M_3hhcoa_c" stoichiometry="1"/>
      <speciesReference species="M_nad_c" stoichiometry="1"/>
    </listOfProducts>
  </reaction>
  <reaction id="R_OIVD2" name="2_oxoisovalerate_dehydrogenase__acylating__3_methyl_2_oxobutanoate_" reversible="false">
    <notes>
      <html:p>GENE_ASSOCIATION: ( NoAssignment )</html:p>
      <html:p>PROTEIN_ASSOCIATION: ( NoAssignment )</html:p>
      <html:p>SUBSYSTEM: Valine_degradation</html:p>
      <html:p>PROTEIN_CLASS: 1.2.1.25</html:p>
      <html:p>GENERIC: false</html:p>
      <html:p>TYPE: small</html:p>
      <html:p>HOLE: false</html:p>
      <html:p>SCORE: NA</html:p>
      <html:p>STATUS: NA</html:p>
    </notes>
    <listOfReactants>
      <speciesReference species="M_3mob_c" stoichiometry="1"/>
      <speciesReference species="M_nad_c" stoichiometry="1"/>
      <speciesReference species="M_coa_c" stoichiometry="1"/>
    </listOfReactants>
    <listOfProducts>
      <speciesReference species="M_nadh_c" stoichiometry="1"/>
      <speciesReference species="M_co2_c" stoichiometry="1"/>
      <speciesReference species="M_ibcoa_c" stoichiometry="1"/>
    </listOfProducts>
  </reaction>
  <reaction id="R_BLUB" name="Blub__falvin_cannibalizing_enzyme" reversible="false">
    <notes>
      <html:p>GENE_ASSOCIATION: ( RSp0614 )</html:p>
      <html:p>PROTEIN_ASSOCIATION: ( RSp0614 )</html:p>
      <html:p>SUBSYSTEM: Adenosylcobalamin_biosynthesis</html:p>
      <html:p>PROTEIN_CLASS: No Assignment</html:p>
      <html:p>GENERIC: false</html:p>
      <html:p>TYPE: small</html:p>
      <html:p>HOLE: false</html:p>
      <html:p>SCORE: NA</html:p>
      <html:p>STATUS: NA</html:p>
    </notes>
    <listOfReactants>
      <speciesReference species="M_fmn_c" stoichiometry="1"/>
      <speciesReference species="M_nadh_c" stoichiometry="1"/>
      <speciesReference species="M_o2_c" stoichiometry="1"/>
      <speciesReference species="M_h_c" stoichiometry="1"/>
    </listOfReactants>
    <listOfProducts>
      <speciesReference species="M_dmbzid_c" stoichiometry="1"/>
      <speciesReference species="M_nad_c" stoichiometry="1"/>
      <speciesReference species="M_e4p_c" stoichiometry="1"/>
      <speciesReference species="M_h2o_c" stoichiometry="1"/>
    </listOfProducts>
  </reaction>
  <reaction id="R_HACD5" name="3_hydroxyacyl_CoA_dehydrogenase__3_oxododecanoyl_CoA_" reversible="true">
    <notes>
      <html:p>GENE_ASSOCIATION: ( RSc0474 ) or ( RSc2534 ) or ( RSc1759 )</html:p>
      <html:p>PROTEIN_ASSOCIATION: ( RSc0474 ) or ( RSc2534 ) or ( RSc1759 )</html:p>
      <html:p>SUBSYSTEM: fatty_acid_b_oxidation</html:p>
      <html:p>PROTEIN_CLASS: 1.1.1.35</html:p>
      <html:p>GENERIC: false</html:p>
      <html:p>TYPE: small</html:p>
      <html:p>HOLE: false</html:p>
      <html:p>SCORE: NA</html:p>
      <html:p>STATUS: NA</html:p>
    </notes>
    <listOfReactants>
      <speciesReference species="M_h_c" stoichiometry="1"/>
      <speciesReference species="M_nadh_c" stoichiometry="1"/>
      <speciesReference species="M_3oddcoa_c" stoichiometry="1"/>
    </listOfReactants>
    <listOfProducts>
      <speciesReference species="M_nad_c" stoichiometry="1"/>
      <speciesReference species="M_3hddcoa_c" stoichiometry="1"/>
    </listOfProducts>
  </reaction>
  <reaction id="R_DSBAO1" name="DsbA_protein_reoxidation_reaction__aerobic_" reversible="false">
    <notes>
      <html:p>GENE_ASSOCIATION: ( RSp0898 and RSc1373 ) or ( RSc1373 and RSc0285 )</html:p>
      <html:p>PROTEIN_ASSOCIATION: ( RSc1373_and_RSp0898 ) or ( RSc1373_and_RSc0285 )</html:p>
      <html:p>SUBSYSTEM: Disulfide_bound_transfert</html:p>
      <html:p>PROTEIN_CLASS: No Assignment</html:p>
      <html:p>GENERIC: false</html:p>
      <html:p>TYPE: small</html:p>
      <html:p>HOLE: false</html:p>
      <html:p>SCORE: NA</html:p>
      <html:p>STATUS: NA</html:p>
    </notes>
    <listOfReactants>
      <speciesReference species="M_dsbard_p" stoichiometry="1"/>
      <speciesReference species="M_q8_c" stoichiometry="1"/>
    </listOfReactants>
    <listOfProducts>
      <speciesReference species="M_q8h2_c" stoichiometry="1"/>
      <speciesReference species="M_dsbaox_p" stoichiometry="1"/>
    </listOfProducts>
  </reaction>
  <reaction id="R_FEOXpp" name="Iron_oxidase" reversible="false">
    <notes>
      <html:p>GENE_ASSOCIATION: ( RSc2290 )</html:p>
      <html:p>PROTEIN_ASSOCIATION: ( RSc2290 )</html:p>
      <html:p>SUBSYSTEM: iron_metabolism</html:p>
      <html:p>PROTEIN_CLASS: 1.16.3.-</html:p>
      <html:p>GENERIC: false</html:p>
      <html:p>TYPE: small</html:p>
      <html:p>HOLE: false</html:p>
      <html:p>SCORE: NA</html:p>
      <html:p>STATUS: NA</html:p>
    </notes>
    <listOfReactants>
      <speciesReference species="M_ficytc_c" stoichiometry="1"/>
      <speciesReference species="M_fe2_p" stoichiometry="1"/>
    </listOfReactants>
    <listOfProducts>
      <speciesReference species="M_fe3_p" stoichiometry="1"/>
      <speciesReference species="M_focytc_c" stoichiometry="1"/>
    </listOfProducts>
  </reaction>
  <reaction id="R_HACD6" name="3_hydroxyacyl_CoA_dehydrogenase__3_oxotetradecanoyl_CoA_" reversible="true">
    <notes>
      <html:p>GENE_ASSOCIATION: ( RSc0474 ) or ( RSc2534 ) or ( RSc1759 )</html:p>
      <html:p>PROTEIN_ASSOCIATION: ( RSc0474 ) or ( RSc2534 ) or ( RSc1759 )</html:p>
      <html:p>SUBSYSTEM: fatty_acid_b_oxidation</html:p>
      <html:p>PROTEIN_CLASS: 1.1.1.35</html:p>
      <html:p>GENERIC: false</html:p>
      <html:p>TYPE: small</html:p>
      <html:p>HOLE: false</html:p>
      <html:p>SCORE: NA</html:p>
      <html:p>STATUS: NA</html:p>
    </notes>
    <listOfReactants>
      <speciesReference species="M_3otdcoa_c" stoichiometry="1"/>
      <speciesReference species="M_h_c" stoichiometry="1"/>
      <speciesReference species="M_nadh_c" stoichiometry="1"/>
    </listOfReactants>
    <listOfProducts>
      <speciesReference species="M_3htdcoa_c" stoichiometry="1"/>
      <speciesReference species="M_nad_c" stoichiometry="1"/>
    </listOfProducts>
  </reaction>
  <reaction id="R_PGPP141" name="phosphatidylglycerol_phosphate_phosphatase__n_C14_1_" reversible="false">
    <notes>
      <html:p>GENE_ASSOCIATION: ( RSc2769 )</html:p>
      <html:p>PROTEIN_ASSOCIATION: ( RSc2769 )</html:p>
      <html:p>SUBSYSTEM: Glycerophospholipid_metabolism</html:p>
      <html:p>PROTEIN_CLASS: 3.1.3.27</html:p>
      <html:p>GENERIC: false</html:p>
      <html:p>TYPE: small</html:p>
      <html:p>HOLE: false</html:p>
      <html:p>SCORE: NA</html:p>
      <html:p>STATUS: NA</html:p>
    </notes>
    <listOfReactants>
      <speciesReference species="M_pgp141_c" stoichiometry="1"/>
      <speciesReference species="M_h2o_c" stoichiometry="1"/>
    </listOfReactants>
    <listOfProducts>
      <speciesReference species="M_pg141_c" stoichiometry="1"/>
      <speciesReference species="M_pi_c" stoichiometry="1"/>
    </listOfProducts>
  </reaction>
  <reaction id="R_HACD3" name="3_hydroxyacyl_CoA_dehydrogenase__3_oxooctanoyl_CoA_" reversible="true">
    <notes>
      <html:p>GENE_ASSOCIATION: ( RSc0474 ) or ( RSc2534 ) or ( RSc1759 )</html:p>
      <html:p>PROTEIN_ASSOCIATION: ( RSc0474 ) or ( RSc2534 ) or ( RSc1759 )</html:p>
      <html:p>SUBSYSTEM: fatty_acid_b_oxidation</html:p>
      <html:p>PROTEIN_CLASS: 1.1.1.35</html:p>
      <html:p>GENERIC: false</html:p>
      <html:p>TYPE: small</html:p>
      <html:p>HOLE: false</html:p>
      <html:p>SCORE: NA</html:p>
      <html:p>STATUS: NA</html:p>
    </notes>
    <listOfReactants>
      <speciesReference species="M_nadh_c" stoichiometry="1"/>
      <speciesReference species="M_3oocoa_c" stoichiometry="1"/>
      <speciesReference species="M_h_c" stoichiometry="1"/>
    </listOfReactants>
    <listOfProducts>
      <speciesReference species="M_nad_c" stoichiometry="1"/>
      <speciesReference species="M_3hocoa_c" stoichiometry="1"/>
    </listOfProducts>
  </reaction>
  <reaction id="R_PGPP140" name="phosphatidylglycerol_phosphate_phosphatase__n_C14_0_" reversible="false">
    <notes>
      <html:p>GENE_ASSOCIATION: ( RSc2769 )</html:p>
      <html:p>PROTEIN_ASSOCIATION: ( RSc2769 )</html:p>
      <html:p>SUBSYSTEM: Glycerophospholipid_metabolism</html:p>
      <html:p>PROTEIN_CLASS: 3.1.3.27</html:p>
      <html:p>GENERIC: false</html:p>
      <html:p>TYPE: small</html:p>
      <html:p>HOLE: false</html:p>
      <html:p>SCORE: NA</html:p>
      <html:p>STATUS: NA</html:p>
    </notes>
    <listOfReactants>
      <speciesReference species="M_pgp140_c" stoichiometry="1"/>
      <speciesReference species="M_h2o_c" stoichiometry="1"/>
    </listOfReactants>
    <listOfProducts>
      <speciesReference species="M_pi_c" stoichiometry="1"/>
      <speciesReference species="M_pg140_c" stoichiometry="1"/>
    </listOfProducts>
  </reaction>
  <reaction id="R_HACD4" name="3_hydroxyacyl_CoA_dehydrogenase__3_oxodecanoyl_CoA_" reversible="true">
    <notes>
      <html:p>GENE_ASSOCIATION: ( RSc0474 ) or ( RSc2534 ) or ( RSc1759 )</html:p>
      <html:p>PROTEIN_ASSOCIATION: ( RSc0474 ) or ( RSc2534 ) or ( RSc1759 )</html:p>
      <html:p>SUBSYSTEM: fatty_acid_b_oxidation</html:p>
      <html:p>PROTEIN_CLASS: 1.1.1.35</html:p>
      <html:p>GENERIC: false</html:p>
      <html:p>TYPE: small</html:p>
      <html:p>HOLE: false</html:p>
      <html:p>SCORE: NA</html:p>
      <html:p>STATUS: NA</html:p>
    </notes>
    <listOfReactants>
      <speciesReference species="M_nadh_c" stoichiometry="1"/>
      <speciesReference species="M_3odcoa_c" stoichiometry="1"/>
      <speciesReference species="M_h_c" stoichiometry="1"/>
    </listOfReactants>
    <listOfProducts>
      <speciesReference species="M_3hdcoa_c" stoichiometry="1"/>
      <speciesReference species="M_nad_c" stoichiometry="1"/>
    </listOfProducts>
  </reaction>
  <reaction id="R_EX_peptide_PC_e_" name="Plant_cell_Peptide_exchange" reversible="true">
    <notes>
      <html:p>GENE_ASSOCIATION: ( e0262 )</html:p>
      <html:p>PROTEIN_ASSOCIATION: ( e0262 )</html:p>
      <html:p>SUBSYSTEM: Exchange_macromolecule_protein</html:p>
      <html:p>PROTEIN_CLASS: No Assignment</html:p>
      <html:p>GENERIC: false</html:p>
      <html:p>TYPE: small</html:p>
      <html:p>HOLE: false</html:p>
      <html:p>SCORE: NA</html:p>
      <html:p>STATUS: NA</html:p>
    </notes>
    <listOfReactants>
      <speciesReference species="M_pept_e" stoichiometry="1"/>
    </listOfReactants>
    <listOfProducts>
      <speciesReference species="M_pept_b" stoichiometry="1"/>
    </listOfProducts>
  </reaction>
  <reaction id="R_PROT_RSc0337_BioS" name="Protein_biosynthesis_RSc0337" reversible="false">
    <notes>
      <html:p>GENE_ASSOCIATION: ( RSc0337 )</html:p>
      <html:p>PROTEIN_ASSOCIATION: ( RSc0337 )</html:p>
      <html:p>SUBSYSTEM: Macromolecule_biosynthesis_protein</html:p>
      <html:p>PROTEIN_CLASS: No Assignment</html:p>
      <html:p>GENERIC: false</html:p>
      <html:p>TYPE: small</html:p>
      <html:p>HOLE: false</html:p>
      <html:p>SCORE: NA</html:p>
      <html:p>STATUS: NA</html:p>
    </notes>
    <listOfReactants>
      <speciesReference species="M_thrtrna_c" stoichiometry="37"/>
      <speciesReference species="M_leutrna_c" stoichiometry="44"/>
      <speciesReference species="M_valtrna_c" stoichiometry="47"/>
      <speciesReference species="M_glytrna_c" stoichiometry="39"/>
      <speciesReference species="M_glntrna_c" stoichiometry="10"/>
      <speciesReference species="M_histrna_c" stoichiometry="16"/>
      <speciesReference species="M_cystrna_c" stoichiometry="1"/>
      <speciesReference species="M_mettrna_c" stoichiometry="14"/>
      <speciesReference species="M_phetrna_c" stoichiometry="18"/>
      <speciesReference species="M_h2o_c" stoichiometry="1648.704"/>
      <speciesReference species="M_alatrna_c" stoichiometry="47"/>
      <speciesReference species="M_argtrna_c" stoichiometry="26"/>
      <speciesReference species="M_asptrna_c" stoichiometry="27"/>
      <speciesReference species="M_lystrna_c" stoichiometry="20"/>
      <speciesReference species="M_atp_c" stoichiometry="1648.704"/>
      <speciesReference species="M_asntrna_c" stoichiometry="32"/>
      <speciesReference species="M_trptrna_c" stoichiometry="9"/>
      <speciesReference species="M_sertrna_c" stoichiometry="24"/>
      <speciesReference species="M_protrna_c" stoichiometry="31"/>
      <speciesReference species="M_iletrna_c" stoichiometry="18"/>
      <speciesReference species="M_glutrna_c" stoichiometry="19"/>
      <speciesReference species="M_tyrtrna_c" stoichiometry="17"/>
    </listOfReactants>
    <listOfProducts>
      <speciesReference species="M_trnagly_c" stoichiometry="39"/>
      <speciesReference species="M_trnaala_c" stoichiometry="47"/>
      <speciesReference species="M_RSc0337_c" stoichiometry="1"/>
      <speciesReference species="M_trnaser_c" stoichiometry="24"/>
      <speciesReference species="M_adp_c" stoichiometry="1648.704"/>
      <speciesReference species="M_trnacys_c" stoichiometry="1"/>
      <speciesReference species="M_trnahis_c" stoichiometry="16"/>
      <speciesReference species="M_trnaphe_c" stoichiometry="18"/>
      <speciesReference species="M_trnalys_c" stoichiometry="20"/>
      <speciesReference species="M_trnaglu_c" stoichiometry="19"/>
      <speciesReference species="M_trnathr_c" stoichiometry="37"/>
      <speciesReference species="M_trnamet_c" stoichiometry="14"/>
      <speciesReference species="M_trnatyr_c" stoichiometry="17"/>
      <speciesReference species="M_trnagln_c" stoichiometry="10"/>
      <speciesReference species="M_trnapro_c" stoichiometry="31"/>
      <speciesReference species="M_pi_c" stoichiometry="1648.704"/>
      <speciesReference species="M_h_c" stoichiometry="1648.704"/>
      <speciesReference species="M_trnaval_c" stoichiometry="47"/>
      <speciesReference species="M_trnaile_c" stoichiometry="18"/>
      <speciesReference species="M_trnaleu_c" stoichiometry="44"/>
      <speciesReference species="M_trnaarg_c" stoichiometry="26"/>
      <speciesReference species="M_trnaasp_c" stoichiometry="59"/>
      <speciesReference species="M_trnatrp_c" stoichiometry="9"/>
    </listOfProducts>
  </reaction>
  <reaction id="R_ARGTRS" name="Arginyl_tRNA_synthetase" reversible="false">
    <notes>
      <html:p>GENE_ASSOCIATION: ( RS04383 and RS01507 and RS00484 and RSc0287 )</html:p>
      <html:p>PROTEIN_ASSOCIATION: ( RSc0287_and_RS01507_and_RS00484_and_RS04383 )</html:p>
      <html:p>SUBSYSTEM: Arginine_biosynthesis</html:p>
      <html:p>PROTEIN_CLASS: 6.1.1.19</html:p>
      <html:p>GENERIC: false</html:p>
      <html:p>TYPE: small</html:p>
      <html:p>HOLE: false</html:p>
      <html:p>SCORE: NA</html:p>
      <html:p>STATUS: NA</html:p>
    </notes>
    <listOfReactants>
      <speciesReference species="M_atp_c" stoichiometry="1"/>
      <speciesReference species="M_arg_L_c" stoichiometry="1"/>
      <speciesReference species="M_trnaarg_c" stoichiometry="1"/>
    </listOfReactants>
    <listOfProducts>
      <speciesReference species="M_argtrna_c" stoichiometry="1"/>
      <speciesReference species="M_amp_c" stoichiometry="1"/>
      <speciesReference species="M_ppi_c" stoichiometry="1"/>
    </listOfProducts>
  </reaction>
  <reaction id="R_EX_galt_e_" name="Galactitol_exchange" reversible="true">
    <notes>
      <html:p>GENE_ASSOCIATION: ( e0133 )</html:p>
      <html:p>PROTEIN_ASSOCIATION: ( e0133 )</html:p>
      <html:p>SUBSYSTEM: Exchange_carbon_substrate</html:p>
      <html:p>PROTEIN_CLASS: No Assignment</html:p>
      <html:p>GENERIC: false</html:p>
      <html:p>TYPE: small</html:p>
      <html:p>HOLE: false</html:p>
      <html:p>SCORE: NA</html:p>
      <html:p>STATUS: NA</html:p>
    </notes>
    <listOfReactants>
      <speciesReference species="M_galt_e" stoichiometry="1"/>
    </listOfReactants>
    <listOfProducts>
      <speciesReference species="M_galt_b" stoichiometry="1"/>
    </listOfProducts>
  </reaction>
  <reaction id="R_PHEMEAS" name="putative_hemeA_synthase" reversible="false">
    <notes>
      <html:p>GENE_ASSOCIATION: ( RSc0371 )</html:p>
      <html:p>PROTEIN_ASSOCIATION: ( RSc0371 )</html:p>
      <html:p>SUBSYSTEM: Heme_biosynthesis</html:p>
      <html:p>PROTEIN_CLASS: No Assignment</html:p>
      <html:p>GENERIC: false</html:p>
      <html:p>TYPE: small</html:p>
      <html:p>HOLE: false</html:p>
      <html:p>SCORE: NA</html:p>
      <html:p>STATUS: NA</html:p>
    </notes>
    <listOfReactants>
      <speciesReference species="M_h2o_c" stoichiometry="1"/>
      <speciesReference species="M_hemeO_c" stoichiometry="1"/>
    </listOfReactants>
    <listOfProducts>
      <speciesReference species="M_h2_c" stoichiometry="2"/>
      <speciesReference species="M_hemeA__1_c" stoichiometry="1"/>
    </listOfProducts>
  </reaction>
  <reaction id="R_PROT_cp_RSp1536_S" name="Protein_secretion_cytoplasm_to_periplasm_RSp1536" reversible="false">
    <notes>
      <html:p>GENE_ASSOCIATION: ( RSp1535 )</html:p>
      <html:p>PROTEIN_ASSOCIATION: ( RSp1535 )</html:p>
      <html:p>SUBSYSTEM: Macromolecule_secretion_protein</html:p>
      <html:p>PROTEIN_CLASS: No Assignment</html:p>
      <html:p>GENERIC: false</html:p>
      <html:p>TYPE: small</html:p>
      <html:p>HOLE: false</html:p>
      <html:p>SCORE: NA</html:p>
      <html:p>STATUS: NA</html:p>
    </notes>
    <listOfReactants>
      <speciesReference species="M_h2o_c" stoichiometry="846"/>
      <speciesReference species="M_RSp1536_c" stoichiometry="1"/>
      <speciesReference species="M_atp_c" stoichiometry="846"/>
    </listOfReactants>
    <listOfProducts>
      <speciesReference species="M_h_c" stoichiometry="846"/>
      <speciesReference species="M_RSp1536_p" stoichiometry="1"/>
      <speciesReference species="M_adp_c" stoichiometry="846"/>
      <speciesReference species="M_pi_c" stoichiometry="846"/>
    </listOfProducts>
  </reaction>
  <reaction id="R_METSOXR2" name="L_methionine_R_sulfoxide_reductase" reversible="false">
    <notes>
      <html:p>GENE_ASSOCIATION: ( RSc1747 and RSc0779 ) or ( RSc2638 and RSc1747 ) or ( RSc1747 and RSc0067 ) or ( RSc1747 and RSc1188 )</html:p>
      <html:p>PROTEIN_ASSOCIATION: ( RSc1747_and_RSc0779 ) or ( RSc1747_and_RSc2638 ) or ( RSc1747_and_RSc0067 ) or ( RSc1747_and_RSc1188 )</html:p>
      <html:p>SUBSYSTEM: ROS_salvage_pathways</html:p>
      <html:p>PROTEIN_CLASS: No Assignment</html:p>
      <html:p>GENERIC: false</html:p>
      <html:p>TYPE: small</html:p>
      <html:p>HOLE: false</html:p>
      <html:p>SCORE: NA</html:p>
      <html:p>STATUS: NA</html:p>
    </notes>
    <listOfReactants>
      <speciesReference species="M_metsox_R_L_c" stoichiometry="1"/>
      <speciesReference species="M_trdrd_c" stoichiometry="1"/>
    </listOfReactants>
    <listOfProducts>
      <speciesReference species="M_trdox_c" stoichiometry="1"/>
      <speciesReference species="M_met_L_c" stoichiometry="1"/>
      <speciesReference species="M_h2o_c" stoichiometry="1"/>
    </listOfProducts>
  </reaction>
  <reaction id="R_IGPS" name="indole_3_glycerol_phosphate_synthase" reversible="false">
    <notes>
      <html:p>GENE_ASSOCIATION: ( RSc2885 ) or ( RSp0680 )</html:p>
      <html:p>PROTEIN_ASSOCIATION: ( RSc2885 ) or ( RSp0680 )</html:p>
      <html:p>SUBSYSTEM: Tryptophan_biosynthesis</html:p>
      <html:p>PROTEIN_CLASS: 4.1.1.48</html:p>
      <html:p>GENERIC: false</html:p>
      <html:p>TYPE: small</html:p>
      <html:p>HOLE: false</html:p>
      <html:p>SCORE: NA</html:p>
      <html:p>STATUS: NA</html:p>
    </notes>
    <listOfReactants>
      <speciesReference species="M_2cpr5p_c" stoichiometry="1"/>
      <speciesReference species="M_h_c" stoichiometry="1"/>
    </listOfReactants>
    <listOfProducts>
      <speciesReference species="M_h2o_c" stoichiometry="1"/>
      <speciesReference species="M_3ig3p_c" stoichiometry="1"/>
      <speciesReference species="M_co2_c" stoichiometry="1"/>
    </listOfProducts>
  </reaction>
  <reaction id="R_METSOXR1" name="L_methionine_S_oxide_reductase" reversible="false">
    <notes>
      <html:p>GENE_ASSOCIATION: ( RSc0067 and RSc0764 ) or ( RSc0779 and RSc0764 ) or ( RSc2638 and RSc0764 ) or ( RSc0764 and RSc1188 )</html:p>
      <html:p>PROTEIN_ASSOCIATION: ( RSc0764_and_RSc0067 ) or ( RSc0764_and_RSc0779 ) or ( RSc0764_and_RSc2638 ) or ( RSc0764_and_RSc1188 )</html:p>
      <html:p>SUBSYSTEM: ROS_salvage_pathways</html:p>
      <html:p>PROTEIN_CLASS: 1.8.4.5</html:p>
      <html:p>GENERIC: false</html:p>
      <html:p>TYPE: small</html:p>
      <html:p>HOLE: false</html:p>
      <html:p>SCORE: NA</html:p>
      <html:p>STATUS: NA</html:p>
    </notes>
    <listOfReactants>
      <speciesReference species="M_trdrd_c" stoichiometry="1"/>
      <speciesReference species="M_metsox_S_L_c" stoichiometry="1"/>
    </listOfReactants>
    <listOfProducts>
      <speciesReference species="M_trdox_c" stoichiometry="1"/>
      <speciesReference species="M_h2o_c" stoichiometry="1"/>
      <speciesReference species="M_met_L_c" stoichiometry="1"/>
    </listOfProducts>
  </reaction>
  <reaction id="R_I4FE4SR" name="ISC__4Fe_4S__Reduction" reversible="false">
    <notes>
      <html:p>GENE_ASSOCIATION: ( RSc1020 )</html:p>
      <html:p>PROTEIN_ASSOCIATION: ( RSc1020 )</html:p>
      <html:p>SUBSYSTEM: Assembly_and_repair_of_iron_sulfur_proteins</html:p>
      <html:p>PROTEIN_CLASS: No Assignment</html:p>
      <html:p>GENERIC: false</html:p>
      <html:p>TYPE: small</html:p>
      <html:p>HOLE: false</html:p>
      <html:p>SCORE: NA</html:p>
      <html:p>STATUS: NA</html:p>
    </notes>
    <listOfReactants>
      <speciesReference species="M_iscu_DASH_2fe2s2_c" stoichiometry="1"/>
      <speciesReference species="M_fadh2_c" stoichiometry="1"/>
      <speciesReference species="M_h_c" stoichiometry="2"/>
    </listOfReactants>
    <listOfProducts>
      <speciesReference species="M_iscu_DASH_4fe4s_c" stoichiometry="1"/>
      <speciesReference species="M_fad_c" stoichiometry="1"/>
    </listOfProducts>
  </reaction>
  <reaction id="R_SULabcpp" name="sulfate_transport_via_ABC_system__periplasm_" reversible="false">
    <notes>
      <html:p>GENE_ASSOCIATION: ( RSc1345 and RSc1336 and RSc1347 and RSc1346 )</html:p>
      <html:p>PROTEIN_ASSOCIATION: ( RSc1345_and_RSc1336_and_RSc1347_and_RSc1346 )</html:p>
      <html:p>SUBSYSTEM: Transport_ion_substrate</html:p>
      <html:p>PROTEIN_CLASS: No Assignment</html:p>
      <html:p>GENERIC: false</html:p>
      <html:p>TYPE: small</html:p>
      <html:p>HOLE: false</html:p>
      <html:p>SCORE: NA</html:p>
      <html:p>STATUS: NA</html:p>
    </notes>
    <listOfReactants>
      <speciesReference species="M_so4_p" stoichiometry="1"/>
      <speciesReference species="M_atp_c" stoichiometry="1"/>
      <speciesReference species="M_h2o_c" stoichiometry="1"/>
    </listOfReactants>
    <listOfProducts>
      <speciesReference species="M_h_c" stoichiometry="1"/>
      <speciesReference species="M_adp_c" stoichiometry="1"/>
      <speciesReference species="M_so4_c" stoichiometry="1"/>
      <speciesReference species="M_pi_c" stoichiometry="1"/>
    </listOfProducts>
  </reaction>
  <reaction id="R_HACD7" name="3_hydroxyacyl_CoA_dehydrogenase__3_oxohexadecanoyl_CoA_" reversible="true">
    <notes>
      <html:p>GENE_ASSOCIATION: ( RSc0474 ) or ( RSc2534 ) or ( RSc1759 )</html:p>
      <html:p>PROTEIN_ASSOCIATION: ( RSc0474 ) or ( RSc2534 ) or ( RSc1759 )</html:p>
      <html:p>SUBSYSTEM: fatty_acid_b_oxidation</html:p>
      <html:p>PROTEIN_CLASS: 1.1.1.35</html:p>
      <html:p>GENERIC: false</html:p>
      <html:p>TYPE: small</html:p>
      <html:p>HOLE: false</html:p>
      <html:p>SCORE: NA</html:p>
      <html:p>STATUS: NA</html:p>
    </notes>
    <listOfReactants>
      <speciesReference species="M_3ohdcoa_c" stoichiometry="1"/>
      <speciesReference species="M_nadh_c" stoichiometry="1"/>
      <speciesReference species="M_h_c" stoichiometry="1"/>
    </listOfReactants>
    <listOfProducts>
      <speciesReference species="M_nad_c" stoichiometry="1"/>
      <speciesReference species="M_3hhdcoa_c" stoichiometry="1"/>
    </listOfProducts>
  </reaction>
  <reaction id="R_I4FE4ST" name="ISC__4Fe_4S__Transfer" reversible="false">
    <notes>
      <html:p>GENE_ASSOCIATION: ( RSc1020 and RSc1021 )</html:p>
      <html:p>PROTEIN_ASSOCIATION: ( RSc1020_and_RSc1021 )</html:p>
      <html:p>SUBSYSTEM: Assembly_and_repair_of_iron_sulfur_proteins</html:p>
      <html:p>PROTEIN_CLASS: No Assignment</html:p>
      <html:p>GENERIC: false</html:p>
      <html:p>TYPE: small</html:p>
      <html:p>HOLE: false</html:p>
      <html:p>SCORE: NA</html:p>
      <html:p>STATUS: NA</html:p>
    </notes>
    <listOfReactants>
      <speciesReference species="M_h_c" stoichiometry="4"/>
      <speciesReference species="M_iscu_DASH_4fe4s_c" stoichiometry="1"/>
    </listOfReactants>
    <listOfProducts>
      <speciesReference species="M_4fe4s_c" stoichiometry="1"/>
      <speciesReference species="M_iscu_c" stoichiometry="1"/>
    </listOfProducts>
  </reaction>
  <reaction id="R_CYSLYSL" name="L_Cystine_Lysteine_lyase__deaminating_" reversible="false">
    <notes>
      <html:p>GENE_ASSOCIATION: ( RSc1639 )</html:p>
      <html:p>PROTEIN_ASSOCIATION: ( RSc1639 )</html:p>
      <html:p>SUBSYSTEM: Cysteine_degradation</html:p>
      <html:p>PROTEIN_CLASS: 4.4.1.1</html:p>
      <html:p>GENERIC: false</html:p>
      <html:p>TYPE: small</html:p>
      <html:p>HOLE: false</html:p>
      <html:p>SCORE: NA</html:p>
      <html:p>STATUS: NA</html:p>
    </notes>
    <listOfReactants>
      <speciesReference species="M_Lcystin_c" stoichiometry="1"/>
      <speciesReference species="M_h2o_c" stoichiometry="1"/>
    </listOfReactants>
    <listOfProducts>
      <speciesReference species="M_pyr_c" stoichiometry="1"/>
      <speciesReference species="M_thcys_c" stoichiometry="1"/>
      <speciesReference species="M_nh4_c" stoichiometry="1"/>
    </listOfProducts>
  </reaction>
  <reaction id="R_EX_met_L_e_" name="L_Methionine_exchange" reversible="true">
    <notes>
      <html:p>GENE_ASSOCIATION: ( e0196 )</html:p>
      <html:p>PROTEIN_ASSOCIATION: ( e0196 )</html:p>
      <html:p>SUBSYSTEM: Exchange_carbon_substrate</html:p>
      <html:p>PROTEIN_CLASS: No Assignment</html:p>
      <html:p>GENERIC: false</html:p>
      <html:p>TYPE: small</html:p>
      <html:p>HOLE: false</html:p>
      <html:p>SCORE: NA</html:p>
      <html:p>STATUS: NA</html:p>
    </notes>
    <listOfReactants>
      <speciesReference species="M_met_L_e" stoichiometry="1"/>
    </listOfReactants>
    <listOfProducts>
      <speciesReference species="M_met_L_b" stoichiometry="1"/>
    </listOfProducts>
  </reaction>
  <reaction id="R_MPTG" name="murein_polymerizing_transglycosylase" reversible="false">
    <notes>
      <html:p>GENE_ASSOCIATION: ( RSc2976 and RSc2557 )</html:p>
      <html:p>PROTEIN_ASSOCIATION: ( RSc2976_and_RSc2557 )</html:p>
      <html:p>SUBSYSTEM: Peptidoglycan_biosynthesis</html:p>
      <html:p>PROTEIN_CLASS: 2.4.1.129</html:p>
      <html:p>GENERIC: false</html:p>
      <html:p>TYPE: small</html:p>
      <html:p>HOLE: false</html:p>
      <html:p>SCORE: NA</html:p>
      <html:p>STATUS: NA</html:p>
    </notes>
    <listOfReactants>
      <speciesReference species="M_uaagmda_c" stoichiometry="2"/>
    </listOfReactants>
    <listOfProducts>
      <speciesReference species="M_murein5p5p_p" stoichiometry="1"/>
      <speciesReference species="M_udcpdp_c" stoichiometry="2"/>
      <speciesReference species="M_h_c" stoichiometry="2"/>
    </listOfProducts>
  </reaction>
  <reaction id="R_EX_fecrm_un_e_" name="Ferrichrome_minus_Fe_III__exchange" reversible="true">
    <notes>
      <html:p>GENE_ASSOCIATION: ( e0118 )</html:p>
      <html:p>PROTEIN_ASSOCIATION: ( e0118 )</html:p>
      <html:p>SUBSYSTEM: Exchange_cofactor_substrate</html:p>
      <html:p>PROTEIN_CLASS: No Assignment</html:p>
      <html:p>GENERIC: false</html:p>
      <html:p>TYPE: small</html:p>
      <html:p>HOLE: false</html:p>
      <html:p>SCORE: NA</html:p>
      <html:p>STATUS: NA</html:p>
    </notes>
    <listOfReactants>
      <speciesReference species="M_fecrm_un_e" stoichiometry="1"/>
    </listOfReactants>
    <listOfProducts>
      <speciesReference species="M_fecrm_un_b" stoichiometry="1"/>
    </listOfProducts>
  </reaction>
  <reaction id="R_PC6YM" name="precorrin_6Y_C5_15_methyltransferase__decarboxylating_" reversible="false">
    <notes>
      <html:p>GENE_ASSOCIATION: ( RSp0624 )</html:p>
      <html:p>PROTEIN_ASSOCIATION: ( RSp0624 )</html:p>
      <html:p>SUBSYSTEM: Adenosylcobalamin_biosynthesis</html:p>
      <html:p>PROTEIN_CLASS: 2.1.1.132</html:p>
      <html:p>GENERIC: false</html:p>
      <html:p>TYPE: small</html:p>
      <html:p>HOLE: false</html:p>
      <html:p>SCORE: NA</html:p>
      <html:p>STATUS: NA</html:p>
    </notes>
    <listOfReactants>
      <speciesReference species="M_pre6b_c" stoichiometry="1"/>
      <speciesReference species="M_amet_c" stoichiometry="2"/>
    </listOfReactants>
    <listOfProducts>
      <speciesReference species="M_ahcys_c" stoichiometry="2"/>
      <speciesReference species="M_h_c" stoichiometry="2"/>
      <speciesReference species="M_co2_c" stoichiometry="1"/>
      <speciesReference species="M_pre8_c" stoichiometry="1"/>
    </listOfProducts>
  </reaction>
  <reaction id="R_PCW_bd_RSc0246_act" name="Plant_cell_wall_binding_RSc0246_act" reversible="false">
    <notes>
      <html:p>GENE_ASSOCIATION: ( RSc0246 )</html:p>
      <html:p>PROTEIN_ASSOCIATION: ( RSc0246 )</html:p>
      <html:p>SUBSYSTEM: plant_cell_wall_attachment</html:p>
      <html:p>PROTEIN_CLASS: No Assignment</html:p>
      <html:p>GENERIC: false</html:p>
      <html:p>TYPE: small</html:p>
      <html:p>HOLE: false</html:p>
      <html:p>SCORE: NA</html:p>
      <html:p>STATUS: NA</html:p>
    </notes>
    <listOfReactants>
      <speciesReference species="M_PCW_e" stoichiometry="1"/>
      <speciesReference species="M_RSc0246_act_e" stoichiometry="1"/>
    </listOfReactants>
    <listOfProducts>
      <speciesReference species="M_PCW_RSc0246_act_e" stoichiometry="1"/>
    </listOfProducts>
  </reaction>
  <reaction id="R_GALCTt2rpp" name="D_galactarte_transport_via_proton_symport__reversible__periplasm_" reversible="true">
    <notes>
      <html:p>GENE_ASSOCIATION: ( RSp0828 )</html:p>
      <html:p>PROTEIN_ASSOCIATION: ( RSp0828 )</html:p>
      <html:p>SUBSYSTEM: Transport_carbon_substrate</html:p>
      <html:p>PROTEIN_CLASS: No Assignment</html:p>
      <html:p>GENERIC: false</html:p>
      <html:p>TYPE: small</html:p>
      <html:p>HOLE: false</html:p>
      <html:p>SCORE: NA</html:p>
      <html:p>STATUS: NA</html:p>
    </notes>
    <listOfReactants>
      <speciesReference species="M_h_p" stoichiometry="1"/>
      <speciesReference species="M_galct_D_p" stoichiometry="1"/>
    </listOfReactants>
    <listOfProducts>
      <speciesReference species="M_galct_D_c" stoichiometry="1"/>
      <speciesReference species="M_h_c" stoichiometry="1"/>
    </listOfProducts>
  </reaction>
  <reaction id="R_EX_pyr_e_" name="Pyruvate_exchange" reversible="true">
    <notes>
      <html:p>GENE_ASSOCIATION: ( e0317 )</html:p>
      <html:p>PROTEIN_ASSOCIATION: ( e0317 )</html:p>
      <html:p>SUBSYSTEM: Exchange_carbon_substrate</html:p>
      <html:p>PROTEIN_CLASS: No Assignment</html:p>
      <html:p>GENERIC: false</html:p>
      <html:p>TYPE: small</html:p>
      <html:p>HOLE: false</html:p>
      <html:p>SCORE: NA</html:p>
      <html:p>STATUS: NA</html:p>
    </notes>
    <listOfReactants>
      <speciesReference species="M_pyr_e" stoichiometry="1"/>
    </listOfReactants>
    <listOfProducts>
      <speciesReference species="M_pyr_b" stoichiometry="1"/>
    </listOfProducts>
  </reaction>
  <reaction id="R_Naldxteff" name="Nalidixate_transport_via_efflux_pump" reversible="false">
    <notes>
      <html:p>GENE_ASSOCIATION: ( RSc0010 and RSc0011 and RSc0009 )</html:p>
      <html:p>PROTEIN_ASSOCIATION: ( RSc0009_and_RSc0010_and_RSc0011 )</html:p>
      <html:p>SUBSYSTEM: Efflux_pump</html:p>
      <html:p>PROTEIN_CLASS: No Assignment</html:p>
      <html:p>GENERIC: false</html:p>
      <html:p>TYPE: small</html:p>
      <html:p>HOLE: false</html:p>
      <html:p>SCORE: NA</html:p>
      <html:p>STATUS: NA</html:p>
    </notes>
    <listOfReactants>
      <speciesReference species="M_naldx_p" stoichiometry="1"/>
      <speciesReference species="M_h_p" stoichiometry="1"/>
    </listOfReactants>
    <listOfProducts>
      <speciesReference species="M_naldx_b" stoichiometry="1"/>
      <speciesReference species="M_h_c" stoichiometry="1"/>
    </listOfProducts>
  </reaction>
  <reaction id="R_GLXCL" name="glyoxalate_carboligase" reversible="false">
    <notes>
      <html:p>GENE_ASSOCIATION: ( RSc3281 )</html:p>
      <html:p>PROTEIN_ASSOCIATION: ( RSc3281 )</html:p>
      <html:p>SUBSYSTEM: glycolate_and_glyoxylate_degradation</html:p>
      <html:p>PROTEIN_CLASS: 4.1.1.47</html:p>
      <html:p>GENERIC: false</html:p>
      <html:p>TYPE: small</html:p>
      <html:p>HOLE: false</html:p>
      <html:p>SCORE: NA</html:p>
      <html:p>STATUS: NA</html:p>
    </notes>
    <listOfReactants>
      <speciesReference species="M_h_c" stoichiometry="1"/>
      <speciesReference species="M_glx_c" stoichiometry="2"/>
    </listOfReactants>
    <listOfProducts>
      <speciesReference species="M_2h3oppan_c" stoichiometry="1"/>
      <speciesReference species="M_co2_c" stoichiometry="1"/>
    </listOfProducts>
  </reaction>
  <reaction id="R_EX_T3SS_E_RipH3_e_" name="Type_III_effector_exchange_RipH3" reversible="true">
    <notes>
      <html:p>GENE_ASSOCIATION: ( e0382 )</html:p>
      <html:p>PROTEIN_ASSOCIATION: ( e0382 )</html:p>
      <html:p>SUBSYSTEM: Exchange_macromolecule_Type_III_effector</html:p>
      <html:p>PROTEIN_CLASS: No Assignment</html:p>
      <html:p>GENERIC: false</html:p>
      <html:p>TYPE: small</html:p>
      <html:p>HOLE: false</html:p>
      <html:p>SCORE: NA</html:p>
      <html:p>STATUS: NA</html:p>
    </notes>
    <listOfReactants>
      <speciesReference species="M_RipH3_e" stoichiometry="1"/>
    </listOfReactants>
    <listOfProducts>
      <speciesReference species="M_RipH3_b" stoichiometry="1"/>
    </listOfProducts>
  </reaction>
  <reaction id="R_MPTS" name="molybdopterin_synthase" reversible="false">
    <notes>
      <html:p>GENE_ASSOCIATION: ( RSc1332 and RSc1331 )</html:p>
      <html:p>PROTEIN_ASSOCIATION: ( RSc1332_and_RSc1331 )</html:p>
      <html:p>SUBSYSTEM: Molybdenum_cofactor_biosynthesis</html:p>
      <html:p>PROTEIN_CLASS: 2.8.1.12</html:p>
      <html:p>GENERIC: false</html:p>
      <html:p>TYPE: small</html:p>
      <html:p>HOLE: false</html:p>
      <html:p>SCORE: NA</html:p>
      <html:p>STATUS: NA</html:p>
    </notes>
    <listOfReactants>
      <speciesReference species="M_moadcosh_c" stoichiometry="2"/>
      <speciesReference species="M_cu2_c" stoichiometry="1"/>
      <speciesReference species="M_cpmp_c" stoichiometry="1"/>
    </listOfReactants>
    <listOfProducts>
      <speciesReference species="M_mpt_c" stoichiometry="1"/>
      <speciesReference species="M_h_c" stoichiometry="5"/>
      <speciesReference species="M_moadcoo_c" stoichiometry="2"/>
    </listOfProducts>
  </reaction>
  <reaction id="R_T3SS_E_RipW_S" name="Type_III_effector_secretion_RipW" reversible="false">
    <notes>
      <html:p>GENE_ASSOCIATION: ( RSp0860 and RSp0872 and RSp0861 and RSp0870 and RSp0864 and RSp0858 and RSp0863 and RSp0859 and RSp0856 and RSp0865 and RSp0857 and RSp0874 and RSp0854 and RSp0867 and RSp0855 and RSc2775 )</html:p>
      <html:p>PROTEIN_ASSOCIATION: ( RSp0854_and_RSp0855_and_RSp0856_and_RSp0857_and_RSp0858_and_RSp0859_and_RSp0860_and_RSp0861_and_RSp0863_and_RSp0864_and_RSp0865_and_RSp0867_and_RSp0870_and_RSp0872_and_RSp0874_and_RSc2775 )</html:p>
      <html:p>SUBSYSTEM: Macromolecule_secretion_Type_III_effector</html:p>
      <html:p>PROTEIN_CLASS: No Assignment</html:p>
      <html:p>GENERIC: false</html:p>
      <html:p>TYPE: small</html:p>
      <html:p>HOLE: false</html:p>
      <html:p>SCORE: NA</html:p>
      <html:p>STATUS: NA</html:p>
    </notes>
    <listOfReactants>
      <speciesReference species="M_RipW_c" stoichiometry="1"/>
      <speciesReference species="M_h2o_c" stoichiometry="380"/>
      <speciesReference species="M_atp_c" stoichiometry="380"/>
    </listOfReactants>
    <listOfProducts>
      <speciesReference species="M_RipW_e" stoichiometry="1"/>
      <speciesReference species="M_h_c" stoichiometry="380"/>
      <speciesReference species="M_adp_c" stoichiometry="380"/>
      <speciesReference species="M_pi_c" stoichiometry="380"/>
    </listOfProducts>
  </reaction>
  <reaction id="R_NACtex" name="Nicotinic_acid_transport_via_diffusion__extracellular_to_periplasm_" reversible="true">
    <notes>
      <html:p>GENE_ASSOCIATION: ( d0125 )</html:p>
      <html:p>PROTEIN_ASSOCIATION: ( d0125 )</html:p>
      <html:p>SUBSYSTEM: Transport_cofactor_substrate</html:p>
      <html:p>PROTEIN_CLASS: No Assignment</html:p>
      <html:p>GENERIC: false</html:p>
      <html:p>TYPE: small</html:p>
      <html:p>HOLE: false</html:p>
      <html:p>SCORE: NA</html:p>
      <html:p>STATUS: NA</html:p>
    </notes>
    <listOfReactants>
      <speciesReference species="M_nac_e" stoichiometry="1"/>
    </listOfReactants>
    <listOfProducts>
      <speciesReference species="M_nac_p" stoichiometry="1"/>
    </listOfProducts>
  </reaction>
  <reaction id="R_PROT_RSp0295_BioS" name="Protein_biosynthesis_RSp0295" reversible="false">
    <notes>
      <html:p>GENE_ASSOCIATION: ( RSp0295 )</html:p>
      <html:p>PROTEIN_ASSOCIATION: ( RSp0295 )</html:p>
      <html:p>SUBSYSTEM: Macromolecule_biosynthesis_protein</html:p>
      <html:p>PROTEIN_CLASS: No Assignment</html:p>
      <html:p>GENERIC: false</html:p>
      <html:p>TYPE: small</html:p>
      <html:p>HOLE: false</html:p>
      <html:p>SCORE: NA</html:p>
      <html:p>STATUS: NA</html:p>
    </notes>
    <listOfReactants>
      <speciesReference species="M_thrtrna_c" stoichiometry="60"/>
      <speciesReference species="M_cystrna_c" stoichiometry="0"/>
      <speciesReference species="M_asntrna_c" stoichiometry="70"/>
      <speciesReference species="M_glutrna_c" stoichiometry="15"/>
      <speciesReference species="M_glytrna_c" stoichiometry="122"/>
      <speciesReference species="M_asptrna_c" stoichiometry="52"/>
      <speciesReference species="M_alatrna_c" stoichiometry="56"/>
      <speciesReference species="M_valtrna_c" stoichiometry="68"/>
      <speciesReference species="M_sertrna_c" stoichiometry="50"/>
      <speciesReference species="M_lystrna_c" stoichiometry="4"/>
      <speciesReference species="M_tyrtrna_c" stoichiometry="18"/>
      <speciesReference species="M_trptrna_c" stoichiometry="7"/>
      <speciesReference species="M_argtrna_c" stoichiometry="22"/>
      <speciesReference species="M_histrna_c" stoichiometry="15"/>
      <speciesReference species="M_phetrna_c" stoichiometry="15"/>
      <speciesReference species="M_atp_c" stoichiometry="2300.208"/>
      <speciesReference species="M_protrna_c" stoichiometry="12"/>
      <speciesReference species="M_mettrna_c" stoichiometry="5"/>
      <speciesReference species="M_iletrna_c" stoichiometry="32"/>
      <speciesReference species="M_h2o_c" stoichiometry="2300.208"/>
      <speciesReference species="M_leutrna_c" stoichiometry="39"/>
      <speciesReference species="M_glntrna_c" stoichiometry="30"/>
    </listOfReactants>
    <listOfProducts>
      <speciesReference species="M_trnalys_c" stoichiometry="4"/>
      <speciesReference species="M_trnaasp_c" stoichiometry="122"/>
      <speciesReference species="M_trnaile_c" stoichiometry="32"/>
      <speciesReference species="M_trnathr_c" stoichiometry="60"/>
      <speciesReference species="M_trnacys_c" stoichiometry="0"/>
      <speciesReference species="M_trnaarg_c" stoichiometry="22"/>
      <speciesReference species="M_trnaglu_c" stoichiometry="15"/>
      <speciesReference species="M_trnatyr_c" stoichiometry="18"/>
      <speciesReference species="M_trnaval_c" stoichiometry="68"/>
      <speciesReference species="M_trnagln_c" stoichiometry="30"/>
      <speciesReference species="M_trnaser_c" stoichiometry="50"/>
      <speciesReference species="M_trnahis_c" stoichiometry="15"/>
      <speciesReference species="M_trnatrp_c" stoichiometry="7"/>
      <speciesReference species="M_trnamet_c" stoichiometry="5"/>
      <speciesReference species="M_trnaleu_c" stoichiometry="39"/>
      <speciesReference species="M_adp_c" stoichiometry="2300.208"/>
      <speciesReference species="M_RSp0295_c" stoichiometry="1"/>
      <speciesReference species="M_h_c" stoichiometry="2300.208"/>
      <speciesReference species="M_pi_c" stoichiometry="2300.208"/>
      <speciesReference species="M_trnaala_c" stoichiometry="56"/>
      <speciesReference species="M_trnagly_c" stoichiometry="122"/>
      <speciesReference species="M_trnaphe_c" stoichiometry="15"/>
      <speciesReference species="M_trnapro_c" stoichiometry="12"/>
    </listOfProducts>
  </reaction>
  <reaction id="R_G3PEabcpp" name="sn_glycerol_3_phosphoethanolamine_transport_via_ABC_system__periplasm_" reversible="false">
    <notes>
      <html:p>GENE_ASSOCIATION: ( RSc1267 and RSc1264 and RSc1265 and RSc1266 )</html:p>
      <html:p>PROTEIN_ASSOCIATION: ( RSc1267_and_RSc1264_and_RSc1265_and_RSc1266 )</html:p>
      <html:p>SUBSYSTEM: Transport_carbon_substrate</html:p>
      <html:p>PROTEIN_CLASS: No Assignment</html:p>
      <html:p>GENERIC: false</html:p>
      <html:p>TYPE: small</html:p>
      <html:p>HOLE: false</html:p>
      <html:p>SCORE: NA</html:p>
      <html:p>STATUS: NA</html:p>
    </notes>
    <listOfReactants>
      <speciesReference species="M_atp_c" stoichiometry="1"/>
      <speciesReference species="M_g3pe_p" stoichiometry="1"/>
      <speciesReference species="M_h2o_c" stoichiometry="1"/>
    </listOfReactants>
    <listOfProducts>
      <speciesReference species="M_adp_c" stoichiometry="1"/>
      <speciesReference species="M_h_c" stoichiometry="1"/>
      <speciesReference species="M_g3pe_c" stoichiometry="1"/>
      <speciesReference species="M_pi_c" stoichiometry="1"/>
    </listOfProducts>
  </reaction>
  <reaction id="R_T3SS_E_RipV1_BioS" name="Type_III_effector_biosynthesis_RipV1" reversible="false">
    <notes>
      <html:p>GENE_ASSOCIATION: ( RSc1349 )</html:p>
      <html:p>PROTEIN_ASSOCIATION: ( RSc1349 )</html:p>
      <html:p>SUBSYSTEM: Macromolecule_biosynthesis_Type_III_effector</html:p>
      <html:p>PROTEIN_CLASS: No Assignment</html:p>
      <html:p>GENERIC: false</html:p>
      <html:p>TYPE: small</html:p>
      <html:p>HOLE: false</html:p>
      <html:p>SCORE: NA</html:p>
      <html:p>STATUS: NA</html:p>
    </notes>
    <listOfReactants>
      <speciesReference species="M_trptrna_c" stoichiometry="8"/>
      <speciesReference species="M_glytrna_c" stoichiometry="38"/>
      <speciesReference species="M_glutrna_c" stoichiometry="47"/>
      <speciesReference species="M_atp_c" stoichiometry="2276.94"/>
      <speciesReference species="M_lystrna_c" stoichiometry="22"/>
      <speciesReference species="M_valtrna_c" stoichiometry="37"/>
      <speciesReference species="M_histrna_c" stoichiometry="18"/>
      <speciesReference species="M_iletrna_c" stoichiometry="15"/>
      <speciesReference species="M_h2o_c" stoichiometry="2276.94"/>
      <speciesReference species="M_asntrna_c" stoichiometry="17"/>
      <speciesReference species="M_leutrna_c" stoichiometry="72"/>
      <speciesReference species="M_alatrna_c" stoichiometry="110"/>
      <speciesReference species="M_argtrna_c" stoichiometry="76"/>
      <speciesReference species="M_cystrna_c" stoichiometry="2"/>
      <speciesReference species="M_protrna_c" stoichiometry="41"/>
      <speciesReference species="M_phetrna_c" stoichiometry="14"/>
      <speciesReference species="M_sertrna_c" stoichiometry="44"/>
      <speciesReference species="M_thrtrna_c" stoichiometry="36"/>
      <speciesReference species="M_asptrna_c" stoichiometry="29"/>
      <speciesReference species="M_tyrtrna_c" stoichiometry="15"/>
      <speciesReference species="M_glntrna_c" stoichiometry="32"/>
      <speciesReference species="M_mettrna_c" stoichiometry="12"/>
    </listOfReactants>
    <listOfProducts>
      <speciesReference species="M_trnaile_c" stoichiometry="15"/>
      <speciesReference species="M_RipV1_c" stoichiometry="1"/>
      <speciesReference species="M_trnatyr_c" stoichiometry="15"/>
      <speciesReference species="M_trnaleu_c" stoichiometry="72"/>
      <speciesReference species="M_trnaser_c" stoichiometry="44"/>
      <speciesReference species="M_trnaphe_c" stoichiometry="14"/>
      <speciesReference species="M_trnaala_c" stoichiometry="110"/>
      <speciesReference species="M_trnaasp_c" stoichiometry="46"/>
      <speciesReference species="M_trnaglu_c" stoichiometry="47"/>
      <speciesReference species="M_trnamet_c" stoichiometry="12"/>
      <speciesReference species="M_trnaval_c" stoichiometry="37"/>
      <speciesReference species="M_pi_c" stoichiometry="2276.94"/>
      <speciesReference species="M_h_c" stoichiometry="2276.94"/>
      <speciesReference species="M_trnahis_c" stoichiometry="18"/>
      <speciesReference species="M_trnalys_c" stoichiometry="22"/>
      <speciesReference species="M_trnatrp_c" stoichiometry="8"/>
      <speciesReference species="M_trnapro_c" stoichiometry="41"/>
      <speciesReference species="M_trnacys_c" stoichiometry="2"/>
      <speciesReference species="M_trnagln_c" stoichiometry="32"/>
      <speciesReference species="M_trnagly_c" stoichiometry="38"/>
      <speciesReference species="M_trnaarg_c" stoichiometry="76"/>
      <speciesReference species="M_adp_c" stoichiometry="2276.94"/>
      <speciesReference species="M_trnathr_c" stoichiometry="36"/>
    </listOfProducts>
  </reaction>
  <reaction id="R_LPLIPAL1E160pp" name="Lysophospholipase_L1__2_acylglycerophosphoethanolamine__n_C16_0___periplasm_" reversible="false">
    <notes>
      <html:p>GENE_ASSOCIATION: ( RSc1717 )</html:p>
      <html:p>PROTEIN_ASSOCIATION: ( RSc1717 )</html:p>
      <html:p>SUBSYSTEM: Glycerophospholipid_metabolism</html:p>
      <html:p>PROTEIN_CLASS: 3.1.1.5</html:p>
      <html:p>GENERIC: false</html:p>
      <html:p>TYPE: small</html:p>
      <html:p>HOLE: false</html:p>
      <html:p>SCORE: NA</html:p>
      <html:p>STATUS: NA</html:p>
    </notes>
    <listOfReactants>
      <speciesReference species="M_1agpe160_p" stoichiometry="1"/>
      <speciesReference species="M_h2o_p" stoichiometry="1"/>
    </listOfReactants>
    <listOfProducts>
      <speciesReference species="M_g3pe_p" stoichiometry="1"/>
      <speciesReference species="M_hdca_p" stoichiometry="1"/>
      <speciesReference species="M_h_p" stoichiometry="1"/>
    </listOfProducts>
  </reaction>
  <reaction id="R_3HBCOAHL" name="3_hydroxyisobutyryl_CoA_hydrolase" reversible="false">
    <notes>
      <html:p>GENE_ASSOCIATION: ( RSc1298 )</html:p>
      <html:p>PROTEIN_ASSOCIATION: ( RSc1298 )</html:p>
      <html:p>SUBSYSTEM: Valine_degradation</html:p>
      <html:p>PROTEIN_CLASS: 3.1.2.4</html:p>
      <html:p>GENERIC: false</html:p>
      <html:p>TYPE: small</html:p>
      <html:p>HOLE: false</html:p>
      <html:p>SCORE: NA</html:p>
      <html:p>STATUS: NA</html:p>
    </notes>
    <listOfReactants>
      <speciesReference species="M_3hibutcoa_c" stoichiometry="1"/>
      <speciesReference species="M_h2o_c" stoichiometry="1"/>
    </listOfReactants>
    <listOfProducts>
      <speciesReference species="M_h_c" stoichiometry="1"/>
      <speciesReference species="M_3hmp_c" stoichiometry="1"/>
      <speciesReference species="M_coa_c" stoichiometry="1"/>
    </listOfProducts>
  </reaction>
  <reaction id="R_PSGlcNacbioS" name="Ralstonia_solanacearum_Polysaccharide_poly_1_6_GlcNac_involved_in_biofilm" reversible="false">
    <notes>
      <html:p>GENE_ASSOCIATION: ( RSp0288 )</html:p>
      <html:p>PROTEIN_ASSOCIATION: ( RSp0288 )</html:p>
      <html:p>SUBSYSTEM: Macromolecule_biosynthesis_polysaccharide_Biofilm_Formation</html:p>
      <html:p>PROTEIN_CLASS: 2.4.1.-</html:p>
      <html:p>GENERIC: false</html:p>
      <html:p>TYPE: small</html:p>
      <html:p>HOLE: false</html:p>
      <html:p>SCORE: NA</html:p>
      <html:p>STATUS: NA</html:p>
    </notes>
    <listOfReactants>
      <speciesReference species="M_uacgam_c" stoichiometry="10"/>
    </listOfReactants>
    <listOfProducts>
      <speciesReference species="M_udp_c" stoichiometry="10"/>
      <speciesReference species="M_PS_GlcNAc_c" stoichiometry="1"/>
      <speciesReference species="M_h_c" stoichiometry="10"/>
    </listOfProducts>
  </reaction>
  <reaction id="R_TUNGSabcpp" name="tungstate_transport_via_ABC_system__periplasm_" reversible="false">
    <notes>
      <html:p>GENE_ASSOCIATION: ( RSp1145 and RSp0106 and RSp1144 )</html:p>
      <html:p>PROTEIN_ASSOCIATION: ( RSp0106_and_RSp1145_and_RSp1144 )</html:p>
      <html:p>SUBSYSTEM: Transport_ion_substrate</html:p>
      <html:p>PROTEIN_CLASS: No Assignment</html:p>
      <html:p>GENERIC: false</html:p>
      <html:p>TYPE: small</html:p>
      <html:p>HOLE: false</html:p>
      <html:p>SCORE: NA</html:p>
      <html:p>STATUS: NA</html:p>
    </notes>
    <listOfReactants>
      <speciesReference species="M_atp_c" stoichiometry="1"/>
      <speciesReference species="M_tungs_p" stoichiometry="1"/>
      <speciesReference species="M_h2o_c" stoichiometry="1"/>
    </listOfReactants>
    <listOfProducts>
      <speciesReference species="M_adp_c" stoichiometry="1"/>
      <speciesReference species="M_tungs_c" stoichiometry="1"/>
      <speciesReference species="M_h_c" stoichiometry="1"/>
      <speciesReference species="M_pi_c" stoichiometry="1"/>
    </listOfProducts>
  </reaction>
  <reaction id="R_GLUTRS" name="Glutamyl_tRNA_synthetase" reversible="false">
    <notes>
      <html:p>GENE_ASSOCIATION: ( RSc1179 )</html:p>
      <html:p>PROTEIN_ASSOCIATION: ( RSc1179 )</html:p>
      <html:p>SUBSYSTEM: Glutamate_biosynthesis</html:p>
      <html:p>PROTEIN_CLASS: 6.1.1.17</html:p>
      <html:p>GENERIC: false</html:p>
      <html:p>TYPE: small</html:p>
      <html:p>HOLE: false</html:p>
      <html:p>SCORE: NA</html:p>
      <html:p>STATUS: NA</html:p>
    </notes>
    <listOfReactants>
      <speciesReference species="M_trnaglu_c" stoichiometry="1"/>
      <speciesReference species="M_atp_c" stoichiometry="1"/>
      <speciesReference species="M_glu_L_c" stoichiometry="1"/>
    </listOfReactants>
    <listOfProducts>
      <speciesReference species="M_glutrna_c" stoichiometry="1"/>
      <speciesReference species="M_amp_c" stoichiometry="1"/>
      <speciesReference species="M_ppi_c" stoichiometry="1"/>
    </listOfProducts>
  </reaction>
  <reaction id="R_FERtpp" name="ferulate_transport_via_diffusion___periplasm__" reversible="true">
    <notes>
      <html:p>GENE_ASSOCIATION: ( d0132 )</html:p>
      <html:p>PROTEIN_ASSOCIATION: ( d0132 )</html:p>
      <html:p>SUBSYSTEM: Transport_carbon_substrate</html:p>
      <html:p>PROTEIN_CLASS: No Assignment</html:p>
      <html:p>GENERIC: false</html:p>
      <html:p>TYPE: small</html:p>
      <html:p>HOLE: false</html:p>
      <html:p>SCORE: NA</html:p>
      <html:p>STATUS: NA</html:p>
    </notes>
    <listOfReactants>
      <speciesReference species="M_fer_p" stoichiometry="1"/>
    </listOfReactants>
    <listOfProducts>
      <speciesReference species="M_fer_c" stoichiometry="1"/>
    </listOfProducts>
  </reaction>
  <reaction id="R_GLUTRR" name="glutamyl_tRNA_reductase" reversible="false">
    <notes>
      <html:p>GENE_ASSOCIATION: ( RSc2900 )</html:p>
      <html:p>PROTEIN_ASSOCIATION: ( RSc2900 )</html:p>
      <html:p>SUBSYSTEM: Heme_biosynthesis</html:p>
      <html:p>PROTEIN_CLASS: 1.2.1.70</html:p>
      <html:p>GENERIC: false</html:p>
      <html:p>TYPE: small</html:p>
      <html:p>HOLE: false</html:p>
      <html:p>SCORE: NA</html:p>
      <html:p>STATUS: NA</html:p>
    </notes>
    <listOfReactants>
      <speciesReference species="M_glutrna_c" stoichiometry="1"/>
      <speciesReference species="M_nadph_c" stoichiometry="1"/>
      <speciesReference species="M_h_c" stoichiometry="1"/>
    </listOfReactants>
    <listOfProducts>
      <speciesReference species="M_nadp_c" stoichiometry="1"/>
      <speciesReference species="M_trnaglu_c" stoichiometry="1"/>
      <speciesReference species="M_glu1sa_c" stoichiometry="1"/>
    </listOfProducts>
  </reaction>
  <reaction id="R_MCITS" name="2_methylcitrate_synthase" reversible="false">
    <notes>
      <html:p>GENE_ASSOCIATION: ( RSp0121 )</html:p>
      <html:p>PROTEIN_ASSOCIATION: ( RSp0121 )</html:p>
      <html:p>SUBSYSTEM: 2_methylcitrate_cycle</html:p>
      <html:p>PROTEIN_CLASS: 2.3.3.5</html:p>
      <html:p>GENERIC: false</html:p>
      <html:p>TYPE: small</html:p>
      <html:p>HOLE: false</html:p>
      <html:p>SCORE: NA</html:p>
      <html:p>STATUS: NA</html:p>
    </notes>
    <listOfReactants>
      <speciesReference species="M_h2o_c" stoichiometry="1"/>
      <speciesReference species="M_ppcoa_c" stoichiometry="1"/>
      <speciesReference species="M_oaa_c" stoichiometry="1"/>
    </listOfReactants>
    <listOfProducts>
      <speciesReference species="M_2mcit_c" stoichiometry="1"/>
      <speciesReference species="M_coa_c" stoichiometry="1"/>
      <speciesReference species="M_h_c" stoichiometry="1"/>
    </listOfProducts>
  </reaction>
  <reaction id="R_COBALT2tpp" name="cobalt_transport_in_via_permease__no_H__" reversible="false">
    <notes>
      <html:p>GENE_ASSOCIATION: ( RSp0665 ) or ( RSc2774 )</html:p>
      <html:p>PROTEIN_ASSOCIATION: ( RSp0665 ) or ( RSc2774 )</html:p>
      <html:p>SUBSYSTEM: Transport_ion_substrate</html:p>
      <html:p>PROTEIN_CLASS: No Assignment</html:p>
      <html:p>GENERIC: false</html:p>
      <html:p>TYPE: small</html:p>
      <html:p>HOLE: false</html:p>
      <html:p>SCORE: NA</html:p>
      <html:p>STATUS: NA</html:p>
    </notes>
    <listOfReactants>
      <speciesReference species="M_cobalt2_p" stoichiometry="1"/>
    </listOfReactants>
    <listOfProducts>
      <speciesReference species="M_cobalt2_c" stoichiometry="1"/>
    </listOfProducts>
  </reaction>
  <reaction id="R_PHBD_Ext" name="poly_3_hydroxybutyrate__depolymerase_like_extracellular" reversible="true">
    <notes>
      <html:p>GENE_ASSOCIATION: ( RSc2149 )</html:p>
      <html:p>PROTEIN_ASSOCIATION: ( RSc2149 )</html:p>
      <html:p>SUBSYSTEM: polyhydroxybutanoate_metabolism</html:p>
      <html:p>PROTEIN_CLASS: 3.1.1.75</html:p>
      <html:p>GENERIC: false</html:p>
      <html:p>TYPE: small</html:p>
      <html:p>HOLE: false</html:p>
      <html:p>SCORE: NA</html:p>
      <html:p>STATUS: NA</html:p>
    </notes>
    <listOfReactants>
[truncated: 2,630,497 more chars]
