# Supplementary material for: A Resource Allocation Trade-Off between Virulence and Proliferation Drives Metabolic Versatility in the Plant Pathogen Ralstonia solanacearum
Source: PLoS Pathog. 2016 Oct 12;12(10):e1005939. doi: 10.1371/journal.ppat.1005939 (PMC5061431; doi:10.1371/journal.ppat.1005939)
Supplement: S1 Table — Information on the biochemical reaction network which contains the genome-scale metabolic network and the macromolecule network. (XLSX) [file ppat.1005939.s011.xlsx]

## Sheet: Table of Contents
Supplementary Tables 1
Peyraud et al.
Model of Ralstonia solanacearum GMI1000
iRP1476
CONTENT
Metabolic module	List of biochemical reactions included in the genome-scale metabolic network module
Macromolecule module	List of biochemical reactions included in the macromolecule network module
Metabolites&Macromolecules list	List of metabolites and macromolecules included in the biochemical reaction modules, i.e. content of the 2 biochemical reaction modules: the genome-scale metabolic network and the macromolecule module.

## Sheet: Metabolic module
ID	Name	equation	reversibility	EC number	SBO	GPR	Pathway	Subsystem	Module	Localisation	Lower bound	Upper bound	Evidence	Confidence score	Comments	References	Organism	PUBMED ID
R_12GLUCANabcppRS	RS_12_glucan_transport_via_ABC_system__periplasm_	1 M_glucan_c + 1 M_h2o_c + 1 M_atp_c = 1 M_adp_c + 1 M_glucan_p + 1 M_h_c + 1 M_pi_c	0	No Assignment	SBO:0000167	No Assignment	b_1_2_Glucan biosynthesis	Biomass biosynthesis	Metabolic network	Inner membrane	0	10000	Physiological data	2		Cho et al. (2008) CarboRes	Ralstonia solanacearum KACC 10698	18262507
R_12GLUCANacabcppRS	RS_12_glucanac_transport_via_ABC_system__periplasm_	1 M_acglucan_c + 1 M_h2o_c + 1 M_atp_c = 1 M_adp_c + 1 M_acglucan_p + 1 M_h_c + 1 M_pi_c	0	No Assignment	SBO:0000167	No Assignment	b_1_2_Glucan biosynthesis	Biomass biosynthesis	Metabolic network	Inner membrane	0	10000	Physiological data	2		Cho et al. (2008) CarboRes	Ralstonia solanacearum KACC 10698	18262507
R_12GLUCANS1	b_1_2_glucan_synthase__ADPGlc_	13 M_adpglc_c = 1 M_12glucan_C13_c + 13 M_adp_c + 13 M_h_c	0	No Assignment	SBO:0000167	No Assignment	b_1_2_Glucan biosynthesis	Biomass biosynthesis	Metabolic network	Cytoplasmic	0	10000	Physiological data	2		Cho et al. (2008) CarboRes	Ralstonia solanacearum KACC 10698	18262507
R_12GLUCANS2	b_1_2_glucan_synthase__1_6_linkage	1 M_12glucan_C13_c = 1 M_glucan_c + 1 M_h2o_c	0	No Assignment	SBO:0000167	No Assignment	b_1_2_Glucan biosynthesis	Biomass biosynthesis	Metabolic network	Cytoplasmic	0	10000	Physiological data	2		Cho et al. (2008) CarboRes	Ralstonia solanacearum KACC 10698	18262507
R_12GLUCANS3	b_1_2_glucan_acetylated_synthase__ADPGlc	13 M_adpglc_c + 1 M_accoa_c = 1 M_ac12glucan_C13_c + 13 M_adp_c + 13 M_h_c + M_coa_c	0	No Assignment	SBO:0000167	No Assignment	b_1_2_Glucan biosynthesis	Biomass biosynthesis	Metabolic network	Cytoplasmic	0	10000	Physiological data	2		Cho et al. (2008) CarboRes	Ralstonia solanacearum KACC 10698	18262507
R_12GLUCANS4	b_1_2_glucan_acetylated_synthase__1_6_linkage	1 M_ac12glucan_C13_c = 1 M_acglucan_c + 1 M_h2o_c	0	No Assignment	SBO:0000167	No Assignment	b_1_2_Glucan biosynthesis	Biomass biosynthesis	Metabolic network	Cytoplasmic	0	10000	Physiological data	2		Cho et al. (2008) CarboRes	Ralstonia solanacearum KACC 10698	18262507
R_23CAMPtex	23cAMP_transport_via_diffusion__extracellular_to_periplasm_	1 M_23camp_e = 1 M_23camp_p	1	No Assignment	SBO:0000185	( d0006 )	Transport carbon substrate	Transport	Metabolic network	Outer membrane	-10000	10000	Physiological data	2	diffusion reactions
R_23CCMPtex	23cCMP_transport_via_diffusion__extracellular_to_periplasm_	1 M_23ccmp_e = 1 M_23ccmp_p	1	No Assignment	SBO:0000185	( d0007 )	Transport carbon substrate	Transport	Metabolic network	Outer membrane	-10000	10000	Physiological data	2	diffusion reactions
R_23CGMPtex	23cGMP_transport_via_diffusion__extracellular_to_periplasm_	1 M_23cgmp_e = 1 M_23cgmp_p	1	No Assignment	SBO:0000185	( d0008 )	Transport carbon substrate	Transport	Metabolic network	Outer membrane	-10000	10000	Physiological data	2	diffusion reactions
R_23CUMPtex	23cUMP_transport_via_diffusion__extracellular_to_periplasm_	1 M_23cump_e = 1 M_23cump_p	1	No Assignment	SBO:0000185	( d0009 )	Transport carbon substrate	Transport	Metabolic network	Outer membrane	-10000	10000	Physiological data	2	diffusion reactions
R_23DHB34DOX	2_3_dihydroxybenzoate_3_4_dioxygenase	1 M_o2_c + 1 M_23dhb_c = 1 M_3c2hmucsem_c + 1 M_h_c	0	1.13.11.14	SBO:0000167	( RSp0888 )	Benzoate degradation	Degradation pathway	Metabolic network	Cytoplasmic	0	10000	Sequence data (25%<identity<45%)	2
R_23PDE2pp	2__3__cyclic_nucleotide_phosphodiesterase__UMP___periplasm_	1 M_23cump_p + 1 M_h2o_p = 1 M_h_p + 1 M_3ump_p	0	3.1.4.16	SBO:0000167	( RSc3363 )	Pyrimidine salvage pathway	Salvage pathway	Metabolic network	Periplasmic	0	10000	Sequence data (25%<identity<45%)	2
R_23PDE4pp	2__3__cyclic_nucleotide_phosphodiesterase__CMP___periplasm_	1 M_23ccmp_p + 1 M_h2o_p = 1 M_h_p + 1 M_3cmp_p	0	3.1.4.16	SBO:0000167	( RSc3363 )	Pyrimidine salvage pathway	Salvage pathway	Metabolic network	Periplasmic	0	10000	Sequence data (25%<identity<45%)	2
R_23PDE7pp	2__3__cyclic_nucleotide_phosphodiesterase__AMP___periplasm_	1 M_23camp_p + 1 M_h2o_p = 1 M_3amp_p + 1 M_h_p	0	3.1.4.16	SBO:0000167	( RSc3363 )	Purine salvage pathway	Salvage pathway	Metabolic network	Periplasmic	0	10000	Sequence data (25%<identity<45%)	2
R_23PDE9pp	2__3__cyclic_nucleotide_phosphodiesterase__GMP___periplasm_	1 M_h2o_p + 1 M_23cgmp_p = 1 M_3gmp_p + 1 M_h_p	0	3.1.4.16	SBO:0000167	( RSc3363 )	Purine salvage pathway	Salvage pathway	Metabolic network	Periplasmic	0	10000	Sequence data (25%<identity<45%)	2
R_25DOPAOXRED	2_5_Dioxopentanoate_NADP__5_oxidoreductase	1 M_h2o_c + 1 M_25dop_c + 1 M_nadp_c = 1 M_akg_c + 1 M_nadph_c + 2 M_h_c	0	1.2.1.26	SBO:0000167	( RSp0827 )	D-Glucarate and D-galactarate degradation	Degradation pathway	Metabolic network	Cytoplasmic	0	10000	Sequence data (Indentity>45%)	2
R_2AGPA120tipp	2_Acyl_sn_glycero_3_phosphatidate__n_C12_0__transporter_via_facilitated_diffusion__periplasm_	1 M_2ddecg3p_p = 1 M_2ddecg3p_c	0	No Assignment	SBO:0000185	( RSc1370 )	Transport carbon substrate	Transport	Metabolic network	Inner membrane	0	10000	Sequence data (25%<identity<45%)	2
R_2AGPA140tipp	2_Acyl_sn_glycero_3_phosphatidate__n_C14_0__transporter_via_facilitated_diffusion__periplasm_	1 M_2tdecg3p_p = 1 M_2tdecg3p_c	0	No Assignment	SBO:0000185	( RSc1370 )	Transport carbon substrate	Transport	Metabolic network	Inner membrane	0	10000	Sequence data (25%<identity<45%)	2
R_2AGPA141tipp	2_Acyl_sn_glycero_3_phosphatidate__n_C14_1__transporter_via_facilitated_diffusion__periplasm_	1 M_2tdec7eg3p_p = 1 M_2tdec7eg3p_c	0	No Assignment	SBO:0000185	( RSc1370 )	Transport carbon substrate	Transport	Metabolic network	Inner membrane	0	10000	Sequence data (25%<identity<45%)	2
R_2AGPA160tipp	2_Acyl_sn_glycero_3_phosphatidate__n_C16_0__transporter_via_facilitated_diffusion__periplasm_	1 M_2hdecg3p_p = 1 M_2hdecg3p_c	0	No Assignment	SBO:0000185	( RSc1370 )	Transport carbon substrate	Transport	Metabolic network	Inner membrane	0	10000	Sequence data (25%<identity<45%)	2
R_2AGPA161tipp	2_Acyl_sn_glycero_3_phosphatidate__n_C16_1__transporter_via_facilitated_diffusion__periplasm_	1 M_2hdec9eg3p_p = 1 M_2hdec9eg3p_c	0	No Assignment	SBO:0000185	( RSc1370 )	Transport carbon substrate	Transport	Metabolic network	Inner membrane	0	10000	Sequence data (25%<identity<45%)	2
R_2AGPA180tipp	2_Acyl_sn_glycero_3_phosphatidate__n_C18_0__transporter_via_facilitated_diffusion__periplasm_	1 M_2odecg3p_p = 1 M_2odecg3p_c	0	No Assignment	SBO:0000185	( RSc1370 )	Transport carbon substrate	Transport	Metabolic network	Inner membrane	0	10000	Sequence data (25%<identity<45%)	2
R_2AGPA181tipp	2_Acyl_sn_glycero_3_phosphatidate__n_C18_1__transporter_via_facilitated_diffusion__periplasm_	1 M_2odec11eg3p_p = 1 M_2odec11eg3p_c	0	No Assignment	SBO:0000185	( RSc1370 )	Transport carbon substrate	Transport	Metabolic network	Inner membrane	0	10000	Sequence data (25%<identity<45%)	2
R_2AGPE120tipp	2_Acyl_sn_glycero_3_phosphoethanolamine__n_C12_0__transporter_via_facilitated_diffusion__periplasm_	1 M_2agpe120_p = 1 M_2agpe120_c	0	No Assignment	SBO:0000185	( RSc1370 )	Transport carbon substrate	Transport	Metabolic network	Inner membrane	0	10000	Sequence data (25%<identity<45%)	2
R_2AGPE140tipp	2_Acyl_sn_glycero_3_phosphoethanolamine__n_C14_0__transporter_via_facilitated_diffusion__periplasm_	1 M_2agpe140_p = 1 M_2agpe140_c	0	No Assignment	SBO:0000185	( RSc1370 )	Transport carbon substrate	Transport	Metabolic network	Inner membrane	0	10000	Sequence data (25%<identity<45%)	2
R_2AGPE141tipp	2_Acyl_sn_glycero_3_phosphoethanolamine__n_C14_1__transporter_via_facilitated_diffusion__periplasm_	1 M_2agpe141_p = 1 M_2agpe141_c	0	No Assignment	SBO:0000185	( RSc1370 )	Transport carbon substrate	Transport	Metabolic network	Inner membrane	0	10000	Sequence data (25%<identity<45%)	2
R_2AGPE160tipp	2_Acyl_sn_glycero_3_phosphoethanolamine__n_C16_0__transporter_via_facilitated_diffusion__periplasm_	1 M_2agpe160_p = 1 M_2agpe160_c	0	No Assignment	SBO:0000185	( RSc1370 )	Transport carbon substrate	Transport	Metabolic network	Inner membrane	0	10000	Sequence data (25%<identity<45%)	2
R_2AGPE161tipp	2_Acyl_sn_glycero_3_phosphoethanolamine__n_C16_1__transporter_via_facilitated_diffusion__periplasm_	1 M_2agpe161_p = 1 M_2agpe161_c	0	No Assignment	SBO:0000185	( RSc1370 )	Transport carbon substrate	Transport	Metabolic network	Inner membrane	0	10000	Sequence data (25%<identity<45%)	2
R_2AGPE180tipp	2_Acyl_sn_glycero_3_phosphoethanolamine__n_C18_0__transporter_via_facilitated_diffusion__periplasm_	1 M_2agpe180_p = 1 M_2agpe180_c	0	No Assignment	SBO:0000185	( RSc1370 )	Transport carbon substrate	Transport	Metabolic network	Inner membrane	0	10000	Sequence data (25%<identity<45%)	2
R_2AGPE181tipp	2_Acyl_sn_glycero_3_phosphoethanolamine__n_C18_1__transporter_via_facilitated_diffusion__periplasm_	1 M_2agpe181_p = 1 M_2agpe181_c	0	No Assignment	SBO:0000185	( RSc1370 )	Transport carbon substrate	Transport	Metabolic network	Inner membrane	0	10000	Sequence data (25%<identity<45%)	2
R_2AGPG120tipp	2_Acyl_sn_glycero_3_phosphoglycerol__n_C12_0__transporter_via_facilitated_diffusion__periplasm_	1 M_2agpg120_p = 1 M_2agpg120_c	0	No Assignment	SBO:0000185	( RSc1370 )	Transport carbon substrate	Transport	Metabolic network	Inner membrane	0	10000	Sequence data (25%<identity<45%)	2
R_2AGPG140tipp	2_Acyl_sn_glycero_3_phosphoglycerol__n_C14_0__transporter_via_facilitated_diffusion__periplasm_	1 M_2agpg140_p = 1 M_2agpg140_c	0	No Assignment	SBO:0000185	( RSc1370 )	Transport carbon substrate	Transport	Metabolic network	Inner membrane	0	10000	Sequence data (25%<identity<45%)	2
R_2AGPG141tipp	2_Acyl_sn_glycero_3_phosphoglycerol__n_C14_1__transporter_via_facilitated_diffusion__periplasm_	1 M_2agpg141_p = 1 M_2agpg141_c	0	No Assignment	SBO:0000185	( RSc1370 )	Transport carbon substrate	Transport	Metabolic network	Inner membrane	0	10000	Sequence data (25%<identity<45%)	2
R_2AGPG160tipp	2_Acyl_sn_glycero_3_phosphoglycerol__n_C16_0__transporter_via_facilitated_diffusion__periplasm_	1 M_2agpg160_p = 1 M_2agpg160_c	0	No Assignment	SBO:0000185	( RSc1370 )	Transport carbon substrate	Transport	Metabolic network	Inner membrane	0	10000	Sequence data (25%<identity<45%)	2
R_2AGPG161tipp	2_Acyl_sn_glycero_3_phosphoglycerol__n_C16_1__transporter_via_facilitated_diffusion__periplasm_	1 M_2agpg161_p = 1 M_2agpg161_c	0	No Assignment	SBO:0000185	( RSc1370 )	Transport carbon substrate	Transport	Metabolic network	Inner membrane	0	10000	Sequence data (25%<identity<45%)	2
R_2AGPG180tipp	2_Acyl_sn_glycero_3_phosphoglycerol__n_C18_0__transporter_via_facilitated_diffusion__periplasm_	1 M_2agpg180_p = 1 M_2agpg180_c	0	No Assignment	SBO:0000185	( RSc1370 )	Transport carbon substrate	Transport	Metabolic network	Inner membrane	0	10000	Sequence data (25%<identity<45%)	2
R_2AGPG181tipp	2_Acyl_sn_glycero_3_phosphoglycerol__n_C18_1__transporter_via_facilitated_diffusion__periplasm_	1 M_2agpg181_p = 1 M_2agpg181_c	0	No Assignment	SBO:0000185	( RSc1370 )	Transport carbon substrate	Transport	Metabolic network	Inner membrane	0	10000	Sequence data (25%<identity<45%)	2
R_2AMBZC	2_aminobenzoate_CoA_ligase	1 M_coa_c + 1 M_anth_c + 1 M_atp_c = 1 M_amp_c + 1 M_ppi_c + 1 M_anthcoa_c	0	6.2.1.25	SBO:0000167	( RSp0037 )	Benzoate degradation	Degradation pathway	Metabolic network	Cytoplasmic	0	10000	Sequence data (25%<identity<45%)	2
R_2AMSADC	2_Aminomalonate_semialdehyde_decarboxylation	1 M_2amsa_c + M_h_c = 1 M_co2_c + 1 M_aacald_c	0	No Assignment	SBO:0000167	( s0003 )	Glycine and serine degradation	Degradation pathway	Metabolic network	Cytoplasmic	0	10000	Biochemical data	4	Spontaneous reaction
R_2DHGLCNtex	ketogluconate_transport_via_diffusion__extracellular_to_periplasm_	1 M_2dhglcn_e = 1 M_2dhglcn_p	1	No Assignment	SBO:0000185	( d0010 )	Transport carbon substrate	Transport	Metabolic network	Outer membrane	-10000	10000	Physiological data	2	diffusion reactions
R_2H5CMMSEMOR	5_Carboxymethyl_2_hydroxymuconic_semialdehyde_NAD__oxidoreductase	1 M_nad_c + 1 M_2h5cmmsem_c + 1 M_h2o_c = 1 M_chmccm_c + 1 M_nadh_c + 2 M_h_c	0	1.2.1.32	SBO:0000167	( RSp0890 )	4_hydroxyphenylacetate degradation	Degradation pathway	Metabolic network	Cytoplasmic	0	10000	Sequence data (25%<identity<45%)	2
R_2MAHMP	2_Methyl_4_amino_5_hydroxymethylpyrimidine_diphosphatase	1 M_h2o_c + 1 M_2mahmp_c = 1 M_4ampm_c + 1 M_h_c + 1 M_pi_c	0	No Assignment	SBO:0000167	( RSc2724 )	Thiamin biosynthesis	Cofactor biosynthesis	Metabolic network	Cytoplasmic	0	10000	Sequence data (25%<identity<45%)	2
R_2OBUTt2rpp	2_Oxobutanoate_transport_via_proton_symport__reversible__periplasm_	1 M_2obut_p + 1 M_h_p = 1 M_2obut_c + 1 M_h_c	1	No Assignment	SBO:0000185	No Assignment	Transport carbon substrate	Transport	Metabolic network	Inner membrane	-10000	10000	Physiological data	2	Biolog data; Transporter unknown : proton symport type is assigned by default	Peyraud et al. (this study)	Ralstonia solanacearum GMI1000
R_2OBUTtex	2_Oxobutanoate_transport_via_diffusion__extracellular_to_periplasm_	1 M_2obut_e = 1 M_2obut_p	1	No Assignment	SBO:0000185	( d0153 )	Transport carbon substrate	Transport	Metabolic network	Outer membrane	-10000	10000	Physiological data	2	Biolog data	Peyraud et al. (this study)	Ralstonia solanacearum GMI1000
R_2OXBUTOR	2_oxoacid__ferredoxin_oxidoreductase	1 M_2obut_c + 1 M_coa_c + 2 M_fdox_c = 1 M_co2_c + 1 M_h_c + 2 M_fdred_c + 1 M_ppcoa_c	0	1.2.7.2	SBO:0000167	No Assignment	2_oxobutanoate degradation	Degradation pathway	Metabolic network	Cytoplasmic	0	10000	Physiological data	2	Biolog data; cluster around RSp0646 could be involved in a CoA-based degradation pathway	Peyraud et al. (this study)	Ralstonia solanacearum GMI1000
R_34DHPHAOR	3_4_Dihydroxyphenylacetate__oxygen_2_3_oxidoreductase__decyclizing_	1 M_34dhpha_c + 1 M_o2_c = 1 M_h_c + 1 M_2h5cmmsem_c	0	1.13.11.15	SBO:0000167	No Assignment	4_hydroxyphenylacetate degradation	Degradation pathway	Metabolic network	Cytoplasmic	0	10000	Modelling data	1
R_34HPPOR	4_Hydroxyphenylpyruvate_oxygen_oxidoreductase	1 M_o2_c + 1 M_34hpp_c = 1 M_co2_c + 1 M_hgentis_c	0	1.13.11.27	SBO:0000167	( RSc3103 ) or ( RSp1400 ) or ( RSp1347 ) or ( RSp1316 )	Tyrosine degradation	Degradation pathway	Metabolic network	Cytoplasmic	0	10000	Sequence data (Indentity>45%)	2
R_3HAD100	3_hydroxyacyl__acyl_carrier_protein__dehydratase__n_C10_0_	1 M_3hdecACP_c = 1 M_h2o_c + 1 M_tdec2eACP_c	0	4.2.1.60	SBO:0000167	( RSc1415 )	Fatty acid biosynthesis	Biomass biosynthesis	Metabolic network	Cytoplasmic	0	10000	Sequence data (Indentity>45%)	2
R_3HAD120	3_hydroxyacyl__acyl_carrier_protein__dehydratase__n_C12_0_	1 M_3hddecACP_c = 1 M_h2o_c + 1 M_tddec2eACP_c	0	4.2.1.61	SBO:0000167	( RSc1415 )	Fatty acid biosynthesis	Biomass biosynthesis	Metabolic network	Cytoplasmic	0	10000	Sequence data (Indentity>45%)	2
R_3HAD121	3_hydroxyacyl__acyl_carrier_protein__dehydratase__n_C12_1_	1 M_3hcddec5eACP_c = 1 M_h2o_c + 1 M_t3c5ddeceACP_c	0	4.2.1.61	SBO:0000167	( RSc1415 )	Fatty acid biosynthesis	Biomass biosynthesis	Metabolic network	Cytoplasmic	0	10000	Sequence data (Indentity>45%)	2
R_3HAD140	3_hydroxyacyl__acyl_carrier_protein__dehydratase__n_C14_0_	1 M_3hmrsACP_c = 1 M_h2o_c + 1 M_tmrs2eACP_c	0	4.2.1.61	SBO:0000167	( RSc1415 )	Fatty acid biosynthesis	Biomass biosynthesis	Metabolic network	Cytoplasmic	0	10000	Sequence data (Indentity>45%)	2
R_3HAD141	3_hydroxyacyl__acyl_carrier_protein__dehydratase__n_C14_1_	1 M_3hcmrs7eACP_c = 1 M_h2o_c + 1 M_t3c7mrseACP_c	0	4.2.1.61	SBO:0000167	( RSc1415 )	Fatty acid biosynthesis	Biomass biosynthesis	Metabolic network	Cytoplasmic	0	10000	Sequence data (Indentity>45%)	2
R_3HAD160	3_hydroxyacyl__acyl_carrier_protein__dehydratase__n_C16_0_	1 M_3hpalmACP_c = 1 M_h2o_c + 1 M_tpalm2eACP_c	0	4.2.1.61	SBO:0000167	( RSc1415 )	Fatty acid biosynthesis	Biomass biosynthesis	Metabolic network	Cytoplasmic	0	10000	Sequence data (Indentity>45%)	2
R_3HAD161	3_hydroxyacyl__acyl_carrier_protein__dehydratase__n_C16_1_	1 M_3hcpalm9eACP_c = 1 M_t3c9palmeACP_c + 1 M_h2o_c	0	4.2.1.61	SBO:0000167	( RSc1415 )	Fatty acid biosynthesis	Biomass biosynthesis	Metabolic network	Cytoplasmic	0	10000	Sequence data (Indentity>45%)	2
R_3HAD180	3_hydroxyacyl__acyl_carrier_protein__dehydratase__n_C18_0_	1 M_3hoctaACP_c = 1 M_toctd2eACP_c + 1 M_h2o_c	0	4.2.1.61	SBO:0000167	( RSc1415 )	Fatty acid biosynthesis	Biomass biosynthesis	Metabolic network	Cytoplasmic	0	10000	Sequence data (Indentity>45%)	2
R_3HAD181	3_hydroxyacyl__acyl_carrier_protein__dehydratase__n_C18_1_	1 M_3hcvac11eACP_c = 1 M_h2o_c + 1 M_t3c11vaceACP_c	0	4.2.1.61	SBO:0000167	( RSc1415 )	Fatty acid biosynthesis	Biomass biosynthesis	Metabolic network	Cytoplasmic	0	10000	Sequence data (Indentity>45%)	2
R_3HAD40	3_hydroxyacyl__acyl_carrier_protein__dehydratase__n_C4_0_	1 M_3haACP_c = 1 M_but2eACP_c + 1 M_h2o_c	0	4.2.1.58	SBO:0000167	( RSc1415 )	Fatty acid biosynthesis	Biomass biosynthesis	Metabolic network	Cytoplasmic	0	10000	Sequence data (Indentity>45%)	2
R_3HAD60	3_hydroxyacyl__acyl_carrier_protein__dehydratase__n_C6_0_	1 M_3hhexACP_c = 1 M_h2o_c + 1 M_thex2eACP_c	0	4.2.1.58	SBO:0000167	( RSc1415 )	Fatty acid biosynthesis	Biomass biosynthesis	Metabolic network	Cytoplasmic	0	10000	Sequence data (Indentity>45%)	2
R_3HAD80	3_hydroxyacyl__acyl_carrier_protein__dehydratase__n_C8_0_	1 M_3hoctACP_c = 1 M_toct2eACP_c + 1 M_h2o_c	0	4.2.1.58	SBO:0000167	( RSc1415 )	Fatty acid biosynthesis	Biomass biosynthesis	Metabolic network	Cytoplasmic	0	10000	Sequence data (Indentity>45%)	2
R_3HBCOAHL	3_hydroxyisobutyryl_CoA_hydrolase	1 M_3hibutcoa_c + 1 M_h2o_c = 1 M_h_c + 1 M_3hmp_c + 1 M_coa_c	0	3.1.2.4	SBO:0000167	( RSc1298 )	Valine degradation	Degradation pathway	Metabolic network	Cytoplasmic	0	10000	Sequence data (25%<identity<45%)	2
R_3HCINNMH	3_hydroxycinnamate_hydroxylase	1 M_h_c + 1 M_nadh_c + 1 M_o2_c + 1 M_3hcinnm_c = 1 M_h2o_c + 1 M_nad_c + 1 M_dhcinnm_c	0	1.14.13.127	SBO:0000167	( RSp0702 )	Phenylpropanoid degradation	Degradation pathway	Metabolic network	Cytoplasmic	0	10000	Sequence data (25%<identity<45%)	2
R_3HOXIDS	3_hydroxy_oxindole_biosynthesis	1 M_trp_L_c + 1 M_o2_c + 1 M_h2o_c + 1 M_nadph_c + 1 M_nad_c + 1 M_akg_c + 1 M_h_c = 1 M_3hoxid_c + 1 M_for_c + M_nadh_c + 1 M_ac_c + 1 M_nadp_c + 1 M_glu_L_c	1	No Assignment	SBO:0000167	( RSp0693 and RSp0694 and RSp0695 and RSp0696 and RSp0697 and RSp0698 )	3_hydroxy_oxindole biosynthesis	Secondary metabolism	Metabolic network	Cytoplasmic	-10000	10000	Physiological data	2	lumped reaction with hypothetical mecanism	Delaspre et al. (2007) PNAS	Ralstonia solanacearum GMI1000	17890323
R_3HOXIDtex	3_hydroxy_oxindole_transport_via_diffusion__extracellular_to_periplasm_	M_3hoxid_e = M_3hoxid_p	1	No Assignment	SBO:0000185	( d0236 )	Transport secondary metabolites	Transport	Metabolic network	Outer membrane	-10000	10000	Physiological data	2	diffusion reactions	Delaspre et al. (2007) PNAS	Ralstonia solanacearum GMI1000	17890323
R_3HOXIDtpp	3_hydroxy_oxindole_transport_via_diffusion__cytoplasm_to_periplasm_	M_3hoxid_c = M_3hoxid_p	1	No Assignment	SBO:0000185	( d0237 )	Transport secondary metabolites	Transport	Metabolic network	Inner membrane	-10000	10000	Physiological data	2	diffusion reactions	Delaspre et al. (2007) PNAS	Ralstonia solanacearum GMI1000	17890323
R_3HPPPNH	3__3_hydroxy_phenyl_propionate_hydroxylase	1 M_h_c + 1 M_3hpppn_c + 1 M_nadh_c + 1 M_o2_c = 1 M_h2o_c + 1 M_dhpppn_c + 1 M_nad_c	0	1.14.13.-	SBO:0000167	( RSp0702 )	Phenylpropanoid degradation	Degradation pathway	Metabolic network	Cytoplasmic	0	10000	Sequence data (25%<identity<45%)	2
R_3HPPtex	3_hydroxypropionate_transport_via_diffusion__extracellular_to_periplasm_	1 M_3hpp_e = 1 M_3hpp_p	1	No Assignment	SBO:0000185	( d0011 )	Transport carbon substrate	Transport	Metabolic network	Outer membrane	-10000	10000	Physiological data	2	diffusion reactions
R_3HPPtpp	3_hydroxypropionate_transport_via_proton_symport__periplasm_	1 M_h_c + 1 M_3hpp_c = 1 M_3hpp_p + 1 M_h_p	0	No Assignment	SBO:0000185	No Assignment	Transport carbon substrate	Transport	Metabolic network	Inner membrane	0	10000	Modelling data	1
R_3NTD2pp	3__nucleotidase__UMP___periplasm_	1 M_3ump_p + 1 M_h2o_p = 1 M_uri_p + 1 M_pi_p	0	No Assignment	SBO:0000167	( RSc3363 )	Pyrimidine salvage pathway	Salvage pathway	Metabolic network	Periplasmic	0	10000	Sequence data (25%<identity<45%)	2
R_3NTD4pp	3__nucleotidase__CMP___periplasm_	1 M_h2o_p + 1 M_3cmp_p = 1 M_pi_p + 1 M_cytd_p	0	No Assignment	SBO:0000167	( RSc3363 )	Pyrimidine salvage pathway	Salvage pathway	Metabolic network	Periplasmic	0	10000	Sequence data (25%<identity<45%)	2
R_3NTD7pp	3__nucleotidase__AMP___periplasm_	1 M_3amp_p + 1 M_h2o_p = 1 M_adn_p + 1 M_pi_p	0	No Assignment	SBO:0000167	( RSc3363 )	Purine salvage pathway	Salvage pathway	Metabolic network	Periplasmic	0	10000	Sequence data (25%<identity<45%)	2
R_3NTD9pp	3__nucleotidase__GMP___periplasm_	1 M_3gmp_p + 1 M_h2o_p = 1 M_pi_p + 1 M_gsn_p	0	No Assignment	SBO:0000167	( RSc3363 )	Purine salvage pathway	Salvage pathway	Metabolic network	Periplasmic	0	10000	Sequence data (25%<identity<45%)	2
R_3OADPCOAT	3_oxoadipate_CoA_transferase	1 M_3oxoadp_c + 1 M_succoa_c = 1 M_succ_c + 1 M_oxadpcoa_c	1	2.8.3.6	SBO:0000167	( RSc2254 and RSc2253 )	Benzoate degradation	Degradation pathway	Metabolic network	Cytoplasmic	-10000	10000	Sequence data (Indentity>45%)	2
R_3OAR100	3_oxoacyl__acyl_carrier_protein__reductase__n_C10_0_	1 M_h_c + 1 M_3odecACP_c + 1 M_nadph_c = 1 M_3hdecACP_c + 1 M_nadp_c	1	1.1.1.100	SBO:0000167	( RSc1052 ) or ( RSc0536 ) or ( RSc0435 ) or ( RSp0359 )	Fatty acid biosynthesis	Biomass biosynthesis	Metabolic network	Cytoplasmic	-10000	10000	Sequence data (Indentity>45%)	2
R_3OAR120	3_oxoacyl__acyl_carrier_protein__reductase__n_C12_0_	1 M_3oddecACP_c + 1 M_nadph_c + 1 M_h_c = 1 M_nadp_c + 1 M_3hddecACP_c	1	1.1.1.100	SBO:0000167	( RSc1052 ) or ( RSc0536 ) or ( RSc0435 ) or ( RSp0359 )	Fatty acid biosynthesis	Biomass biosynthesis	Metabolic network	Cytoplasmic	-10000	10000	Sequence data (Indentity>45%)	2
R_3OAR121	3_oxoacyl__acyl_carrier_protein__reductase__n_C12_1_	1 M_h_c + 1 M_3ocddec5eACP_c + 1 M_nadph_c = 1 M_nadp_c + 1 M_3hcddec5eACP_c	1	1.1.1.100	SBO:0000167	( RSc1052 ) or ( RSc0536 ) or ( RSc0435 ) or ( RSp0359 )	Fatty acid biosynthesis	Biomass biosynthesis	Metabolic network	Cytoplasmic	-10000	10000	Sequence data (Indentity>45%)	2
R_3OAR140	3_oxoacyl__acyl_carrier_protein__reductase__n_C14_0_	1 M_h_c + 1 M_3omrsACP_c + 1 M_nadph_c = 1 M_nadp_c + 1 M_3hmrsACP_c	1	1.1.1.100	SBO:0000167	( RSc1052 ) or ( RSc0536 ) or ( RSc0435 ) or ( RSp0359 )	Fatty acid biosynthesis	Biomass biosynthesis	Metabolic network	Cytoplasmic	-10000	10000	Sequence data (Indentity>45%)	2
R_3OAR141	3_oxoacyl__acyl_carrier_protein__reductase__n_C14_1_	1 M_h_c + 1 M_nadph_c + 1 M_3ocmrs7eACP_c = 1 M_nadp_c + 1 M_3hcmrs7eACP_c	1	1.1.1.100	SBO:0000167	( RSc1052 ) or ( RSc0536 ) or ( RSc0435 ) or ( RSp0359 )	Fatty acid biosynthesis	Biomass biosynthesis	Metabolic network	Cytoplasmic	-10000	10000	Sequence data (Indentity>45%)	2
R_3OAR160	3_oxoacyl__acyl_carrier_protein__reductase__n_C16_0_	1 M_nadph_c + 1 M_h_c + 1 M_3opalmACP_c = 1 M_3hpalmACP_c + 1 M_nadp_c	1	1.1.1.100	SBO:0000167	( RSc1052 ) or ( RSc0536 ) or ( RSc0435 ) or ( RSp0359 )	Fatty acid biosynthesis	Biomass biosynthesis	Metabolic network	Cytoplasmic	-10000	10000	Sequence data (Indentity>45%)	2
R_3OAR161	3_oxoacyl__acyl_carrier_protein__reductase__n_C16_1_	1 M_nadph_c + 1 M_h_c + 1 M_3ocpalm9eACP_c = 1 M_3hcpalm9eACP_c + 1 M_nadp_c	1	1.1.1.100	SBO:0000167	( RSc1052 ) or ( RSc0536 ) or ( RSc0435 ) or ( RSp0359 )	Fatty acid biosynthesis	Biomass biosynthesis	Metabolic network	Cytoplasmic	-10000	10000	Sequence data (Indentity>45%)	2
R_3OAR180	3_oxoacyl__acyl_carrier_protein__reductase__n_C18_0_	1 M_h_c + 1 M_3ooctdACP_c + 1 M_nadph_c = 1 M_nadp_c + 1 M_3hoctaACP_c	1	1.1.1.100	SBO:0000167	( RSc1052 ) or ( RSc0536 ) or ( RSc0435 ) or ( RSp0359 )	Fatty acid biosynthesis	Biomass biosynthesis	Metabolic network	Cytoplasmic	-10000	10000	Sequence data (Indentity>45%)	2
R_3OAR181	3_oxoacyl__acyl_carrier_protein__reductase__n_C18_1_	1 M_nadph_c + 1 M_h_c + 1 M_3ocvac11eACP_c = 1 M_nadp_c + 1 M_3hcvac11eACP_c	1	1.1.1.100	SBO:0000167	( RSc1052 ) or ( RSc0536 ) or ( RSc0435 ) or ( RSp0359 )	Fatty acid biosynthesis	Biomass biosynthesis	Metabolic network	Cytoplasmic	-10000	10000	Sequence data (Indentity>45%)	2
R_3OAR40	3_oxoacyl__acyl_carrier_protein__reductase__n_C4_0_	1 M_h_c + 1 M_actACP_c + 1 M_nadph_c = 1 M_3haACP_c + 1 M_nadp_c	1	1.1.1.100	SBO:0000167	( RSc1052 ) or ( RSc0536 ) or ( RSc0435 ) or ( RSp0359 )	Fatty acid biosynthesis	Biomass biosynthesis	Metabolic network	Cytoplasmic	-10000	10000	Sequence data (Indentity>45%)	2
R_3OAR60	3_oxoacyl__acyl_carrier_protein__reductase__n_C6_0_	1 M_3ohexACP_c + 1 M_nadph_c + 1 M_h_c = 1 M_nadp_c + 1 M_3hhexACP_c	1	1.1.1.100	SBO:0000167	( RSc1052 ) or ( RSc0536 ) or ( RSc0435 ) or ( RSp0359 )	Fatty acid biosynthesis	Biomass biosynthesis	Metabolic network	Cytoplasmic	-10000	10000	Sequence data (Indentity>45%)	2
R_3OAR80	3_oxoacyl__acyl_carrier_protein__reductase__n_C8_0_	1 M_h_c + 1 M_3ooctACP_c + 1 M_nadph_c = 1 M_nadp_c + 1 M_3hoctACP_c	1	1.1.1.100	SBO:0000167	( RSc1052 ) or ( RSc0536 ) or ( RSc0435 ) or ( RSp0359 )	Fatty acid biosynthesis	Biomass biosynthesis	Metabolic network	Cytoplasmic	-10000	10000	Sequence data (Indentity>45%)	2
R_3OAS100	3_oxoacyl__acyl_carrier_protein__synthase__n_C10_0_	1 M_ocACP_c + 1 M_malACP_c + 1 M_h_c = 1 M_ACP_c + 1 M_co2_c + 1 M_3odecACP_c	0	2.3.1.41	SBO:0000167	( RSc1054 ) or ( RSp0357 ) or ( RSp0358 ) or ( RSp0361 )	Fatty acid biosynthesis	Biomass biosynthesis	Metabolic network	Cytoplasmic	0	10000	Genetic data	3		Cheng et al. (2012) Appl.Environ.Microbiol.	Ralstonia solanacearum GMI1000	22194290
R_3OAS120	3_oxoacyl__acyl_carrier_protein__synthase__n_C12_0_	1 M_malACP_c + 1 M_h_c + 1 M_dcaACP_c = 1 M_3oddecACP_c + 1 M_ACP_c + 1 M_co2_c	0	2.3.1.41	SBO:0000167	( RSc1054 ) or ( RSp0357 ) or ( RSp0358 ) or ( RSp0361 )	Fatty acid biosynthesis	Biomass biosynthesis	Metabolic network	Cytoplasmic	0	10000	Genetic data	3		Cheng et al. (2012) Appl.Environ.Microbiol.	Ralstonia solanacearum GMI1000	22194290
R_3OAS121	3_oxoacyl__acyl_carrier_protein__synthase__n_C12_1_	1 M_malACP_c + 1 M_h_c + 1 M_cdec3eACP_c = 1 M_3ocddec5eACP_c + 1 M_co2_c + 1 M_ACP_c	0	2.3.1.41	SBO:0000167	( RSc1054 ) or ( RSp0357 ) or ( RSp0358 ) or ( RSp0361 )	Fatty acid biosynthesis	Biomass biosynthesis	Metabolic network	Cytoplasmic	0	10000	Genetic data	3		Cheng et al. (2012) Appl.Environ.Microbiol.	Ralstonia solanacearum GMI1000	22194290
R_3OAS140	3_oxoacyl__acyl_carrier_protein__synthase__n_C14_0_	1 M_malACP_c + 1 M_h_c + 1 M_ddcaACP_c = 1 M_co2_c + 1 M_3omrsACP_c + 1 M_ACP_c	0	2.3.1.41	SBO:0000167	( RSc1054 ) or ( RSp0357 ) or ( RSp0358 ) or ( RSp0361 )	Fatty acid biosynthesis	Biomass biosynthesis	Metabolic network	Cytoplasmic	0	10000	Genetic data	3		Cheng et al. (2012) Appl.Environ.Microbiol.	Ralstonia solanacearum GMI1000	22194290
R_3OAS141	3_oxoacyl__acyl_carrier_protein__synthase__n_C14_1_	1 M_h_c + 1 M_malACP_c + 1 M_cddec5eACP_c = 1 M_co2_c + 1 M_3ocmrs7eACP_c + 1 M_ACP_c	0	2.3.1.41	SBO:0000167	( RSc1054 ) or ( RSp0357 ) or ( RSp0358 ) or ( RSp0361 )	Fatty acid biosynthesis	Biomass biosynthesis	Metabolic network	Cytoplasmic	0	10000	Genetic data	3		Cheng et al. (2012) Appl.Environ.Microbiol.	Ralstonia solanacearum GMI1000	22194290
R_3OAS160	3_oxoacyl__acyl_carrier_protein__synthase__n_C16_0_	1 M_h_c + 1 M_malACP_c + 1 M_myrsACP_c = 1 M_3opalmACP_c + 1 M_ACP_c + 1 M_co2_c	0	2.3.1.41	SBO:0000167	( RSc1054 ) or ( RSp0357 ) or ( RSp0358 ) or ( RSp0361 )	Fatty acid biosynthesis	Biomass biosynthesis	Metabolic network	Cytoplasmic	0	10000	Genetic data	3		Cheng et al. (2012) Appl.Environ.Microbiol.	Ralstonia solanacearum GMI1000	22194290
R_3OAS161	3_oxoacyl__acyl_carrier_protein__synthase__n_C16_1_	1 M_tdeACP_c + 1 M_malACP_c + 1 M_h_c = 1 M_3ocpalm9eACP_c + 1 M_ACP_c + 1 M_co2_c	0	2.3.1.41	SBO:0000167	( RSc1054 ) or ( RSp0357 ) or ( RSp0358 ) or ( RSp0361 )	Fatty acid biosynthesis	Biomass biosynthesis	Metabolic network	Cytoplasmic	0	10000	Genetic data	3		Cheng et al. (2012) Appl.Environ.Microbiol.	Ralstonia solanacearum GMI1000	22194290
R_3OAS180	3_oxoacyl__acyl_carrier_protein__synthase__n_C18_0_	1 M_malACP_c + 1 M_h_c + 1 M_palmACP_c = 1 M_3ooctdACP_c + 1 M_co2_c + 1 M_ACP_c	0	2.3.1.41	SBO:0000167	( RSc1054 ) or ( RSp0357 ) or ( RSp0358 ) or ( RSp0361 )	Fatty acid biosynthesis	Biomass biosynthesis	Metabolic network	Cytoplasmic	0	10000	Genetic data	3		Cheng et al. (2012) Appl.Environ.Microbiol.	Ralstonia solanacearum GMI1000	22194290
R_3OAS181	3_oxoacyl__acyl_carrier_protein__synthase__n_C18_1_	1 M_h_c + 1 M_hdeACP_c + 1 M_malACP_c = 1 M_co2_c + 1 M_3ocvac11eACP_c + 1 M_ACP_c	0	2.3.1.179	SBO:0000167	( RSc1054 ) or ( RSp0358 )	Fatty acid biosynthesis	Biomass biosynthesis	Metabolic network	Cytoplasmic	0	10000	Genetic data	3		Cheng et al. (2012) Appl.Environ.Microbiol.	Ralstonia solanacearum GMI1000	22194290
R_3OAS60	3_oxoacyl__acyl_carrier_protein__synthase__n_C6_0_	1 M_butACP_c + 1 M_h_c + 1 M_malACP_c = 1 M_co2_c + 1 M_ACP_c + 1 M_3ohexACP_c	0	2.3.1.41	SBO:0000167	( RSc1054 ) or ( RSp0357 ) or ( RSp0358 ) or ( RSp0361 )	Fatty acid biosynthesis	Biomass biosynthesis	Metabolic network	Cytoplasmic	0	10000	Genetic data	3		Cheng et al. (2012) Appl.Environ.Microbiol.	Ralstonia solanacearum GMI1000	22194290
R_3OAS80	3_oxoacyl__acyl_carrier_protein__synthase__n_C8_0_	1 M_hexACP_c + 1 M_malACP_c + 1 M_h_c = 1 M_co2_c + 1 M_ACP_c + 1 M_3ooctACP_c	0	2.3.1.41	SBO:0000167	( RSc1054 ) or ( RSp0357 ) or ( RSp0358 ) or ( RSp0361 )	Fatty acid biosynthesis	Biomass biosynthesis	Metabolic network	Cytoplasmic	0	10000	Genetic data	3		Cheng et al. (2012) Appl.Environ.Microbiol.	Ralstonia solanacearum GMI1000	22194290
R_3OHPAMES	3_hydroxypalmitic_acid_methyl_ester_synthase_hypothetical_reaction	1 M_3hpalmACP_c + 1 M_h2o_c + 1 M_amet_c = 1 M_3ohpame_c + 1 M_ahcys_c + 1 M_ACP_c + 1 M_h_c	0	No Assignment	SBO:0000167	( RSc2735 )	Quorum sensing	Secondary metabolism	Metabolic network	Cytoplasmic	0	10000	Genetic data	3	hypothetical equation	Clough et al. (1997) Jbact	Ralstonia solanacearum AW	9171411
R_3OHPAMEStex	3_hydroxypalmitic_acid_methyl_ester_transport_via_diffusion__extracellular_to_periplasm_	1 M_3ohpame_e = 1 M_3ohpame_p	1	No Assignment	SBO:0000185	( d0127 )	Transport quorum sensing	Transport	Metabolic network	Outer membrane	-10000	10000	Biochemical data	4	unknown transporter	Flavier et al. (1997) MolMic	Ralstonia solanacearum AW	9383151
R_3OHPAMEStpp	3_hydroxypalmitic_acid_methyl_ester_transport_via_diffusion__cytoplasme_to_periplasm_	1 M_3ohpame_c = 1 M_3ohpame_p	1	No Assignment	SBO:0000185	( d0229 )	Transport quorum sensing	Transport	Metabolic network	Inner membrane	-10000	10000	Physiological data	2	unknown transporter	Flavier et al. (1997) MolMic	Ralstonia solanacearum AW	9383151
R_3OOCHSLACtex	3_oxo_C8_homoserine_lactone_transport_via_diffusion__extracellular_to_periplasm_	1 M_3oochslac_e = 1 M_3oochslac_p	1	No Assignment	SBO:0000185	( d0116 )	Transport quorum sensing	Transport	Metabolic network	Outer membrane	-10000	10000	Physiological data	2	diffusion reactions
R_3OOCTAtex	3_oxooctanoate_transport_via_diffusion__extracellular_to_periplasm_	1 M_3oocta_e = 1 M_3oocta_p	1	No Assignment	SBO:0000185	( d0012 )	Transport carbon substrate	Transport	Metabolic network	Outer membrane	-10000	10000	Physiological data	2	diffusion reactions
R_3OXCOAT	3_oxoadipyl_CoA_thiolase	1 M_coa_c + 1 M_oxadpcoa_c = 1 M_succoa_c + 1 M_accoa_c	0	2.3.1.174	SBO:0000167	( RSc2252 )	Benzoate degradation	Degradation pathway	Metabolic network	Cytoplasmic	0	10000	Sequence data (Indentity>45%)	2
R_3PEPTabcpp	tripeptide__LalaDgluMdap__transport_via_ABC_system__periplasm_	1 M_atp_c + 1 M_LalaDgluMdap_p + 1 M_h2o_c = 1 M_h_c + 1 M_adp_c + 1 M_LalaDgluMdap_c + 1 M_pi_c	0	No Assignment	SBO:0000185	( RSc1882 and RSc1883 and RSc1884 and RSc1885 and RSc1886 )	Transport carbon substrate	Transport	Metabolic network	Inner membrane	0	10000	Sequence data (25%<identity<45%)	2
R_4AMBUAT	4_aminobutyrate_aminotransferase	1 M_ala_B_c + 1 M_akg_c = 1 M_msa_c + 1 M_glu_L_c	1	2.6.1.19	SBO:0000167	( RSc0029 )	B_alanine degradation	Degradation pathway	Metabolic network	Cytoplasmic	-10000	10000	Sequence data (Indentity>45%)	2
R_4CBMCLC	4_carboxymuconolacto_ne_decarboxylase	1 M_h_c + 1 M_4cml_c = 1 M_2odhf5a_c + 1 M_co2_c	1	4.1.1.44	SBO:0000167	( RSc2249 ) or ( RSp1472 )	Benzoate degradation	Degradation pathway	Metabolic network	Cytoplasmic	-10000	10000	Sequence data (25%<identity<45%)	2
R_4H2HEPDALD	4_hydroxy_2_ketopimelate_aldolase_	1 M_4h2ohepd_c = 1 M_pyr_c + 1 M_sucsal_c	1	4.1.2.-	SBO:0000167	No Assignment	4_hydroxyphenylacetate degradation	Degradation pathway	Metabolic network	Cytoplasmic	-10000	10000	Modelling data	1
R_4HBHYOX	4_hydroxybenzoate_NADPH_oxygen_oxidoreductase__3_hydroxylating_	1 M_h_c + 1 M_4hbz_c + 1 M_o2_c + 1 M_nadph_c = 1 M_h2o_c + 1 M_34dhbz_c + 1 M_nadp_c	0	1.14.13.2	SBO:0000167	( RSc2242 )	Benzoate degradation	Degradation pathway	Metabolic network	Cytoplasmic	0	10000	Sequence data (Indentity>45%)	2
R_4HBZCT	4_hydroxybenzoyl_CoA_thioesterase	1 M_h2o_c + 1 M_4hbzcoa_c = 1 M_coa_c + 1 M_h_c + 1 M_4hbz_c	0	3.1.2.23	SBO:0000167	( RSp0038 ) or ( RSc1827 )	Benzoate degradation	Degradation pathway	Metabolic network	Cytoplasmic	0	10000	Sequence data (25%<identity<45%)	2
R_4HBZtex	4_Hydroxybenzoate_transport__extracellular_	1 M_4hbz_e = 1 M_4hbz_p	1	No Assignment	SBO:0000185	( d0013 )	Transport carbon substrate	Transport	Metabolic network	Outer membrane	-10000	10000	Physiological data	2	diffusion reactions
R_4HPHACtex	4_Hydroxyphenylacetate_transport_via_diffusion__extracellular_to_periplasm_	1 M_4hphac_e = 1 M_4hphac_p	1	No Assignment	SBO:0000185	( d0181 )	Transport carbon substrate	Transport	Metabolic network	Outer membrane	-10000	10000	Physiological data	2	diffusion reactions
R_4HPHEA1	4_hydroxyphenylacetate_hydroxylase	1 M_4hphac_c + 1 M_h_c + 1 M_o2_c + 1 M_nadh_c = 1 M_nad_c + 1 M_34dhpha_c + 1 M_h2o_c	0	1.14.14.9	SBO:0000167	No Assignment	4_hydroxyphenylacetate degradation	Degradation pathway	Metabolic network	Cytoplasmic	0	10000	Modelling data	1
R_4HPHEAt3r	4_hydroxyphenylacetate_transport_in_via_proton_symporter__periplasm_	1 M_h_p + 1 M_4hphac_p = 1 M_4hphac_c + 1 M_h_c	1	No Assignment	SBO:0000185	No Assignment	Transport carbon substrate	Transport	Metabolic network	Inner membrane	-10000	10000	Modelling data	1
R_4NPHP1pp	4_nitrophenyl_phosphatase__periplasm_	1 M_ntphp_p + 1 M_h2o_p = 1 M_4nph_p + 1 M_pi_p	0	3.1.3.1	SBO:0000167	( RSc0098 ) or ( RSc0097 )	Phosphate metabolism	Ions metabolism	Metabolic network	Periplasmic	0	10000	Sequence data (25%<identity<45%)	2
R_4OD3	4_oxalocrotonate_decarboxylase	1 M_h_c + 1 M_2oh3ed_c = 1 M_op4en_c + 1 M_co2_c	0	4.1.1.77	SBO:0000167	( RSp0892 )	Catechol degradation	Degradation pathway	Metabolic network	Cytoplasmic	0	10000	Sequence data (Indentity>45%)	2
R_4OI	4_oxalocrotonate_isomerase	1 M_2hmc_c = 1 M_2oh3ed_c	1	5.3.2.-	SBO:0000167	( RSp0893 ) or ( RSc0807 )	Catechol degradation	Degradation pathway	Metabolic network	Cytoplasmic	-10000	10000	Sequence data (Indentity>45%)	2	subcellular localisation not sure
R_4PCP	tetrapeptide_L_D_carboxypeptidase	1 M_h2o_c + 1 M_LalaDgluMdapDala_c = 1 M_LalaDgluMdap_c + 1 M_ala_D_c	0	3.4.17.13	SBO:0000167	( RSc1452 )	Peptidoglycan recycling	Salvage pathway	Metabolic network	Cytoplasmic	0	10000	Sequence data (Indentity>45%)	2
R_4PEPTabcpp	tetrapeptide__LalaDgluMdapDala__transport_via_ABC_system__periplasm_	1 M_atp_c + 1 M_h2o_c + 1 M_LalaDgluMdapDala_p = 1 M_h_c + 1 M_pi_c + 1 M_LalaDgluMdapDala_c + 1 M_adp_c	0	No Assignment	SBO:0000185	( RSc1882 and RSc1883 and RSc1884 and RSc1885 and RSc1886 )	Transport carbon substrate	Transport	Metabolic network	Inner membrane	0	10000	Sequence data (25%<identity<45%)	2
R_5DGLCNR	5_dehydro_D_gluconate_reductase	1 M_5dglcn_c + 1 M_h_c + 1 M_nadph_c = 1 M_nadp_c + 1 M_glcn_c	1	1.1.1.69	SBO:0000167	( RSp0947 ) or ( RSc1763 )	L-idionate degradation	Degradation pathway	Metabolic network	Cytoplasmic	-10000	10000	Sequence data (Indentity>45%)	2
R_5DOAN	5__deoxyadenosine_nuclosidase	1 M_h2o_c + 1 M_dad_5_c = 1 M_5drib_c + 1 M_ade_c	0	No Assignment	SBO:0000167	( RSc3374 )	Biotin biosynthesis	Cofactor biosynthesis	Metabolic network	Cytoplasmic	0	10000	Sequence data (25%<identity<45%)	2
R_5HOXINDACTOX	5_Hydroxyindoleacetaldehyde_NAD__oxidoreductase	1 M_5hoxindact_c + 1 M_h2o_c + 1 M_nad_c = 2 M_h_c + 1 M_5hoxindoa_c + 1 M_nadh_c	0	1.2.1.3	SBO:0000167	( RSc2110 ) or ( RSc2350 )	Alternate carbon metabolism	Degradation pathway	Metabolic network	Cytoplasmic	0	10000	Sequence data (25%<identity<45%)	2
R_5MTRtpp	5_Methylthio_D_ribose_transport_via_proton_symport__periplasm_	1 M_h_c + 1 M_5mtr_c = 1 M_5mtr_p + 1 M_h_p	0	No Assignment	SBO:0000185	No Assignment	Transport carbon substrate	Transport	Metabolic network	Inner membrane	0	10000	Modelling data	1
R_5OXPROt2pp	5_Oxoproline_transport_in_via_proton_symport__periplasm_	1 M_5oxpro_p + 1 M_h_p = 1 M_5oxpro_c + 1 M_h_c	0	No Assignment	SBO:0000185	No Assignment	Transport carbon substrate	Transport	Metabolic network	Inner membrane	0	10000	Physiological data	2	Biolog data; Transporter unknown : proton symport type is assigned by default	Peyraud et al. (this study)	Ralstonia solanacearum GMI1000
R_5OXPROtex	5_Oxoproline_transport_via_diffusion__extracellular_to_periplasm_	1 M_5oxpro_e = 1 M_5oxpro_p	1	No Assignment	SBO:0000185	( d0154 )	Transport carbon substrate	Transport	Metabolic network	Outer membrane	-10000	10000	Physiological data	2	Biolog data	Peyraud et al. (this study)	Ralstonia solanacearum GMI1000
R_6PDDGLUCA	6_phospho_5_dehydro_2_deoxy_D_gluconate_aldolase	1 M_6pddgluc_c = 1 M_msa_c + 1 M_dhap_c	1	4.1.2.29	SBO:0000167	No Assignment	Myo-inositol degradation	Degradation pathway	Metabolic network	Cytoplasmic	-10000	10000	Modelling data	1	no gene (iolJ) identified
R_A5PISO	arabinose_5_phosphate_isomerase	1 M_ru5p_D_c = 1 M_ara5p_c	1	5.3.1.13	SBO:0000167	( RSc0413 )	Lipopolysaccharide biosynthesis	Biomass biosynthesis	Metabolic network	Cytoplasmic	-10000	10000	Sequence data (Indentity>45%)	2
R_AACOAR	acetoacetyl_CoA_reductase	1 M_h_c + 1 M_aacoa_c + 1 M_nadph_c = 1 M_nadp_c + 1 M_r3hbcoa_c	1	1.1.1.36	SBO:0000167	( RSc1633 )	polyhydroxybutanoate metabolism	Biomass biosynthesis	Metabolic network	Cytoplasmic	-10000	10000	Sequence data (25%<identity<45%)	2
R_ABTAr	4_aminobutyrate_transaminase	1 M_4abut_c + 1 M_akg_c = 1 M_sucsal_c + 1 M_glu_L_c	1	2.6.1.19	SBO:0000167	( RSc0029 )	4-aminobutyrate degradation	Degradation pathway	Metabolic network	Cytoplasmic	-10000	10000	Sequence data (Indentity>45%)	2
R_ABUTD	Aminobutyraldehyde_dehydrogenase	1 M_nad_c + 1 M_4abutn_c + 1 M_h2o_c = 1 M_4abut_c + 1 M_nadh_c + 2 M_h_c	0	1.2.1.3	SBO:0000167	( RSc2110 ) or ( RSc2350 )	Putrescine degradation	Degradation pathway	Metabolic network	Cytoplasmic	0	10000	Sequence data (25%<identity<45%)	2
R_ABUTt2pp	4_aminobutyrate_transport_in_via_proton_symport__periplasm_	1 M_4abut_p + 1 M_h_p = 1 M_4abut_c + 1 M_h_c	0	No Assignment	SBO:0000185	No Assignment	Transport carbon substrate	Transport	Metabolic network	Inner membrane	0	10000	Physiological data	2	Biolog data; Transporter unknown : proton symport type is assigned by default	Peyraud et al. (this study)	Ralstonia solanacearum GMI1000
R_ABUTtex	4_aminobutyrate_transport_via_diffusion__extracellular_to_periplasm_	1 M_4abut_e = 1 M_4abut_p	1	No Assignment	SBO:0000185	( d0155 )	Transport carbon substrate	Transport	Metabolic network	Outer membrane	-10000	10000	Physiological data	2	Biolog data	Peyraud et al. (this study)	Ralstonia solanacearum GMI1000
R_ABZS	4_aminobenzoate_synthase	1 M_4adcho_c = 1 M_4abz_c + 1 M_h_c + 1 M_pyr_c	0	4.1.3.38	SBO:0000167	( RSc2633 )	Folate biosynthesis	Cofactor biosynthesis	Metabolic network	Cytoplasmic	0	10000	Genetic data	3		Shinohara et al. (2005) ApplEnvironMicrobiol	Ralstonia solanacearum OE1-1	15640216
R_ACACT1r	acetyl_CoA_C_acetyltransferase	2 M_accoa_c = 1 M_aacoa_c + 1 M_coa_c	1	2.3.1.9	SBO:0000167	( RSc1632 ) or ( RSc0276 ) or ( RSc1761 ) or ( RSc1637 )	polyhydroxybutanoate metabolism	Biomass biosynthesis	Metabolic network	Cytoplasmic	-10000	10000	Sequence data (Indentity>45%)	2
R_ACACT2r	acetyl_CoA_C_acyltransferase__butanoyl_CoA___r_	1 M_accoa_c + 1 M_btcoa_c = 1 M_3ohcoa_c + 1 M_coa_c	1	2.3.1.16	SBO:0000167	( RSc0475 )	fatty acid b-oxidation	Degradation pathway	Metabolic network	Cytoplasmic	-10000	10000	Sequence data (Indentity>45%)	2
R_ACACT3r	acetyl_CoA_C_acyltransferase__hexanoyl_CoA___r_	1 M_accoa_c + 1 M_hxcoa_c = 1 M_coa_c + 1 M_3oocoa_c	1	2.3.1.16	SBO:0000167	( RSc0475 )	fatty acid b-oxidation	Degradation pathway	Metabolic network	Cytoplasmic	-10000	10000	Sequence data (Indentity>45%)	2
R_ACACT4r	acetyl_CoA_C_acyltransferase__octanoyl_CoA___r_	1 M_accoa_c + 1 M_occoa_c = 1 M_coa_c + 1 M_3odcoa_c	1	2.3.1.16	SBO:0000167	( RSc0475 )	fatty acid b-oxidation	Degradation pathway	Metabolic network	Cytoplasmic	-10000	10000	Sequence data (Indentity>45%)	2
R_ACACT5r	acetyl_CoA_C_acyltransferase__decanoyl_CoA___r_	1 M_dcacoa_c + 1 M_accoa_c = 1 M_3oddcoa_c + 1 M_coa_c	1	2.3.1.16	SBO:0000167	( RSc0475 )	fatty acid b-oxidation	Degradation pathway	Metabolic network	Cytoplasmic	-10000	10000	Sequence data (Indentity>45%)	2
R_ACACT6r	acetyl_CoA_C_acyltransferase__dodecanoyl_CoA___r_	1 M_ddcacoa_c + 1 M_accoa_c = 1 M_3otdcoa_c + 1 M_coa_c	1	2.3.1.16	SBO:0000167	( RSc0475 )	fatty acid b-oxidation	Degradation pathway	Metabolic network	Cytoplasmic	-10000	10000	Sequence data (Indentity>45%)	2
R_ACACT7r	acetyl_CoA_C_acyltransferase__tetradecanoyl_CoA___r_	1 M_accoa_c + 1 M_tdcoa_c = 1 M_coa_c + 1 M_3ohdcoa_c	1	2.3.1.16	SBO:0000167	( RSc0475 )	fatty acid b-oxidation	Degradation pathway	Metabolic network	Cytoplasmic	-10000	10000	Sequence data (Indentity>45%)	2
R_ACACT8r	acetyl_CoA_C_acyltransferase__hexadecanoyl_CoA___r_	1 M_accoa_c + 1 M_pmtcoa_c = 1 M_coa_c + 1 M_3oodcoa_c	1	2.3.1.16	SBO:0000167	( RSc0475 )	fatty acid b-oxidation	Degradation pathway	Metabolic network	Cytoplasmic	-10000	10000	Sequence data (Indentity>45%)	2
R_ACALD	acetaldehyde_dehydrogenase__acetylating_	1 M_coa_c + 1 M_nad_c + 1 M_acald_c = 1 M_nadh_c + 1 M_accoa_c + 1 M_h_c	1	1.2.1.10	SBO:0000167	( RSp0894 )	Catechol degradation	Degradation pathway	Metabolic network	Cytoplasmic	-10000	10000	Sequence data (Indentity>45%)	2
R_ACBIPGT	Adenosyl_cobinamide_phosphate_guanyltransferase	1 M_gtp_c + 1 M_h_c + 1 M_adocbip_c = 1 M_agdpcbi_c + 1 M_ppi_c	0	2.7.7.62	SBO:0000167	( RSc2391 )	Adenosylcobalamin biosynthesis	Cofactor biosynthesis	Metabolic network	Cytoplasmic	0	10000	Sequence data (25%<identity<45%)	2
R_ACCOAC	acetyl_CoA_carboxylase	1 M_hco3_c + 1 M_atp_c + 1 M_accoa_c = 1 M_pi_c + 1 M_malcoa_c + 1 M_h_c + 1 M_adp_c	0	6.4.1.2	SBO:0000167	( RSc2787 and RSc2786 and RSc1169 and RSc1980 ) or ( RSp0941 and RSp0940 and RSc1169 and RSc1980 )	Fatty acid biosynthesis	Biomass biosynthesis	Metabolic network	Cytoplasmic	0	10000	Sequence data (Indentity>45%)	2
R_ACCSYN1	acetyl_CoA_synthetase	1 M_amp_c + 1 M_accoa_c + M_h_c = 1 M_acade_c + 1 M_coa_c	1	6.2.1.17	SBO:0000167	( RSc1518 )	Pyruvate metabolism	Degradation pathway	Metabolic network	Cytoplasmic	-10000	10000	Biochemical data	4		Han (2008) JMicrobiolBiotechnol; Rajashekhara and Watanabe (2004) FEBSLetters	Ralstonia solanacearum GMI1000	18239430; 14706841
R_ACCSYN2	acetyl_CoA_synthetase	1 M_ppi_c + 1 M_acade_c = 1 M_atp_c + 1 M_ac_c + 1 M_h_c	1	6.2.1.17	SBO:0000167	( RSc1518 )	Pyruvate metabolism	Degradation pathway	Metabolic network	Cytoplasmic	-10000	10000	Biochemical data	4		Han (2008) JMicrobiolBiotechnol; Rajashekhara and Watanabe (2004) FEBSLetters	Ralstonia solanacearum GMI1000	18239430; 14706841
R_ACCtex	1_Aminocyclopropane_1_carboxylate_transport_via_diffusion__extracellular_to_periplasm_	1 M_acpc_e = 1 M_acpc_p	1	No Assignment	SBO:0000185	( d0111 )	Transport phytohormone	Transport	Metabolic network	Outer membrane	-10000	10000	Physiological data	2	diffusion reactions
R_ACCtpp	1_Aminocyclopropane_1_carboxylate_transport_via_diffusion__periplasm_to_cytoplasm	1 M_acpc_p = 1 M_acpc_c	1	No Assignment	SBO:0000185	( d0136 )	Transport phytohormone	Transport	Metabolic network	Inner membrane	-10000	10000	Modelling data	1	diffusion reactions
R_acfvteff	Acriflavine_transport_via_efflux_pump	1 M_h_p + 1 M_acfv_p = 1 M_h_c + 1 M_acfv_b	0	No Assignment	SBO:0000185	( RSc0009 and RSc0010 and RSc0011 ) or ( RSp0283 )	Efflux pump	Transport	Metabolic network	Outer membrane	0	10000	Genetic data	3	minimal inhibitory concentration : 62.5 mg/L; for simulation purpose antibiotic is pumped out of the system with a _b suffix	Brown et al. (2007) ApplEnvironMicrobiol	Ralstonia solanacearum K60	17337552
R_acfvtex	Acriflavine_transport_via_diffusion__extracellular_to_periplasm_	1 M_acfv_e = 1 M_acfv_p	1	No Assignment	SBO:0000185	( d0147 )	Transport antibiotic compound	Transport	Metabolic network	Outer membrane	-10000	10000	Physiological data	2	minimal inhibitory concentration : 62.5 mg/L	Brown et al. (2007) ApplEnvironMicrobiol	Ralstonia solanacearum K60	17337552
R_ACGAMK	N_acetylglucosamine_kinase	1 M_atp_c + 1 M_acgam_c = 1 M_h_c + 1 M_adp_c + 1 M_acgam6p_c	0	2.7.1.59	SBO:0000167	No Assignment	Chitin degradation	Degradation pathway	Metabolic network	Cytoplasmic	0	10000	Modelling data	1
R_ACGK	acetylglutamate_kinase	1 M_atp_c + 1 M_acglu_c = 1 M_adp_c + 1 M_acg5p_c	0	2.7.2.8	SBO:0000167	( RSc0033 )	Arginine biosynthesis	Biomass biosynthesis	Metabolic network	Cytoplasmic	0	10000	Sequence data (Indentity>45%)	2
R_ACGLUt2pp	N_Acetyl_L_glutamate_transport_in_via_proton_symport__periplasm_	1 M_acglu_p + 1 M_h_p = 1 M_acglu_c + 1 M_h_c	0	No Assignment	SBO:0000185	No Assignment	Transport carbon substrate	Transport	Metabolic network	Inner membrane	0	10000	Physiological data	2	Biolog data	Peyraud et al. (this study)	Ralstonia solanacearum GMI1000
R_ACGLUtex	N_Acetyl_L_glutamate_transport_via_diffusion__extracellular_to_periplasm_	1 M_acglu_e = 1 M_acglu_p	1	No Assignment	SBO:0000185	( d0241 )	Transport carbon substrate	Transport	Metabolic network	Outer membrane	-10000	10000	Physiological data	2	Biolog data	Peyraud et al. (this study)	Ralstonia solanacearum GMI1000
R_ACGS	N_acetylglutamate_synthase	1 M_glu_L_c + 1 M_accoa_c = 1 M_coa_c + 1 M_acglu_c + 1 M_h_c	0	2.3.1.1	SBO:0000167	( RSc1250 ) or ( RSc2833 )	Arginine biosynthesis	Biomass biosynthesis	Metabolic network	Cytoplasmic	0	10000	Sequence data (Indentity>45%)	2
R_ACHBS	2_aceto_2_hydroxybutanoate_synthase	1 M_h_c + 1 M_2obut_c + 1 M_pyr_c = 1 M_co2_c + 1 M_2ahbut_c	0	2.2.1.16	SBO:0000167	( RSc1353 ) or ( RSc2076 and RSc2077 )	Leucine biosynthesis	Biomass biosynthesis	Metabolic network	Cytoplasmic	0	10000	Sequence data (Indentity>45%)	2
R_ACLS	acetolactate_synthase	2 M_pyr_c + 1 M_h_c = 1 M_alac_S_c + 1 M_co2_c	0	2.2.1.16	SBO:0000167	( RSc1353 ) or ( RSc2076 and RSc2077 )	Isoleucine biosynthesis	Biomass biosynthesis	Metabolic network	Cytoplasmic	0	10000	Sequence data (Indentity>45%)	2
R_ACM6PH	N_acetylmuramate_6_phosphate_hydrolase	1 M_h2o_c + 1 M_acmum6p_c = 1 M_acgam6p_c + 1 M_lac_D_c	0	4.2.1.126	SBO:0000167	No Assignment	Peptidoglycan recycling	Salvage pathway	Metabolic network	Cytoplasmic	0	10000	Modelling data	1
R_ACOAD1f	acyl_CoA_dehydrogenase__butanoyl_CoA_	1 M_fad_c + 1 M_btcoa_c = 1 M_b2coa_c + 1 M_fadh2_c	1	1.3.99.2	SBO:0000167	( RSc0537 ) or ( RSp0652 ) or ( RSc0274 )	fatty acid b-oxidation	Degradation pathway	Metabolic network	Cytoplasmic	-10000	10000	Sequence data (Indentity>45%)	2
R_ACOAD2f	acyl_CoA_dehydrogenase__hexanoyl_CoA_	1 M_fad_c + 1 M_hxcoa_c = 1 M_fadh2_c + 1 M_hx2coa_c	1	1.3.99.3	SBO:0000167	( RSc0537 )	fatty acid b-oxidation	Degradation pathway	Metabolic network	Cytoplasmic	-10000	10000	Sequence data (Indentity>45%)	2
R_ACOAD3f	acyl_CoA_dehydrogenase__octanoyl_CoA_	1 M_occoa_c + 1 M_fad_c = 1 M_oc2coa_c + 1 M_fadh2_c	1	1.3.99.3	SBO:0000167	( RSc0537 )	fatty acid b-oxidation	Degradation pathway	Metabolic network	Cytoplasmic	-10000	10000	Sequence data (Indentity>45%)	2
R_ACOAD4f	acyl_CoA_dehydrogenase__decanoyl_CoA_	1 M_dcacoa_c + 1 M_fad_c = 1 M_dc2coa_c + 1 M_fadh2_c	1	1.3.99.3	SBO:0000167	( RSc0537 )	fatty acid b-oxidation	Degradation pathway	Metabolic network	Cytoplasmic	-10000	10000	Sequence data (Indentity>45%)	2
R_ACOAD5f	acyl_CoA_dehydrogenase__dodecanoyl_CoA_	1 M_fad_c + 1 M_ddcacoa_c = 1 M_dd2coa_c + 1 M_fadh2_c	1	1.3.99.3	SBO:0000167	( RSc0537 )	fatty acid b-oxidation	Degradation pathway	Metabolic network	Cytoplasmic	-10000	10000	Sequence data (Indentity>45%)	2
R_ACOAD6f	acyl_CoA_dehydrogenase__tetradecanoyl_CoA_	1 M_fad_c + 1 M_tdcoa_c = 1 M_fadh2_c + 1 M_td2coa_c	1	1.3.99.3	SBO:0000167	( RSc0537 )	fatty acid b-oxidation	Degradation pathway	Metabolic network	Cytoplasmic	-10000	10000	Sequence data (Indentity>45%)	2
R_ACOAD7f	acyl_CoA_dehydrogenase__hexadecanoyl_CoA_	1 M_pmtcoa_c + 1 M_fad_c = 1 M_hdd2coa_c + 1 M_fadh2_c	1	1.3.99.3	SBO:0000167	( RSc0537 )	fatty acid b-oxidation	Degradation pathway	Metabolic network	Cytoplasmic	-10000	10000	Sequence data (Indentity>45%)	2
R_ACOAD8f	acyl_CoA_dehydrogenase__octadecanoyl_CoA_	1 M_fad_c + 1 M_stcoa_c = 1 M_od2coa_c + 1 M_fadh2_c	1	1.3.99.3	SBO:0000167	( RSc0537 )	fatty acid b-oxidation	Degradation pathway	Metabolic network	Cytoplasmic	-10000	10000	Sequence data (Indentity>45%)	2
R_ACOADH4	acyl_CoA_dehydrogenase	1 M_fad_c + 1 M_ibcoa_c = 1 M_fadh2_c + 1 M_2mp2coa_c	0	1.3.99.2	SBO:0000167	( RSp0652 )	Valine degradation	Degradation pathway	Metabolic network	Cytoplasmic	0	10000	Sequence data (25%<identity<45%)	2
R_ACOATA	Acetyl_CoA_ACP_transacylase	1 M_accoa_c + 1 M_ACP_c = 1 M_coa_c + 1 M_acACP_c	1	2.3.1.38	SBO:0000167	( RSc1053 and RSc1050 )	Fatty acid biosynthesis	Biomass biosynthesis	Metabolic network	Cytoplasmic	-10000	10000	Sequence data (Indentity>45%)	2
R_ACODA	acetylornithine_deacetylase	1 M_acorn_c + 1 M_h2o_c = 1 M_orn_c + 1 M_ac_c	0	3.5.1.16	SBO:0000167	( RSc1641 )	Arginine biosynthesis	Biomass biosynthesis	Metabolic network	Cytoplasmic	0	10000	Sequence data (25%<identity<45%)	2
R_ACONTa	aconitase__half_reaction_A__Citrate_hydro_lyase_	1 M_cit_c = 1 M_acon_C_c + 1 M_h2o_c	1	4.2.1.3	SBO:0000167	( RSc2003 ) or ( RSp0332 ) or ( RSp0120 ) or ( RSp0330 )	Citric acid cycle	Central metabolism	Metabolic network	Cytoplasmic	-10000	10000	Sequence data (Indentity>45%)	2
R_ACONTb	aconitase__half_reaction_B__Isocitrate_hydro_lyase_	1 M_h2o_c + 1 M_acon_C_c = 1 M_icit_c	1	4.2.1.3	SBO:0000167	( RSc2003 ) or ( RSp0332 ) or ( RSp0120 ) or ( RSp0330 )	Citric acid cycle	Central metabolism	Metabolic network	Cytoplasmic	-10000	10000	Sequence data (Indentity>45%)	2
R_ACONtex	Cis_Aconitate_transport_via_diffusion__extracellular_to_periplasm_	1 M_acon_C_e = 1 M_acon_C_p	1	No Assignment	SBO:0000185	( d0124 )	Transport carbon substrate	Transport	Metabolic network	Outer membrane	-10000	10000	Physiological data	2	diffusion reactions	Palleroni and Doudoroff (1971) J.Bacteriol.	Ralstonia solanacearum	107:690-696
R_ACONtpp	Cis_Aconitate_transport_in_via_proton_symport	1 M_acon_C_p + 2 M_h_p = 1 M_acon_C_c + 2 M_h_c	0	No Assignment	SBO:0000185	No Assignment	Transport carbon substrate	Transport	Metabolic network	Inner membrane	0	10000	Modelling data	1	Transporter unknown : proton symport type is assigned by default	Palleroni and Doudoroff (1971) J.Bacteriol.	Ralstonia solanacearum	107:690-696
R_ACOTA	acetylornithine_transaminase	1 M_acorn_c + 1 M_akg_c = 1 M_acg5sa_c + 1 M_glu_L_c	1	2.6.1.11	SBO:0000167	( RSc2435 )	Arginine biosynthesis	Biomass biosynthesis	Metabolic network	Cytoplasmic	-10000	10000	Sequence data (25%<identity<45%)	2
R_ACPCD	1_aminocyclopropane_1_carboxylate_deaminase	1 M_acpc_c + 1 M_h2o_c = 1 M_nh4_c + 1 M_2obut_c	1	3.5.99.7	SBO:0000167	( RSp0646 )	Ethylene quenching	Degradation pathway	Metabolic network	Cytoplasmic	-10000	10000	Sequence data (Indentity>45%)	2	subcellular localisation not sure
R_ACPPAT120	acyl__acyl_carrier_protein__phosphate_acyltransferase__C12_0_	1 M_ddcaACP_c + 1 M_pi_c + 1 M_h_c = 1 M_ddcap_c + 1 M_ACP_c	1	No Assignment	SBO:0000167	( RSc1049 and RSc1053 )	Fatty acid biosynthesis	Biomass biosynthesis	Metabolic network	Cytoplasmic	-10000	10000	Sequence data (Indentity>45%)	2
R_ACPPAT140	acyl__acyl_carrier_protein__phosphate_acyltransferase__C14_0_	1 M_pi_c + 1 M_myrsACP_c + 1 M_h_c = 1 M_ttdcap_c + 1 M_ACP_c	1	No Assignment	SBO:0000167	( RSc1049 and RSc1053 )	Fatty acid biosynthesis	Biomass biosynthesis	Metabolic network	Cytoplasmic	-10000	10000	Sequence data (Indentity>45%)	2
R_ACPPAT141	acyl__acyl_carrier_protein__phosphate_acyltransferase__C14_1_	1 M_pi_c + 1 M_h_c + 1 M_tdeACP_c = 1 M_tdceap_c + 1 M_ACP_c	1	No Assignment	SBO:0000167	( RSc1049 and RSc1053 )	Fatty acid biosynthesis	Biomass biosynthesis	Metabolic network	Cytoplasmic	-10000	10000	Sequence data (Indentity>45%)	2
R_ACPPAT160	acyl__acyl_carrier_protein__phosphate_acyltransferase__C16_0_	1 M_palmACP_c + 1 M_h_c + 1 M_pi_c = 1 M_hdcap_c + 1 M_ACP_c	1	No Assignment	SBO:0000167	( RSc1049 and RSc1053 )	Fatty acid biosynthesis	Biomass biosynthesis	Metabolic network	Cytoplasmic	-10000	10000	Sequence data (Indentity>45%)	2
R_ACPPAT161	acyl__acyl_carrier_protein__phosphate_acyltransferase__C16_1_	1 M_pi_c + 1 M_hdeACP_c + 1 M_h_c = 1 M_hdceap_c + 1 M_ACP_c	1	No Assignment	SBO:0000167	( RSc1049 and RSc1053 )	Fatty acid biosynthesis	Biomass biosynthesis	Metabolic network	Cytoplasmic	-10000	10000	Sequence data (Indentity>45%)	2
R_ACPPAT180	acyl__acyl_carrier_protein__phosphate_acyltransferase__C18_0_	1 M_ocdcaACP_c + 1 M_h_c + 1 M_pi_c = 1 M_ocdcap_c + 1 M_ACP_c	1	No Assignment	SBO:0000167	( RSc1049 and RSc1053 )	Fatty acid biosynthesis	Biomass biosynthesis	Metabolic network	Cytoplasmic	-10000	10000	Sequence data (Indentity>45%)	2
R_ACPPAT181	acyl__acyl_carrier_protein__phosphate_acyltransferase__C18_1_	1 M_octeACP_c + 1 M_h_c + 1 M_pi_c = 1 M_ACP_c + 1 M_ocdceap_c	1	No Assignment	SBO:0000167	( RSc1049 and RSc1053 )	Fatty acid biosynthesis	Biomass biosynthesis	Metabolic network	Cytoplasmic	-10000	10000	Sequence data (Indentity>45%)	2
R_ACPS1	acyl_carrier_protein_synthase	1 M_coa_c + 1 M_apoACP_c = 1 M_ACP_c + 1 M_h_c + 1 M_pap_c	0	2.7.8.7	SBO:0000167	( RSc1067 )	Coenzyme A biosynthesis	Cofactor biosynthesis	Metabolic network	Cytoplasmic	0	10000	Sequence data (25%<identity<45%)	2
R_ACPYRH	acylpyruvate_hydrolase	1 M_fumpyr_c + 1 M_h2o_c = 1 M_fum_c + 1 M_pyr_c + 1 M_h_c	0	3.7.1.2	SBO:0000167	( RSc1086 )	Gentisate degradation	Degradation pathway	Metabolic network	Cytoplasmic	0	10000	Sequence data (25%<identity<45%)	2
R_ACRCSYN1	acrylyl_CoA_synthetase	1 M_acrylade_c + 1 M_coa_c = 1 M_h_c + 1 M_amp_c + 1 M_prpncoa_c	1	6.2.1.17	SBO:0000167	( RSc1518 )	Butanoate metabolism	Degradation pathway	Metabolic network	Cytoplasmic	-10000	10000	Biochemical data	4		Han (2008) JMicrobiolBiotechnol; Rajashekhara and Watanabe (2004) FEBSLetters	Ralstonia solanacearum GMI1000	18239430; 14706841
R_ACRCSYN2	acrylyl_CoA_synthetase	1 M_atp_c + 1 M_acryl_c + 1 M_h_c = 1 M_ppi_c + 1 M_acrylade_c	1	6.2.1.17	SBO:0000167	( RSc1518 )	Butanoate metabolism	Degradation pathway	Metabolic network	Cytoplasmic	-10000	10000	Biochemical data	4		Han (2008) JMicrobiolBiotechnol; Rajashekhara and Watanabe (2004) FEBSLetters	Ralstonia solanacearum GMI1000	18239430; 14706841
R_ACS	acetyl_CoA_synthetase	1 M_coa_c + 1 M_ac_c + 1 M_atp_c = 1 M_accoa_c + 1 M_amp_c + 1 M_ppi_c	0	6.2.1.1	SBO:0000167	( RSc1952 ) or ( RSp1265 ) or ( RSp0651 )	Pyruvate metabolism	Degradation pathway	Metabolic network	Cytoplasmic	0	10000	Sequence data (Indentity>45%)	2
R_ACS2	acetyl_CoA_synthase__propionate_	1 M_atp_c + 1 M_coa_c + 1 M_ppa_c = 1 M_amp_c + 1 M_ppcoa_c + 1 M_ppi_c	0	6.2.1.1	SBO:0000167	( RSc1952 ) or ( RSp1265 ) or ( RSp0651 )	Pyruvate metabolism	Degradation pathway	Metabolic network	Cytoplasmic	0	10000	Sequence data (Indentity>45%)	2
R_ACSERtex	O_Acetyl_L_serine_transport_via_diffusion__extracellular_to_periplasm_	1 M_acser_e = 1 M_acser_p	1	No Assignment	SBO:0000185	( d0014 )	Transport carbon substrate	Transport	Metabolic network	Outer membrane	-10000	10000	Physiological data	2	diffusion reactions
R_ACSERtpp	O_Acetyl_L_serine_export_via_facilitated_transport	1 M_acser_c = 1 M_acser_p	0	No Assignment	SBO:0000185	( RSc3261 )	Transport carbon substrate	Transport	Metabolic network	Inner membrane	0	10000	Sequence data (Indentity>45%)	2
R_ACt4pp	Na__Acetate_symport__periplasm_	1 M_ac_p + 1 M_na1_p = 1 M_ac_c + 1 M_na1_c	0	No Assignment	SBO:0000185	( RSc1951 )	Transport carbon substrate	Transport	Metabolic network	Inner membrane	0	10000	Sequence data (25%<identity<45%)	2	Biolog data	Peyraud et al. (this study)	Ralstonia solanacearum GMI1000
R_ACtex	Acetate_transport_via_diffusion__extracellular_to_periplasm_	1 M_ac_e = 1 M_ac_p	1	No Assignment	SBO:0000185	( d0182 )	Transport carbon substrate	Transport	Metabolic network	Outer membrane	-10000	10000	Physiological data	2	Biolog data	Peyraud et al. (this study)	Ralstonia solanacearum GMI1000
R_ACYP	acylphosphatase	1 M_h2o_c + 1 M_13dpg_c = 1 M_pi_c + 1 M_h_c + 1 M_3pg_c	0	3.6.1.7	SBO:0000167	( RSc3370 )	Glycolysis/gluconeogenesis	Central metabolism	Metabolic network	Cytoplasmic	0	10000	Sequence data (Indentity>45%)	2	low evidence on the enzyme specificity
R_ACYP_2	acylphosphatase__2_	1 M_h2o_c + 1 M_actp_c = 1 M_pi_c + 1 M_h_c + 1 M_ac_c	0	3.6.1.7	SBO:0000167	( RSc3370 )	Pyruvate metabolism	Degradation pathway	Metabolic network	Cytoplasmic	0	10000	Sequence data (Indentity>45%)	2	low evidence on the enzyme specificity
R_ADA	Adenosine_deaminase	1 M_h_c + 1 M_h2o_c + 1 M_adn_c = 1 M_ins_c + 1 M_nh4_c	0	3.5.4.4	SBO:0000167	( RSc2098 )	Purine salvage pathway	Salvage pathway	Metabolic network	Cytoplasmic	0	10000	Sequence data (25%<identity<45%)	2
R_ADCPS2	adenosylcobinamide_phosphate_synthase	1 M_applp_c + 1 M_adcobhex_c + 1 M_atp_c = 1 M_h_c + 1 M_adp_c + 1 M_pi_c + 1 M_adocbip_c	0	6.3.1.10	SBO:0000167	( RSc2392 ) or ( RSc0938 )	Adenosylcobalamin biosynthesis	Cofactor biosynthesis	Metabolic network	Inner membrane	0	10000	Sequence data (25%<identity<45%)	2
R_ADCS	4_amino_4_deoxychorismate_synthase	1 M_gln_L_c + 1 M_chor_c = 1 M_4adcho_c + 1 M_glu_L_c	0	2.6.1.85	SBO:0000167	( RSc2633 )	Folate biosynthesis	Cofactor biosynthesis	Metabolic network	Cytoplasmic	0	10000	Genetic data	3		Shinohara et al. (2005) ApplEnvironMicrobiol	Ralstonia solanacearum OE1-1	15640216
R_ADCYRS	adenosylcobyric_acid_synthase__glutamine_hydrolysing_	1 M_adcobdam_c + 4 M_gln_L_c + 4 M_atp_c + 4 M_h2o_c = 4 M_h_c + 4 M_pi_c + 4 M_glu_L_c + 1 M_adcobhex_c + 4 M_adp_c	0	6.3.5.10	SBO:0000167	( RSc2390 )	Adenosylcobalamin biosynthesis	Cofactor biosynthesis	Metabolic network	Cytoplasmic	0	10000	Sequence data (Indentity>45%)	2
R_ADEt2rpp	adenine_transport_via_proton_symport__reversible___periplasm_	1 M_ade_p + 1 M_h_p = 1 M_ade_c + 1 M_h_c	1	No Assignment	SBO:0000185	( RSp1678 )	Transport carbon substrate	Transport	Metabolic network	Inner membrane	-10000	10000	Sequence data (25%<identity<45%)	2
R_ADEtex	adenine_transport_via_diffusion__extracellular_to_periplasm_	1 M_ade_e = 1 M_ade_p	1	No Assignment	SBO:0000185	( d0015 )	Transport carbon substrate	Transport	Metabolic network	Outer membrane	-10000	10000	Physiological data	2	diffusion reactions
R_ADK1	adenylate_kinase	1 M_atp_c + 1 M_amp_c = 2 M_adp_c	1	2.7.4.3	SBO:0000167	( RSc2533 )	Purine biosynthesis	Biomass biosynthesis	Metabolic network	Cytoplasmic	-10000	10000	Sequence data (Indentity>45%)	2
R_ADK2	adenylate_kinase__Inorganic_triphosphate_	1 M_amp_c + 1 M_pppi_c = 1 M_adp_c + 1 M_ppi_c	1	2.7.4.3	SBO:0000167	( RSc2533 )	Purine biosynthesis	Biomass biosynthesis	Metabolic network	Cytoplasmic	-10000	10000	Sequence data (Indentity>45%)	2
R_ADK3	adentylate_kinase__GTP_	1 M_amp_c + 1 M_gtp_c = 1 M_adp_c + 1 M_gdp_c	1	2.7.4.10	SBO:0000167	( RSc2533 )	Purine salvage pathway	Salvage pathway	Metabolic network	Cytoplasmic	-10000	10000	Sequence data (Indentity>45%)	2
R_ADK4	adentylate_kinase__ITP_	1 M_amp_c + 1 M_itp_c = 1 M_adp_c + 1 M_idp_c	1	2.7.4.10	SBO:0000167	( RSc2533 )	Purine salvage pathway	Salvage pathway	Metabolic network	Cytoplasmic	-10000	10000	Sequence data (Indentity>45%)	2
R_ADMDCr	Adenosylmethionine_decarboxylase	1 M_amet_c + 1 M_h_c = 1 M_ametam_c + 1 M_co2_c	1	4.1.1.50	SBO:0000167	( RSp1293 )	Polyamine biosynthesis	Biomass biosynthesis	Metabolic network	Cytoplasmic	-10000	10000	Sequence data (25%<identity<45%)	2
R_ADNCYC	adenylate_cyclase	1 M_atp_c = 1 M_camp_c + 1 M_ppi_c	0	4.6.1.1	SBO:0000167	( RSc1389 )	Signal transduction	Secondary metabolism	Metabolic network	Cytoplasmic	0	10000	Sequence data (25%<identity<45%)	2
R_ADNtex	Adenosine_transport_via_diffusion__extracellular_to_periplasm_	1 M_adn_e = 1 M_adn_p	1	No Assignment	SBO:0000185	( d0016 )	Transport carbon substrate	Transport	Metabolic network	Outer membrane	-10000	10000	Physiological data	2	diffusion reactions
R_ADNUC	adenosine_hydrolase	1 M_adn_c + 1 M_h2o_c = 1 M_ade_c + 1 M_rib_D_c	0	3.2.2.7	SBO:0000167	( RSc2548 )	Pyrimidine salvage pathway	Salvage pathway	Metabolic network	Cytoplasmic	0	10000	Sequence data (25%<identity<45%)	2
R_ADOCBIK	Adenosyl_cobinamide_kinase	1 M_atp_c + 1 M_adocbi_c = 1 M_h_c + 1 M_adp_c + 1 M_adocbip_c	0	2.7.1.156	SBO:0000167	( RSc2391 )	Adenosylcobalamin biosynthesis	Cofactor biosynthesis	Metabolic network	Cytoplasmic	0	10000	Sequence data (25%<identity<45%)	2
R_ADOCBLabcpp	Adenosylcobalamin_transport_via_ABC_system__periplasm_	1 M_adocbl_p + 1 M_atp_c + 1 M_h2o_c = 1 M_pi_c + 1 M_adp_c + 1 M_h_c + 1 M_adocbl_c	0	No Assignment	SBO:0000185	( RSc2398 and RSc2394 and RSc2399 )	Transport cofactor substrate	Transport	Metabolic network	Inner membrane	0	10000	Sequence data (25%<identity<45%)	2
R_ADOCBLS	Adenosylcobalamin_5__phosphate_synthase	1 M_rdmbzi_c + 1 M_agdpcbi_c = 1 M_gmp_c + 1 M_h_c + 1 M_adocbl_c	0	2.7.8.26	SBO:0000167	( RSc2396 )	Adenosylcobalamin biosynthesis	Cofactor biosynthesis	Metabolic network	Inner membrane	0	10000	Sequence data (25%<identity<45%)	2
R_ADOCBLtonex	Adenosylcobalimin_transport_via_ton_system__extermal_	1 M_h_p + 1 M_adocbl_e = 1 M_h_c + 1 M_adocbl_p	0	No Assignment	SBO:0000185	( RSc2400 )	Transport cofactor substrate	Transport	Metabolic network	Outer membrane	0	10000	Sequence data (25%<identity<45%)	2
R_ADPRDP	ADPribose_diphosphatase	1 M_adprib_c + 1 M_h2o_c = 1 M_amp_c + 2 M_h_c + 1 M_r5p_c	0	3.6.1.13	SBO:0000167	( RSc2047 ) or ( RSc1618 )	NAD salvage pathway	Salvage pathway	Metabolic network	Cytoplasmic	0	10000	Sequence data (25%<identity<45%)	2
R_ADPT	adenine_phosphoribosyltransferase	1 M_prpp_c + 1 M_ade_c = 1 M_amp_c + 1 M_ppi_c	0	2.4.2.7	SBO:0000167	( RSc0417 )	Purine salvage pathway	Salvage pathway	Metabolic network	Cytoplasmic	0	10000	Sequence data (Indentity>45%)	2
R_ADPT2	adenine_phosphoribosyltransferase	1 M_prpp_c + 1 M_aica_c = 1 M_ppi_c + 1 M_aicar_c	0	2.4.2.7	SBO:0000167	( RSc0417 )	Purine salvage pathway	Salvage pathway	Metabolic network	Cytoplasmic	0	10000	Sequence data (Indentity>45%)	2
R_ADSK	adenylyl_sulfate_kinase	1 M_atp_c + 1 M_aps_c = 1 M_adp_c + 1 M_h_c + 1 M_paps_c	0	2.7.1.25	SBO:0000167	( RSp0166 ) or ( RSc3166 )	Sulfur metabolism	Ions metabolism	Metabolic network	Cytoplasmic	0	10000	Sequence data (Indentity>45%)	2
R_ADSL1r	adenylsuccinate_lyase	1 M_dcamp_c = 1 M_fum_c + 1 M_amp_c	1	4.3.2.2	SBO:0000167	( RSc2720 )	Purine biosynthesis	Biomass biosynthesis	Metabolic network	Cytoplasmic	-10000	10000	Sequence data (Indentity>45%)	2
R_ADSL2r	adenylosuccinate_lyase	1 M_25aics_c = 1 M_aicar_c + 1 M_fum_c	1	4.3.2.2	SBO:0000167	( RSc2720 )	Purine biosynthesis	Biomass biosynthesis	Metabolic network	Cytoplasmic	-10000	10000	Sequence data (Indentity>45%)	2
R_ADSS	adenylosuccinate_synthase	1 M_asp_L_c + 1 M_imp_c + 1 M_gtp_c = 1 M_pi_c + 2 M_h_c + 1 M_dcamp_c + 1 M_gdp_c	0	6.3.4.4	SBO:0000167	( RSc1226 )	Purine biosynthesis	Biomass biosynthesis	Metabolic network	Cytoplasmic	0	10000	Sequence data (Indentity>45%)	2
R_AGDC	N_acetylglucosamine_6_phosphate_deacetylase	1 M_h2o_c + 1 M_acgam6p_c = 1 M_ac_c + 1 M_gam6p_c	1	3.5.1.25	SBO:0000167	No Assignment	Chitin degradation	Degradation pathway	Metabolic network	Cytoplasmic	-10000	10000	Modelling data	1
R_AGM3PA	N_Acetyl_D_glucosamine_anhydrous_N_Acetylmuramyl_tripeptide_amidase	1 M_anhgm3p_c + 1 M_h2o_c = 1 M_anhgm_c + 1 M_LalaDgluMdap_c	0	3.5.1.28	SBO:0000167	( RSc2806 )	Peptidoglycan recycling	Salvage pathway	Metabolic network	Cytoplasmic	0	10000	Genetic data	3		Tans-Kersten et al. (2000) MolPlantPatho	Ralstonia solanacearum K60	20572964
R_AGM3PApp	N_Acetyl_D_glucosamine_anhydrous_N_Acetylmuramyl_tripeptide_amidase__periplasm_	1 M_anhgm3p_p + 1 M_h2o_p = 1 M_LalaDgluMdap_p + 1 M_anhgm_p	0	3.5.1.28	SBO:0000167	( RSc2539 ) or ( RSc1796 )	Peptidoglycan recycling	Salvage pathway	Metabolic network	Periplasmic	0	10000	Sequence data (25%<identity<45%)	2
R_AGM3PH	N_Acetyl_D_glucosamine_anhydrous_N_Acetylmuramyl_tripeptide_beta__1_4_N_acetylglucosaminidase	1 M_anhgm3p_c + 1 M_h2o_c = 1 M_acgam_c + 1 M_anhm3p_c	0	3.2.1.52	SBO:0000167	( RSc1068 )	Peptidoglycan recycling	Salvage pathway	Metabolic network	Cytoplasmic	0	10000	Sequence data (Indentity>45%)	2
R_AGM3Pt2pp	GlcNAc_anhMurNAc_tripeptide_transport_in_via_proton_symport__periplasm_	1 M_h_p + 1 M_anhgm3p_p = 1 M_h_c + 1 M_anhgm3p_c	0	No Assignment	SBO:0000167	( RSc0154 )	Peptidoglycan recycling	Salvage pathway	Metabolic network	Inner membrane	0	10000	Sequence data (Indentity>45%)	2
R_AGM4PA	N_Acetyl_D_glucosamine_anhydrous_N_Acetylmuramyl_tetrapeptide_amidase	1 M_anhgm4p_c + 1 M_h2o_c = 1 M_anhgm_c + 1 M_LalaDgluMdapDala_c	0	3.5.1.28	SBO:0000167	( RSc2806 )	Peptidoglycan recycling	Salvage pathway	Metabolic network	Cytoplasmic	0	10000	Genetic data	3		Tans-Kersten et al. (2000) MolPlantPatho	Ralstonia solanacearum K60	20572964
R_AGM4PApp	N_Acetyl_D_glucosamine_anhydrous_N_Acetylmuramyl_tetrapeptide_amidase__periplasm_	1 M_h2o_p + 1 M_anhgm4p_p = 1 M_LalaDgluMdapDala_p + 1 M_anhgm_p	0	3.5.1.28	SBO:0000167	( RSc2539 ) or ( RSc1796 )	Peptidoglycan recycling	Salvage pathway	Metabolic network	Periplasmic	0	10000	Sequence data (25%<identity<45%)	2
R_AGM4PCP	N_Acetyl_D_glucosamine_anhydrous_N_Acetylmuramyl_tetrapeptide_L_D_carboxypeptidase	1 M_anhgm4p_c + 1 M_h2o_c = 1 M_ala_D_c + 1 M_anhgm3p_c	0	No Assignment	SBO:0000167	( RSc1452 )	Peptidoglycan recycling	Salvage pathway	Metabolic network	Cytoplasmic	0	10000	Sequence data (Indentity>45%)	2
R_AGM4PH	N_Acetyl_D_glucosamine_anhydrous_N_Acetylmuramyl_tetrapeptide_beta__1_4_N_acetylglucosaminidase	1 M_h2o_c + 1 M_anhgm4p_c = 1 M_anhm4p_c + 1 M_acgam_c	0	3.2.1.52	SBO:0000167	( RSc1068 )	Peptidoglycan recycling	Salvage pathway	Metabolic network	Cytoplasmic	0	10000	Sequence data (Indentity>45%)	2
R_AGM4Pt2pp	GlcNAc_anhMurNAc_tetrapeptide_transport_in_via_proton_symport__periplasm_	1 M_h_p + 1 M_anhgm4p_p = 1 M_anhgm4p_c + 1 M_h_c	0	No Assignment	SBO:0000167	( RSc0154 )	Peptidoglycan recycling	Salvage pathway	Metabolic network	Inner membrane	0	10000	Sequence data (Indentity>45%)	2
R_AGMDH	Agmatine_dehydrogenase	1 M_agm_c + 1 M_h2o_c + 1 M_nad_c = 1 M_gdbtal_c + 1 M_nh4_c + 1 M_nadh_c + 1 M_h_c	0	No Assignment	SBO:0000167	( RSp0682 )	Arginine degradation	Degradation pathway	Metabolic network	Cytoplasmic	0	10000	Sequence data (Indentity>45%)	2		Limburg et al. (2005) ArchBiochemBiophysic	Nocardioides simplex	15752704
R_AGMH	N_Acetyl_D_glucosamine_anhydrous_N_Acetylmuramyl_beta__1_4_N_acetylglucosaminidase	1 M_anhgm_c + 1 M_h2o_c = 1 M_anhm_c + 1 M_acgam_c	0	3.2.1.52	SBO:0000167	( RSc1068 )	Peptidoglycan recycling	Salvage pathway	Metabolic network	Cytoplasmic	0	10000	Sequence data (Indentity>45%)	2
R_AGMHE	ADP_D_glycero_D_manno_heptose_epimerase	1 M_adphep_DD_c = 1 M_adphep_LD_c	1	5.1.3.20	SBO:0000167	( RSc0915 )	Lipopolysaccharide biosynthesis	Biomass biosynthesis	Metabolic network	Cytoplasmic	-10000	10000	Genetic data	3		Li et al. (2014) MPMI	Ralstonia solanacearum Pss4	24580105
R_AGMT	agmatinase	1 M_agm_c + 1 M_h2o_c = 1 M_urea_c + 1 M_ptrc_c	0	3.5.3.11	SBO:0000167	( RSp1578 )	Polyamine biosynthesis	Biomass biosynthesis	Metabolic network	Cytoplasmic	0	10000	Sequence data (25%<identity<45%)	2
R_AGMt2pp	GlcNAc_anhMurNAc_transport_in_via_proton_symport__periplasm_	1 M_anhgm_p + 1 M_h_p = 1 M_anhgm_c + 1 M_h_c	0	No Assignment	SBO:0000167	( RSc0154 )	Peptidoglycan recycling	Salvage pathway	Metabolic network	Inner membrane	0	10000	Sequence data (Indentity>45%)	2
R_AGPAT120	1_tetradecanoyl_sn_glycerol_3_phosphate_O_acyltransferase__n_C12_0_	1 M_1ddecg3p_c + 1 M_ddcaACP_c = 1 M_pa120_c + 1 M_ACP_c	0	2.3.1.51	SBO:0000167	( RSc0522 ) or ( RSc0680 ) or ( RSp0371 )	Glycerophospholipid metabolism	Biomass biosynthesis	Metabolic network	Inner membrane	0	10000	Sequence data (25%<identity<45%)	2
R_AGPAT140	1_tetradecanoyl_sn_glycerol_3_phosphate_O_acyltransferase__n_C14_0_	1 M_myrsACP_c + 1 M_1tdecg3p_c = 1 M_pa140_c + 1 M_ACP_c	0	2.3.1.51	SBO:0000167	( RSc0522 ) or ( RSc0680 ) or ( RSp0371 )	Glycerophospholipid metabolism	Biomass biosynthesis	Metabolic network	Inner membrane	0	10000	Sequence data (25%<identity<45%)	2
R_AGPAT141	1_tetradec_7_enoyl_sn_glycerol_3_phosphate_O_acyltransferase__n_C14_1_	1 M_tdeACP_c + 1 M_1tdec7eg3p_c = 1 M_ACP_c + 1 M_pa141_c	0	2.3.1.51	SBO:0000167	( RSc0522 ) or ( RSc0680 ) or ( RSp0371 )	Glycerophospholipid metabolism	Biomass biosynthesis	Metabolic network	Inner membrane	0	10000	Sequence data (25%<identity<45%)	2
R_AGPAT160	1_hexadecanoyl_sn_glycerol_3_phosphate_O_acyltransferase__n_C16_0_	1 M_1hdecg3p_c + 1 M_palmACP_c = 1 M_ACP_c + 1 M_pa160_c	0	2.3.1.51	SBO:0000167	( RSc0522 ) or ( RSc0680 ) or ( RSp0371 )	Glycerophospholipid metabolism	Biomass biosynthesis	Metabolic network	Inner membrane	0	10000	Sequence data (25%<identity<45%)	2
R_AGPAT161	1_hexadec_7_enoyl_sn_glycerol_3_phosphate_O_acyltransferase__n_C16_1_	1 M_1hdec9eg3p_c + 1 M_hdeACP_c = 1 M_ACP_c + 1 M_pa161_c	0	2.3.1.51	SBO:0000167	( RSc0522 ) or ( RSc0680 ) or ( RSp0371 )	Glycerophospholipid metabolism	Biomass biosynthesis	Metabolic network	Inner membrane	0	10000	Sequence data (25%<identity<45%)	2
R_AGPAT180	1_octadecanoyl_sn_glycerol_3_phosphate_O_acyltransferase__n_C18_0_	1 M_ocdcaACP_c + 1 M_1odecg3p_c = 1 M_pa180_c + 1 M_ACP_c	0	2.3.1.51	SBO:0000167	( RSc0522 ) or ( RSc0680 ) or ( RSp0371 )	Glycerophospholipid metabolism	Biomass biosynthesis	Metabolic network	Inner membrane	0	10000	Sequence data (25%<identity<45%)	2
R_AGPAT181	1_octadec_7_enoyl_sn_glycerol_3_phosphate_O_acyltransferase__n_C18_1_	1 M_1odec11eg3p_c + 1 M_octeACP_c = 1 M_ACP_c + 1 M_pa181_c	0	2.3.1.51	SBO:0000167	( RSc0522 ) or ( RSc0680 ) or ( RSp0371 )	Glycerophospholipid metabolism	Biomass biosynthesis	Metabolic network	Inner membrane	0	10000	Sequence data (25%<identity<45%)	2
R_AGPR	N_acetyl_g_glutamyl_phosphate_reductase	1 M_nadp_c + 1 M_acg5sa_c + 1 M_pi_c = 1 M_h_c + 1 M_nadph_c + 1 M_acg5p_c	1	1.2.1.38	SBO:0000167	( RSc0142 )	Arginine biosynthesis	Biomass biosynthesis	Metabolic network	Cytoplasmic	-10000	10000	Sequence data (25%<identity<45%)	2
R_AGt3pp	silver_transport_out_via_proton_antiport_periplasm	1 M_h_p + 1 M_ag_c = 1 M_h_c + 1 M_ag_b	0	No Assignment	SBO:0000185	( RSp0928 and RSp0927 and RSp0926 )	Transport ion substrate	Transport	Metabolic network	Inner membrane	0	10000	Sequence data (Indentity>45%)	2	for simulation purpose toxic ion is pumped out of the system with a _b suffix
R_AGtex	silver_transport_via_diffusion__extracellular_to_periplasm_	1 M_ag_e = 1 M_ag_p	1	No Assignment	SBO:0000185	( d0076 )	Transport ion substrate	Transport	Metabolic network	Outer membrane	-10000	10000	Physiological data	2	diffusion reactions
R_Agtpc	silver_transport_via_unknown_transporter	1 M_ag_p = 1 M_ag_c	1	No Assignment	SBO:0000185	No Assignment	Transport ion substrate	Transport	Metabolic network	Inner membrane	-10000	10000	Modelling data	1
R_AHC	adenosylhomocysteinase	1 M_ahcys_c + 1 M_h2o_c = 1 M_adn_c + 1 M_hcys_L_c	0	3.3.1.1	SBO:0000167	( RSc0093 )	S-adenosyl-L-methionine cycle	Salvage pathway	Metabolic network	Cytoplasmic	0	10000	Sequence data (Indentity>45%)	2
R_AHCYSNS	S_adenosylhomocysteine_nucleosidase	1 M_ahcys_c + 1 M_h2o_c = 1 M_rhcys_c + 1 M_ade_c	0	3.2.2.9	SBO:0000167	( RSc3374 )	S-adenosyl-L-methionine cycle	Salvage pathway	Metabolic network	Cytoplasmic	0	10000	Sequence data (25%<identity<45%)	2
R_AHLACY3OC8	3_oxo_C8_homoserine_lactone_acylase	1 M_h2o_p + 1 M_3oochslac_p = 1 M_hslac_p + 1 M_3oocta_p	0	3.5.1.97	SBO:0000167	( RSc2547 )	Quorum sensing	Secondary metabolism	Metabolic network	Periplasmic	0	10000	Biochemical data	4	71.1% activity compared to C7-HLS	Chen et al. (2009) BMCMicrobiol	Ralstonia solanacearum GMI1000	19426552
R_AHLACYC10	C10_homoserine_lactone_acylase	1 M_h2o_p + 1 M_dcahslac_p = 1 M_hslac_p + 1 M_dca_p	0	3.5.1.97	SBO:0000167	( RSc2547 )	Quorum sensing	Secondary metabolism	Metabolic network	Periplasmic	0	10000	Biochemical data	4	86.1% activity compared to C7-HLS	Chen et al. (2009) BMCMicrobiol	Ralstonia solanacearum GMI1000	19426552
R_AHLACYC7	C7_homoserine_lactone_acylase	1 M_h2o_p + 1 M_hepthslac_p = 1 M_hslac_p + 1 M_hpa_p	0	3.5.1.97	SBO:0000167	( RSc2547 )	Quorum sensing	Secondary metabolism	Metabolic network	Periplasmic	0	10000	Biochemical data	4		Chen et al. (2009) BMCMicrobiol	Ralstonia solanacearum GMI1000	19426552
R_AHLACYC8	C8_homoserine_lactone_acylase	1 M_h2o_p + 1 M_ochslac_p = 1 M_hslac_p + 1 M_octa_p	0	3.5.1.97	SBO:0000167	( RSc2547 )	Quorum sensing	Secondary metabolism	Metabolic network	Periplasmic	0	10000	Biochemical data	4	45.4% activity compared to C7-HLS	Chen et al. (2009) BMCMicrobiol	Ralstonia solanacearum GMI1000	19426552
R_AHMMPS	4_amino_5_hydroxymethyl_2_methylpyrimidine_synthetase	2 M_h_c + 1 M_air_c = 1 M_4ahmmp_c + M_gcald_c + 1 M_pi_c	0	No Assignment	SBO:0000167	( RSc0611 ) or ( RSp1366 )	Thiamin biosynthesis	Cofactor biosynthesis	Metabolic network	Cytoplasmic	0	10000	Sequence data (25%<identity<45%)	2
R_AHSERL	O_acetylhomoserine_aminocarboxypropyltransferase	1 M_achms_c + 1 M_ch4s_c = 1 M_ac_c + 1 M_met_L_c + 1 M_h_c	0	2.5.1.49	SBO:0000167	( RSc1562 )	Methionine biosynthesis	Biomass biosynthesis	Metabolic network	Cytoplasmic	0	10000	Sequence data (25%<identity<45%)	2
R_AHSERL3	R_cysteine_synthase__Selenide_	1 M_seln_c + 1 M_acser_c = 1 M_scys_L_c + 1 M_ac_c + 1 M_h_c	0	No Assignment	SBO:0000167	( RSc0917 ) or ( RSp0276 ) or ( RSc1562 ) or ( RSp0417 )	Selenoamino acid metabolism	Ions metabolism	Metabolic network	Cytoplasmic	0	10000	Sequence data (Indentity>45%)	2
R_AICART	phosphoribosylaminoimidazolecarboxamide_formyltransferase	1 M_aicar_c + 1 M_10fthf_c = 1 M_fprica_c + 1 M_thf_c	1	2.1.2.3	SBO:0000167	( RSc0504 )	Purine biosynthesis	Biomass biosynthesis	Metabolic network	Cytoplasmic	-10000	10000	Sequence data (Indentity>45%)	2
R_AIRC2r	phosphoribosylaminoimidazole_carboxylase	1 M_air_c + 1 M_atp_c + 1 M_hco3_c = 1 M_adp_c + 1 M_5caiz_c + 1 M_h_c + 1 M_pi_c	0	6.3.4.18	SBO:0000167	( RSc0575 and RSc0576 )	Purine biosynthesis	Biomass biosynthesis	Metabolic network	Cytoplasmic	0	10000	Sequence data (Indentity>45%)	2
R_AIRC3	phosphoribosylaminoimidazole_carboxylase__mutase_rxn_	1 M_5aizc_c = 1 M_5caiz_c	1	5.4.99.18	SBO:0000167	( RSc0575 and RSc0576 )	Purine biosynthesis	Biomass biosynthesis	Metabolic network	Cytoplasmic	-10000	10000	Sequence data (Indentity>45%)	2
R_AKGDH	2_Oxoglutarate_dehydrogenase	1 M_coa_c + 1 M_nad_c + 1 M_akg_c = 1 M_nadh_c + 1 M_co2_c + 1 M_succoa_c	0	No Assignment	SBO:0000167	( RSc1270 and RSc1269 and RSc1271 ) or ( RSc1270 and RSp1364 and RSc1271 )	Citric acid cycle	Central metabolism	Metabolic network	Cytoplasmic	0	10000	Sequence data (Indentity>45%)	2	subunits of the enzymes included in GPR are in syntheny
R_AKGt2rpp	2_oxoglutarate_reversible_transport_via_symport__periplasm_	1 M_akg_p + 1 M_h_p = 1 M_h_c + 1 M_akg_c	1	No Assignment	SBO:0000185	( RSp0075 ) or ( RSp0007 )	Transport carbon substrate	Transport	Metabolic network	Inner membrane	-10000	10000	Sequence data (Indentity>45%)	2	Biolog data	Peyraud et al. (this study)	Ralstonia solanacearum GMI1000
R_AKGtex	alpha_ketoglutarate_transport_via_diffusion__extracellular_to_periplasm_	1 M_akg_e = 1 M_akg_p	1	No Assignment	SBO:0000185	( d0183 )	Transport carbon substrate	Transport	Metabolic network	Outer membrane	-10000	10000	Physiological data	2	Biolog data	Peyraud et al. (this study)	Ralstonia solanacearum GMI1000
R_AKP1	alkaline_phosphatase__Dihydroneopterin_	3 M_h2o_c + 1 M_ahdt_c = 2 M_h_c + 1 M_dhnpt_c + 3 M_pi_c	0	3.1.3.1	SBO:0000167	No Assignment	Folate biosynthesis	Cofactor biosynthesis	Metabolic network	Periplasmic	0	10000	Modelling data	1	RSc0098 or RSc0097 could catalyse the reaction but seems both localised in the periplasm
R_AKP1pp	alkaline_phosphatase__Dihydroneopterin__periplasm_	3 M_h2o_p + 1 M_ahdt_p = 2 M_h_p + 1 M_dhnpt_p + 3 M_pi_p	0	3.1.3.1	SBO:0000167	( RSc0098 ) or ( RSc0097 )	Phosphate metabolism	Ions metabolism	Metabolic network	Periplasmic	0	10000	Sequence data (25%<identity<45%)	2
R_ALAabcpp	L_alanine_transport_via_ABC_system__periplasm_	1 M_ala_L_p + 1 M_h2o_c + 1 M_atp_c = 1 M_ala_L_c + 1 M_h_c + 1 M_pi_c + 1 M_adp_c	0	No Assignment	SBO:0000185	No Assignment	Transport carbon substrate	Transport	Metabolic network	Inner membrane	0	10000	Physiological data	2	Biolog data; Transporter unknown : abc type is assigned by default	Peyraud et al. (this study)	Ralstonia solanacearum GMI1000
R_ALAALAabcpp	D_alanyl_D_alanine__DalaDala__transport_via_ABC_system__periplasm_	1 M_h2o_c + 1 M_atp_c + 1 M_alaala_p = 1 M_alaala_c + 1 M_adp_c + 1 M_pi_c + 1 M_h_c	0	No Assignment	SBO:0000185	( RSc1379 and RSc1382 and RSc1381 and RSc1380 )	Transport carbon substrate	Transport	Metabolic network	Inner membrane	0	10000	Sequence data (25%<identity<45%)	2
R_ALAALAD	D_alanine_D_alanine_dipeptidase	1 M_alaala_c + 1 M_h2o_c = 2 M_ala_D_c	0	3.4.17.14	SBO:0000167	( RSc1384 ) or ( RSc1383 )	Peptidoglycan recycling	Salvage pathway	Metabolic network	Cytoplasmic	0	10000	Sequence data (25%<identity<45%)	2
R_ALAALAr	D_alanine_D_alanine_ligase__reversible_	1 M_atp_c + 2 M_ala_D_c = 1 M_pi_c + 1 M_h_c + 1 M_alaala_c + 1 M_adp_c	1	6.3.2.4	SBO:0000167	( RSc2842 )	Peptidoglycan biosynthesis	Biomass biosynthesis	Metabolic network	Cytoplasmic	-10000	10000	Sequence data (Indentity>45%)	2
R_ALAASPabcpp	Dipeptide__ala_asp__transport_via_ABC_system__periplasm_	1 M_atp_c + 1 M_h2o_c + 1 M_ala_L_asp_L_p = 1 M_pi_c + 1 M_h_c + 1 M_ala_L_asp_L_c + 1 M_adp_c	0	No Assignment	SBO:0000185	( RSc2870 and RSc2869 and RSc2868 and RSc2867 and RSc2866 ) or ( RSc0044 and RSc2869 and RSc2868 and RSc2867 and RSc2866 )	Transport carbon substrate	Transport	Metabolic network	Inner membrane	0	10000	Sequence data (25%<identity<45%)	2	Biolog data	Peyraud et al. (this study)	Ralstonia solanacearum GMI1000
R_ALAASPtex	Dipeptide__ala_asp_transport_via_diffusion__extracellular_to_periplasm_	1 M_ala_L_asp_L_e = 1 M_ala_L_asp_L_p	1	No Assignment	SBO:0000185	( d0189 )	Transport carbon substrate	Transport	Metabolic network	Outer membrane	-10000	10000	Physiological data	2	Biolog data	Peyraud et al. (this study)	Ralstonia solanacearum GMI1000
R_ALAGLNabcpp	Dipeptide__ala_gln__transport_via_ABC_system__periplasm_	1 M_atp_c + 1 M_h2o_c + 1 M_ala_L_gln_L_p = 1 M_pi_c + 1 M_h_c + 1 M_ala_L_gln_L_c + 1 M_adp_c	0	No Assignment	SBO:0000185	( RSc2870 and RSc2869 and RSc2868 and RSc2867 and RSc2866 ) or ( RSc0044 and RSc2869 and RSc2868 and RSc2867 and RSc2866 )	Transport carbon substrate	Transport	Metabolic network	Inner membrane	0	10000	Sequence data (25%<identity<45%)	2	Biolog data	Peyraud et al. (this study)	Ralstonia solanacearum GMI1000
R_ALAGLNtex	Dipeptide__ala_gln_transport_via_diffusion__extracellular_to_periplasm_	1 M_ala_L_gln_L_e = 1 M_ala_L_gln_L_p	1	No Assignment	SBO:0000185	( d0189 )	Transport carbon substrate	Transport	Metabolic network	Outer membrane	-10000	10000	Physiological data	2	Biolog data	Peyraud et al. (this study)	Ralstonia solanacearum GMI1000
R_ALAGLUabcpp	Dipeptide__ala_glu__transport_via_ABC_system__periplasm_	1 M_atp_c + 1 M_h2o_c + 1 M_ala_L_glu_L_p = 1 M_pi_c + 1 M_h_c + 1 M_ala_L_glu_L_c + 1 M_adp_c	0	No Assignment	SBO:0000185	( RSc2870 and RSc2869 and RSc2868 and RSc2867 and RSc2866 ) or ( RSc0044 and RSc2869 and RSc2868 and RSc2867 and RSc2866 )	Transport carbon substrate	Transport	Metabolic network	Inner membrane	0	10000	Sequence data (25%<identity<45%)	2	Biolog data	Peyraud et al. (this study)	Ralstonia solanacearum GMI1000
R_ALAGLUtex	Dipeptide__ala_glu_transport_via_diffusion__extracellular_to_periplasm_	1 M_ala_L_glu_L_e = 1 M_ala_L_glu_L_p	1	No Assignment	SBO:0000185	( d0189 )	Transport carbon substrate	Transport	Metabolic network	Outer membrane	-10000	10000	Physiological data	2	Biolog data	Peyraud et al. (this study)	Ralstonia solanacearum GMI1000
R_ALAR	alanine_racemase	1 M_ala_L_c = 1 M_ala_D_c	1	5.1.1.1	SBO:0000167	( RSc1371 )	Alanine biosynthesis	Biomass biosynthesis	Metabolic network	Cytoplasmic	-10000	10000	Sequence data (Indentity>45%)	2
R_ALATA_D	D_alanine_transaminase	1 M_akg_c + 1 M_ala_D_c = 1 M_pyr_c + 1 M_glu_D_c	1	2.6.1.21	SBO:0000167	( RSp0714 )	D-alanine metabolism	Degradation pathway	Metabolic network	Cytoplasmic	-10000	10000	Sequence data (25%<identity<45%)	2
R_ALATA_D2	D_alanine_transaminase	1 M_pydx5p_c + 1 M_ala_D_c = 1 M_pyr_c + 1 M_pyam5p_c	0	No Assignment	SBO:0000167	( RSc0729 ) or ( RSp0055 )	Pyridoxal 5__phosphate biosynthesis	Cofactor biosynthesis	Metabolic network	Cytoplasmic	0	10000	Sequence data (Indentity>45%)	2
R_ALATA_L	L_alanine_transaminase	1 M_ala_L_c + 1 M_akg_c = 1 M_glu_L_c + 1 M_pyr_c	1	2.6.1.2	SBO:0000167	( RSc1326 )	Alanine biosynthesis	Biomass biosynthesis	Metabolic network	Cytoplasmic	-10000	10000	Sequence data (Indentity>45%)	2
R_ALATA_L2	alanine_transaminase	1 M_ala_L_c + 1 M_pydx5p_c = 1 M_pyam5p_c + 1 M_pyr_c	0	No Assignment	SBO:0000167	( RSc0729 ) or ( RSp0055 )	Pyridoxal 5__phosphate biosynthesis	Cofactor biosynthesis	Metabolic network	Cytoplasmic	0	10000	Sequence data (Indentity>45%)	2
R_ALAtex	L_alanine_transport_via_diffusion__extracellular_to_periplasm_	1 M_ala_L_e = 1 M_ala_L_p	1	No Assignment	SBO:0000185	( d0184 )	Transport carbon substrate	Transport	Metabolic network	Outer membrane	-10000	10000	Physiological data	2	Biolog data	Peyraud et al. (this study)	Ralstonia solanacearum GMI1000
R_ALATRS	Alanyl_tRNA_synthetase	1 M_trnaala_c + 1 M_atp_c + 1 M_ala_L_c = 1 M_ppi_c + 1 M_alatrna_c + 1 M_amp_c	0	6.1.1.7	SBO:0000167	( RSc0797 and RS02400 and RS04529 and RS00330 ) or ( RSc0797 and RS02400 and RS04529 and RS05583 ) or ( RSc0797 and RS02400 and RS04529 and RS05733 ) or ( RSc0797 and RS02400 and RS04529 and RS05382 ) or ( RSc0797 and RS02400 and RS04531 and RS00330 ) or ( RSc0797 and RS02400 and RS04531 and RS05583 ) or ( RSc0797 and RS02400 and RS04531 and RS05733 ) or ( RSc0797 and RS02400 and RS04531 and RS05…	Alanine biosynthesis	Biomass biosynthesis	Metabolic network	Cytoplasmic	0	10000	Sequence data (Indentity>45%)	2
R_ALCD19	alcohol_dehydrogenase__glycerol_	1 M_h_c + 1 M_nadh_c + 1 M_glyald_c = 1 M_nad_c + 1 M_glyc_c	1	1.1.1.1	SBO:0000167	( RSp0069 )	Glycerol degradation	Degradation pathway	Metabolic network	Cytoplasmic	-10000	10000	Sequence data (Indentity>45%)	2
R_ALCD19y	alcohol_dehydrogenase__glycerol_nadp	1 M_h_c + 1 M_nadph_c + 1 M_glyald_c = 1 M_nadp_c + 1 M_glyc_c	0	1.1.1.2	SBO:0000167	( RSp1124 )	Glycerol metabolism	Secondary metabolism	Metabolic network	Cytoplasmic	0	10000	Sequence data (Indentity>45%)	2
R_ALCD2x	alcohol_dehydrogenase__ethanol_	1 M_nad_c + 1 M_etoh_c = 1 M_acald_c + 1 M_h_c + 1 M_nadh_c	1	1.1.1.1	SBO:0000167	( RSp0069 ) or ( RSc1505 )	Ethanol degradation	Degradation pathway	Metabolic network	Cytoplasmic	-10000	10000	Sequence data (Indentity>45%)	2
R_ALCD2y	alcohol_dehydrogenase__ethanol_nadp	1 M_acald_c + 1 M_h_c + 1 M_nadph_c = 1 M_nadp_c + 1 M_etoh_c	0	1.1.1.2	SBO:0000167	( RSp1124 )	Ethanol metabolism	Secondary metabolism	Metabolic network	Cytoplasmic	0	10000	Sequence data (Indentity>45%)	2
R_ALDD1	aldehyde_dehydrogenase__formaldehyde__NAD_	1 M_nad_c + 1 M_h2o_c + 1 M_fald_c = 1 M_for_c + 2 M_h_c + 1 M_nadh_c	0	1.2.1.46	SBO:0000167	( RSp0053 )	One carbon oxidation	Degradation pathway	Metabolic network	Cytoplasmic	0	10000	Sequence data (Indentity>45%)	2
R_ALDD10	R_aldehyde_dehydrogenase__decanal__NAD_	1 M_h2o_c + 1 M_nad_c + 1 M_dcal_c = 2 M_h_c + 1 M_dca_c + 1 M_nadh_c	0	1.2.1.3	SBO:0000167	( RSc2110 ) or ( RSc2350 )	Alternate carbon metabolism	Degradation pathway	Metabolic network	Cytoplasmic	0	10000	Sequence data (25%<identity<45%)	2
R_ALDD11	R_aldehyde_dehydrogenase__undecanal__NAD_	1 M_nad_c + 1 M_h2o_c + 1 M_udcal_c = 2 M_h_c + 1 M_nadh_c + 1 M_udca_c	0	1.2.1.3	SBO:0000167	( RSc2110 ) or ( RSc2350 )	Alternate carbon metabolism	Degradation pathway	Metabolic network	Cytoplasmic	0	10000	Sequence data (25%<identity<45%)	2
R_ALDD12	R_aldehyde_dehydrogenase__dodecanal__NAD_	1 M_h2o_c + 1 M_nad_c + 1 M_ddcal_c = 2 M_h_c + 1 M_nadh_c + 1 M_ddca_c	0	1.2.1.3	SBO:0000167	( RSc2110 ) or ( RSc2350 )	Alternate carbon metabolism	Degradation pathway	Metabolic network	Cytoplasmic	0	10000	Sequence data (25%<identity<45%)	2
R_ALDD13	R_aldehyde_dehydrogenase__tridecanal__NAD_	1 M_nad_c + 1 M_trdcal_c + 1 M_h2o_c = 1 M_nadh_c + 1 M_trdca_c + 2 M_h_c	0	1.2.1.3	SBO:0000167	( RSc2110 ) or ( RSc2350 )	Alternate carbon metabolism	Degradation pathway	Metabolic network	Cytoplasmic	0	10000	Sequence data (25%<identity<45%)	2
R_ALDD14	R_aldehyde_dehydrogenase__tetradecanal__NAD_	1 M_ttdcal_c + 1 M_nad_c + 1 M_h2o_c = 1 M_ttdca_c + 2 M_h_c + 1 M_nadh_c	0	1.2.1.3	SBO:0000167	( RSc2110 ) or ( RSc2350 )	Alternate carbon metabolism	Degradation pathway	Metabolic network	Cytoplasmic	0	10000	Sequence data (25%<identity<45%)	2
R_ALDD15	R_aldehyde_dehydrogenase__pentadecanal__NAD_	1 M_ptdcal_c + 1 M_h2o_c + 1 M_nad_c = 1 M_nadh_c + 2 M_h_c + 1 M_ptdca_c	0	1.2.1.3	SBO:0000167	( RSc2110 ) or ( RSc2350 )	Alternate carbon metabolism	Degradation pathway	Metabolic network	Cytoplasmic	0	10000	Sequence data (25%<identity<45%)	2
R_ALDD16	R_aldehyde_dehydrogenase__hexadecanal__NAD_	1 M_nad_c + 1 M_h2o_c + 1 M_hxdcal_c = 2 M_h_c + 1 M_nadh_c + 1 M_hdca_c	0	1.2.1.3	SBO:0000167	( RSc2110 ) or ( RSc2350 )	Alternate carbon metabolism	Degradation pathway	Metabolic network	Cytoplasmic	0	10000	Sequence data (25%<identity<45%)	2
R_ALDD17	R_aldehyde_dehydrogenase__heptadecanal__NAD_	1 M_h2o_c + 1 M_hpdcal_c + 1 M_nad_c = 1 M_nadh_c + 2 M_h_c + 1 M_hpdca_c	0	1.2.1.3	SBO:0000167	( RSc2110 ) or ( RSc2350 )	Alternate carbon metabolism	Degradation pathway	Metabolic network	Cytoplasmic	0	10000	Sequence data (25%<identity<45%)	2
R_ALDD18	R_aldehyde_dehydrogenase__octadecanal__NAD_	1 M_h2o_c + 1 M_nad_c + 1 M_ocdcal_c = 1 M_nadh_c + 1 M_ocdca_c + 2 M_h_c	0	1.2.1.3	SBO:0000167	( RSc2110 ) or ( RSc2350 )	Alternate carbon metabolism	Degradation pathway	Metabolic network	Cytoplasmic	0	10000	Sequence data (25%<identity<45%)	2
R_ALDD19x	aldehyde_dehydrogenase__phenylacetaldehyde__NAD_	1 M_h2o_c + 1 M_pacald_c + 1 M_nad_c = 2 M_h_c + 1 M_pac_c + 1 M_nadh_c	0	1.2.1.3	SBO:0000167	( RSc2110 ) or ( RSc2350 )	Alternate carbon metabolism	Degradation pathway	Metabolic network	Cytoplasmic	0	10000	Sequence data (25%<identity<45%)	2
R_ALDD20x	aldehyde_dehydrogenase__indole_3_acetaldehyde__NAD_	1 M_h2o_c + 1 M_nad_c + 1 M_id3acald_c = 2 M_h_c + 1 M_ind3ac_c + 1 M_nadh_c	0	1.2.1.3	SBO:0000167	( RSc2110 ) or ( RSc2350 )	IAA biosynthesis	Secondary metabolism	Metabolic network	Cytoplasmic	0	10000	Sequence data (25%<identity<45%)	2
R_ALDD2xr	aldehyde_dehydrogenase__acetaldehyde__NAD_	1 M_acald_c + 1 M_h2o_c + 1 M_nad_c = 2 M_h_c + 1 M_nadh_c + 1 M_ac_c	0	1.2.1.3	SBO:0000167	( RSc2110 ) or ( RSc2350 )	Ethanol degradation	Degradation pathway	Metabolic network	Cytoplasmic	0	10000	Sequence data (Indentity>45%)	2
R_ALDD2y	aldehyde_dehydrogenase__acetaldehyde__NADP_	1 M_nadp_c + 1 M_acald_c + 1 M_h2o_c = 1 M_ac_c + 1 M_nadph_c + 2 M_h_c	0	1.2.1.4	SBO:0000167	( RSc3128 )	Ethanol degradation	Degradation pathway	Metabolic network	Cytoplasmic	0	10000	Sequence data (Indentity>45%)	2
R_ALDD3	R_aldehyde_dehydrogenase__propanal__NAD_	1 M_ppal_c + 1 M_h2o_c + 1 M_nad_c = 1 M_nadh_c + 1 M_ppa_c + 2 M_h_c	0	1.2.1.3	SBO:0000167	( RSc2110 ) or ( RSc2350 )	Propanoate metabolism	Degradation pathway	Metabolic network	Cytoplasmic	0	10000	Sequence data (Indentity>45%)	2
R_ALDD31	R_aldehyde_dehydrogenase__aminoacetaldehyde__NAD_	1 M_nad_c + 1 M_h2o_c + 1 M_aacald_c = 1 M_gly_c + 1 M_nadh_c + 2 M_h_c	0	1.2.1.3	SBO:0000167	( RSc2110 ) or ( RSc2350 )	Glycine and serine degradation	Degradation pathway	Metabolic network	Cytoplasmic	0	10000	Sequence data (25%<identity<45%)	2
R_ALDD3y	aldehyde_dehydrogenase__propanal__NADP_	1 M_nadp_c + 1 M_h2o_c + 1 M_ppal_c = 2 M_h_c + 1 M_ppa_c + 1 M_nadph_c	0	No Assignment	SBO:0000167	( RSc3128 )	Propanoate metabolism	Degradation pathway	Metabolic network	Cytoplasmic	0	10000	Sequence data (Indentity>45%)	2
R_ALDD4	aldehyde_dehydrogenase__butanal__NAD_	1 M_nad_c + 1 M_btal_c + 1 M_h2o_c = 2 M_h_c + 1 M_but_c + 1 M_nadh_c	0	1.2.1.3	SBO:0000167	( RSc2110 ) or ( RSc2350 )	Butanoate metabolism	Degradation pathway	Metabolic network	Cytoplasmic	0	10000	Sequence data (Indentity>45%)	2
R_ALDD4x	R_aldehyde_dehydrogenase__methylmalonate_semialdehyde__NAD_	1 M_h2o_c + 1 M_mmtsa_c + 1 M_nad_c = 2 M_h_c + 1 M_mmal_c + 1 M_nadh_c	0	1.2.1.3	SBO:0000167	( RSc2110 ) or ( RSc2350 )	Valine degradation	Degradation pathway	Metabolic network	Cytoplasmic	0	10000	Sequence data (25%<identity<45%)	2
R_ALDD5	R_aldehyde_dehydrogenase__pentanal__NAD_	1 M_ptal_c + 1 M_nad_c + 1 M_h2o_c = 1 M_pta_c + 2 M_h_c + 1 M_nadh_c	0	1.2.1.3	SBO:0000167	( RSc2110 ) or ( RSc2350 )	Alternate carbon metabolism	Degradation pathway	Metabolic network	Cytoplasmic	0	10000	Sequence data (25%<identity<45%)	2
R_ALDD6	R_aldehyde_dehydrogenase__hexanal__NAD_	1 M_nad_c + 1 M_h2o_c + 1 M_hxal_c = 1 M_hxa_c + 1 M_nadh_c + 2 M_h_c	0	1.2.1.3	SBO:0000167	( RSc2110 ) or ( RSc2350 )	Alternate carbon metabolism	Degradation pathway	Metabolic network	Cytoplasmic	0	10000	Sequence data (25%<identity<45%)	2
R_ALDD7	R_aldehyde_dehydrogenase__heptanal__NAD_	1 M_hpal_c + 1 M_h2o_c + 1 M_nad_c = 2 M_h_c + 1 M_hpa_c + 1 M_nadh_c	0	1.2.1.3	SBO:0000167	( RSc2110 ) or ( RSc2350 )	Alternate carbon metabolism	Degradation pathway	Metabolic network	Cytoplasmic	0	10000	Sequence data (25%<identity<45%)	2
R_ALDD8	R_aldehyde_dehydrogenase__octanal__NAD_	1 M_nad_c + 1 M_octal_c + 1 M_h2o_c = 1 M_nadh_c + 2 M_h_c + 1 M_octa_c	0	1.2.1.3	SBO:0000167	( RSc2110 ) or ( RSc2350 )	Alternate carbon metabolism	Degradation pathway	Metabolic network	Cytoplasmic	0	10000	Sequence data (25%<identity<45%)	2
R_ALDD9	R_aldehyde_dehydrogenase__nonanal__NAD_	1 M_nonal_c + 1 M_nad_c + 1 M_h2o_c = 1 M_nona_c + 1 M_nadh_c + 2 M_h_c	0	1.2.1.3	SBO:0000167	( RSc2110 ) or ( RSc2350 )	Alternate carbon metabolism	Degradation pathway	Metabolic network	Cytoplasmic	0	10000	Sequence data (25%<identity<45%)	2
R_ALHD15y	aldehyde_dehydrogenase__NADP___chloroacetaldehyde	1 M_h2o_c + 1 M_nadp_c + 1 M_clald_c = 2 M_h_c + 1 M_nadph_c + 1 M_cla_c	0	1.2.1.3	SBO:0000167	( RSc3128 )	1,2-Dichloroethane degradation	Degradation pathway	Metabolic network	Cytoplasmic	0	10000	Sequence data (Indentity>45%)	2
R_ALHD16	aldehyde_dehydrogenase__NAD__	1 M_nad_c + 1 M_ppyal_c + 1 M_h2o_c = 2 M_h_c + 1 M_nadh_c + 1 M_ppya_c	0	1.2.1.3	SBO:0000167	( RSc2110 ) or ( RSc2350 )	Propanoate metabolism	Degradation pathway	Metabolic network	Cytoplasmic	0	10000	Sequence data (25%<identity<45%)	2
R_ALHD4	aldehyde_dehydrogenase__butanal__NAD_	1 M_nadh_c + 1 M_h_c + 1 M_btal_c = 1 M_nad_c + 1 M_1boh_c	0	1.2.1.3	SBO:0000167	( RSc2110 ) or ( RSc2350 )	Butanoate metabolism	Degradation pathway	Metabolic network	Cytoplasmic	0	10000	Sequence data (25%<identity<45%)	2
R_ALHD5	aldehyde_dehydrogenase__NAD__	1 M_butyal_c + 1 M_h2o_c + 1 M_nad_c = 1 M_nadh_c + 2 M_h_c + 1 M_buty_c	0	1.2.1.3	SBO:0000167	( RSc2110 ) or ( RSc2350 )	Butanoate metabolism	Degradation pathway	Metabolic network	Cytoplasmic	0	10000	Sequence data (25%<identity<45%)	2
R_ALKPpp	alkaline_phosphatase__periplasm	1 M_h2o_p + 1 M_dhap_p = 1 M_pi_p + 1 M_dha_p	0	3.1.3.1	SBO:0000167	( RSc0098 ) or ( RSc0097 )	Phosphate metabolism	Ions metabolism	Metabolic network	Periplasmic	0	10000	Sequence data (25%<identity<45%)	2
R_ALLPH	allophanate_hydrolase	1 M_h2o_c + 3 M_h_c + 1 M_u1car_c = 2 M_co2_c + 2 M_nh4_c	0	3.5.1.54	SBO:0000167	( RSc2170 and RSc2171 )	Urea degradation	Degradation pathway	Metabolic network	Cytoplasmic	0	10000	Sequence data (25%<identity<45%)	2		Zhang et al. (2011) FEMS Micriobiol.Letters	Ralstonia solanacearum OE1	21241356
R_ALLTAHr	Allantoate_amidinohydrolase__reversible	1 M_h2o_c + 1 M_alltt_c = 1 M_urdglyc_c + 1 M_urea_c	1	3.5.3.4	SBO:0000167	( RSc3274 )	Allantoin degradation	Degradation pathway	Metabolic network	Cytoplasmic	-10000	10000	Sequence data (25%<identity<45%)	2
R_ALLTN	allantoinase	1 M_h2o_c + 1 M_alltn_c = 1 M_alltt_c + 1 M_h_c	1	3.5.2.5	SBO:0000167	No Assignment	Allantoin degradation	Degradation pathway	Metabolic network	Cytoplasmic	-10000	10000	Modelling data	1
R_ALR2	aldose_reductase__methylglyoxal_	1 M_mthgxl_c + 1 M_nadph_c + 1 M_h_c = 1 M_acetol_c + 1 M_nadp_c	0	No Assignment	SBO:0000167	( RSc1154 )	Methylglyoxal degradation	Degradation pathway	Metabolic network	Cytoplasmic	0	10000	Sequence data (Indentity>45%)	2
R_ALTRH	altronate_hydrolase	1 M_altrn_c = 1 M_h2o_c + 1 M_2ddglcn_c	0	4.2.1.7	SBO:0000167	( RSp1615 )	D_galacturonate degradation	Degradation pathway	Metabolic network	Cytoplasmic	0	10000	Sequence data (25%<identity<45%)	2
R_AM3PA	anhydrous_N_Acetylmuramyl_tripeptide_amidase	1 M_h2o_c + 1 M_anhm3p_c = 1 M_LalaDgluMdap_c + 1 M_anhm_c	0	3.5.1.28	SBO:0000167	( RSc2806 )	Peptidoglycan recycling	Salvage pathway	Metabolic network	Cytoplasmic	0	10000	Genetic data	3		Tans-Kersten et al. (2000) MolPlantPatho	Ralstonia solanacearum K60	20572964
R_AM4PA	anhydrous_N_Acetylmuramyl_tetrapeptide_amidase	1 M_anhm4p_c + 1 M_h2o_c = 1 M_LalaDgluMdapDala_c + 1 M_anhm_c	0	3.5.1.28	SBO:0000167	( RSc2806 )	Peptidoglycan recycling	Salvage pathway	Metabolic network	Cytoplasmic	0	10000	Genetic data	3		Tans-Kersten et al. (2000) MolPlantPatho	Ralstonia solanacearum K60	20572964
R_AM4PCP	anhydrous_N_Acetylmuramyl_tetrapeptide_L_D_carboxypeptidase	1 M_h2o_c + 1 M_anhm4p_c = 1 M_ala_D_c + 1 M_anhm3p_c	0	No Assignment	SBO:0000167	( RSc1452 )	Peptidoglycan recycling	Salvage pathway	Metabolic network	Cytoplasmic	0	10000	Sequence data (Indentity>45%)	2
R_AM6SAD	aminomuconate_semialdehyde_dehydrogenase	1 M_am6sa_c + 1 M_h2o_c + 1 M_nad_c = 1 M_amuco_c + 1 M_nadh_c + 2 M_h_c	0	1.2.1.32	SBO:0000167	( RSp0890 )	2-amino-3-carboxymuconate semialdehyde degradation to 2-oxopentenoate	Degradation pathway	Metabolic network	Cytoplasmic	0	10000	Sequence data (25%<identity<45%)	2
R_AMALT1	Amylomaltase__maltotriose_	1 M_malttr_c + 1 M_malt_c = 1 M_glc_D_c + 1 M_maltttr_c	0	2.4.1.25	SBO:0000167	( RSp0236 )	Glycogen degradation	Degradation pathway	Metabolic network	Cytoplasmic	0	10000	Sequence data (25%<identity<45%)	2
R_AMALT2	Amylomaltase__maltotetraose_	1 M_maltttr_c + 1 M_malt_c = 1 M_maltpt_c + 1 M_glc_D_c	0	2.4.1.25	SBO:0000167	( RSp0236 )	Glycogen degradation	Degradation pathway	Metabolic network	Cytoplasmic	0	10000	Sequence data (25%<identity<45%)	2
R_AMALT3	Amylomaltase__maltopentaose_	1 M_maltpt_c + 1 M_malt_c = 1 M_malthx_c + 1 M_glc_D_c	0	2.4.1.25	SBO:0000167	( RSp0236 )	Glycogen degradation	Degradation pathway	Metabolic network	Cytoplasmic	0	10000	Sequence data (25%<identity<45%)	2
R_AMALT4	Amylomaltase__maltohexaose_	1 M_malt_c + 1 M_malthx_c = 1 M_malthp_c + 1 M_glc_D_c	0	2.4.1.25	SBO:0000167	( RSp0236 )	Glycogen degradation	Degradation pathway	Metabolic network	Cytoplasmic	0	10000	Sequence data (25%<identity<45%)	2
R_AMAOTr	adenosylmethionine_8_amino_7_oxononanoate_transaminase	1 M_amet_c + 1 M_8aonn_c = 1 M_amob_c + 1 M_dann_c	1	2.6.1.62	SBO:0000167	( RSc0082 ) or ( RSc1477 )	Biotin biosynthesis	Cofactor biosynthesis	Metabolic network	Cytoplasmic	-10000	10000	Sequence data (25%<identity<45%)	2
R_AMID3	amidase	1 M_iad_c + 1 M_h2o_c = 1 M_nh4_c + 1 M_ind3ac_c	0	3.5.1.4	SBO:0000167	( RSc0589 )	IAA biosynthesis	Secondary metabolism	Metabolic network	Cytoplasmic	0	10000	Sequence data (25%<identity<45%)	2
R_ampiteff	Ampicillin_transport_via_efflux_pump	1 M_h_p + 1 M_ampi_p = 1 M_h_c + 1 M_ampi_b	0	No Assignment	SBO:0000185	( RSc0009 and RSc0010 and RSc0011 )	Efflux pump	Transport	Metabolic network	Outer membrane	0	10000	Genetic data	3	minimal inhibitory concentration : 62.5 mg/L; for simulation purpose antibiotic is pumped out of the system with a _b suffix	Brown et al. (2007) ApplEnvironMicrobiol	Ralstonia solanacearum K60	17337552
R_ampitex	Ampicillin_transport_via_diffusion__extracellular_to_periplasm_	1 M_ampi_e = 1 M_ampi_p	1	No Assignment	SBO:0000185	( d0148 )	Transport antibiotic compound	Transport	Metabolic network	Outer membrane	-10000	10000	Physiological data	2	minimal inhibitory concentration : 62.5 mg/L	Brown et al. (2007) ApplEnvironMicrobiol	Ralstonia solanacearum K60	17337552
R_AMPMS2	4_amino_2_methyl_5_phosphomethylpyrimidine_synthetase	1 M_h2o_c + 1 M_air_c + 1 M_nad_c = 1 M_nadh_c + 1 M_4ampm_c + 2 M_for_c + 3 M_h_c	0	4.1.99.17	SBO:0000167	( RSc0113 )	Thiamin biosynthesis	Cofactor biosynthesis	Metabolic network	Cytoplasmic	0	10000	Sequence data (Indentity>45%)	2
R_AMPN	AMP_nucleosidase	1 M_amp_c + 1 M_h2o_c = 1 M_ade_c + 1 M_r5p_c	0	3.2.2.4	SBO:0000167	( RSp0214 )	Purine salvage pathway	Salvage pathway	Metabolic network	Cytoplasmic	0	10000	Sequence data (Indentity>45%)	2
R_AMPTASEAD	aminopeptidase__ala_asp_	1 M_ala_L_asp_L_c + 1 M_h2o_c = 1 M_ala_L_c + 1 M_asp_L_c	0	3.4.11.2	SBO:0000167	( RSc2125 ) or ( RSc2415 )	Alpha_Dipeptides degradation	Degradation pathway	Metabolic network	Cytoplasmic	0	10000	Sequence data (Indentity>45%)	2	Biolog data	Peyraud et al. (this study)	Ralstonia solanacearum GMI1000
R_AMPTASEAE	aminopeptidase__ala_glu_	1 M_ala_L_glu_L_c + 1 M_h2o_c = 1 M_ala_L_c + 1 M_glu_L_c	0	3.4.11.2	SBO:0000167	( RSc2125 ) or ( RSc2415 )	Alpha_Dipeptides degradation	Degradation pathway	Metabolic network	Cytoplasmic	0	10000	Sequence data (Indentity>45%)	2	Biolog data	Peyraud et al. (this study)	Ralstonia solanacearum GMI1000
R_AMPTASEAQ	aminopeptidase__ala_gln_	1 M_ala_L_gln_L_c + 1 M_h2o_c = 1 M_ala_L_c + 1 M_gln_L_c	0	3.4.11.2	SBO:0000167	( RSc2125 ) or ( RSc2415 )	Alpha_Dipeptides degradation	Degradation pathway	Metabolic network	Cytoplasmic	0	10000	Sequence data (Indentity>45%)	2	Biolog data	Peyraud et al. (this study)	Ralstonia solanacearum GMI1000
R_AMPTASECG	alanyl_aminopeptidase__cys_gly_	1 M_cgly_c + 1 M_h2o_c = 1 M_cys_L_c + 1 M_gly_c	0	3.4.11.2	SBO:0000167	( RSc2125 ) or ( RSc2415 )	Glutathione degradation	Degradation pathway	Metabolic network	Cytoplasmic	0	10000	Sequence data (Indentity>45%)	2
R_AMPTASEDA	aminopeptidase__asp_ala_	1 M_asp_L_ala_L_c + 1 M_h2o_c = 1 M_asp_L_c + 1 M_ala_L_c	0	3.4.11.2	SBO:0000167	( RSc2125 ) or ( RSc2415 )	Alpha_Dipeptides degradation	Degradation pathway	Metabolic network	Cytoplasmic	0	10000	Sequence data (Indentity>45%)	2	Biolog data	Peyraud et al. (this study)	Ralstonia solanacearum GMI1000
R_AMPTASEDD	aminopeptidase__asp_asp_	1 M_asp_L_asp_L_c + 1 M_h2o_c = 2 M_asp_L_c	0	3.4.11.2	SBO:0000167	( RSc2125 ) or ( RSc2415 )	Alpha_Dipeptides degradation	Degradation pathway	Metabolic network	Cytoplasmic	0	10000	Sequence data (Indentity>45%)	2	Biolog data	Peyraud et al. (this study)	Ralstonia solanacearum GMI1000
R_AMPTASEDE	aminopeptidase__asp_glu_	1 M_asp_L_glu_L_c + 1 M_h2o_c = 1 M_asp_L_c + 1 M_glu_L_c	0	3.4.11.2	SBO:0000167	( RSc2125 ) or ( RSc2415 )	Alpha_Dipeptides degradation	Degradation pathway	Metabolic network	Cytoplasmic	0	10000	Sequence data (Indentity>45%)	2	Biolog data	Peyraud et al. (this study)	Ralstonia solanacearum GMI1000
R_AMPTASEDQ	aminopeptidase__asp_gln_	1 M_asp_L_gln_L_c + 1 M_h2o_c = 1 M_asp_L_c + 1 M_gln_L_c	0	3.4.11.2	SBO:0000167	( RSc2125 ) or ( RSc2415 )	Alpha_Dipeptides degradation	Degradation pathway	Metabolic network	Cytoplasmic	0	10000	Sequence data (Indentity>45%)	2	Biolog data	Peyraud et al. (this study)	Ralstonia solanacearum GMI1000
R_AMPTASEDV	aminopeptidase__asp_val_	1 M_asp_L_val_L_c + 1 M_h2o_c = 1 M_asp_L_c + 1 M_val_L_c	0	3.4.11.2	SBO:0000167	( RSc2125 ) or ( RSc2415 )	Alpha_Dipeptides degradation	Degradation pathway	Metabolic network	Cytoplasmic	0	10000	Sequence data (Indentity>45%)	2	Biolog data	Peyraud et al. (this study)	Ralstonia solanacearum GMI1000
R_AMPTASEGQ	aminopeptidase__gly_gln_	1 M_gly_gln_L_c + 1 M_h2o_c = 1 M_gly_c + 1 M_gln_L_c	0	3.4.11.2	SBO:0000167	( RSc2125 ) or ( RSc2415 )	Alpha_Dipeptides degradation	Degradation pathway	Metabolic network	Cytoplasmic	0	10000	Sequence data (Indentity>45%)	2	Biolog data	Peyraud et al. (this study)	Ralstonia solanacearum GMI1000
R_AMPTASEMA	aminopeptidase__met_ala_	1 M_met_L_ala_L_c + 1 M_h2o_c = 1 M_met_L_c + 1 M_ala_L_c	0	3.4.11.2	SBO:0000167	( RSc2125 ) or ( RSc2415 )	Alpha_Dipeptides degradation	Degradation pathway	Metabolic network	Cytoplasmic	0	10000	Sequence data (Indentity>45%)	2	Biolog data	Peyraud et al. (this study)	Ralstonia solanacearum GMI1000
R_AMPTASEQE	aminopeptidase__gln_glu_	1 M_gln_L_glu_L_c + 1 M_h2o_c = 1 M_gln_L_c + 1 M_glu_L_c	0	3.4.11.2	SBO:0000167	( RSc2125 ) or ( RSc2415 )	Alpha_Dipeptides degradation	Degradation pathway	Metabolic network	Cytoplasmic	0	10000	Sequence data (Indentity>45%)	2	Biolog data	Peyraud et al. (this study)	Ralstonia solanacearum GMI1000
R_AMPTASEQG	aminopeptidase__gln_gly_	1 M_gln_L_gly_c + 1 M_h2o_c = 1 M_gln_L_c + 1 M_gly_c	0	3.4.11.2	SBO:0000167	( RSc2125 ) or ( RSc2415 )	Alpha_Dipeptides degradation	Degradation pathway	Metabolic network	Cytoplasmic	0	10000	Sequence data (Indentity>45%)	2	Biolog data	Peyraud et al. (this study)	Ralstonia solanacearum GMI1000
R_ANHMK	1_6_anhydrous_N_Acetylmuramate_kinase	1 M_atp_c + 1 M_h2o_c + 1 M_anhm_c = 1 M_adp_c + 1 M_h_c + 1 M_acmum6p_c	0	2.7.1.170	SBO:0000167	( RSc0495 )	Peptidoglycan recycling	Salvage pathway	Metabolic network	Cytoplasmic	0	10000	Sequence data (Indentity>45%)	2
R_ANPRT	anthranilate_phosphoribosyltransferase	1 M_anth_c + 1 M_prpp_c = 1 M_pran_c + 1 M_ppi_c	0	2.4.2.18	SBO:0000167	( RSc0378 ) or ( RSc2884 ) or ( RSp0681 )	Tryptophan biosynthesis	Biomass biosynthesis	Metabolic network	Cytoplasmic	0	10000	Sequence data (25%<identity<45%)	2
R_ANS	anthranilate_synthase	1 M_gln_L_c + 1 M_chor_c = 1 M_pyr_c + 1 M_anth_c + 1 M_h_c + 1 M_glu_L_c	0	4.1.3.27	SBO:0000167	( RSc2881 and RSc2882 )	Tryptophan biosynthesis	Biomass biosynthesis	Metabolic network	Cytoplasmic	0	10000	Sequence data (25%<identity<45%)	2
R_AOXSr2	8_amino_7_oxononanoate_synthase	1 M_ala_L_c + 1 M_pimACP_c + 1 M_h_c = 1 M_8aonn_c + 1 M_ACP_c + 1 M_co2_c	0	2.3.1.47	SBO:0000167	( RSc1478 )	Biotin biosynthesis	Cofactor biosynthesis	Metabolic network	Cytoplasmic	0	10000	Sequence data (25%<identity<45%)	2
R_AP4AHr	Ap4A_hydrolase__reversible	1 M_ap4a_c + 1 M_h2o_c = 2 M_adp_c + 2 M_h_c	0	3.6.1.41	SBO:0000167	( RSc0681 )	diadenosine metabolism	Secondary metabolism	Metabolic network	Cytoplasmic	0	10000	Sequence data (25%<identity<45%)	2
R_AP5AH	Ap5A_hydrolase	1 M_h2o_c + 1 M_ap5a_c = 2 M_h_c + 1 M_adp_c + 1 M_atp_c	0	No Assignment	SBO:0000167	( RSc0681 )	diadenosine metabolism	Secondary metabolism	Metabolic network	Cytoplasmic	0	10000	Sequence data (25%<identity<45%)	2
R_APATr	B_alanine_pyruvate_aminotransferase	1 M_ala_B_c + 1 M_pyr_c = 1 M_msa_c + 1 M_ala_L_c	1	2.6.1.18	SBO:0000167	( RSp1056 )	B_alanine degradation	Degradation pathway	Metabolic network	Cytoplasmic	-10000	10000	Sequence data (Indentity>45%)	2
R_APG3PAT120	acyl_phosphate_glycerol_3_phosphate_acyltransferase__C12_0_	1 M_ddcap_c + 1 M_glyc3p_c = 1 M_h_c + 1 M_1ddecg3p_c + 1 M_pi_c	0	2.3.1.n5	SBO:0000167	( RSc2546 )	Glycerophospholipid metabolism	Biomass biosynthesis	Metabolic network	Inner membrane	0	10000	Sequence data (Indentity>45%)	2
R_APG3PAT140	acyl_phosphate_glycerol_3_phosphate_acyltransferase__C14_0_	1 M_ttdcap_c + 1 M_glyc3p_c = 1 M_1tdecg3p_c + 1 M_h_c + 1 M_pi_c	0	2.3.1.n5	SBO:0000167	( RSc2546 )	Glycerophospholipid metabolism	Biomass biosynthesis	Metabolic network	Inner membrane	0	10000	Sequence data (Indentity>45%)	2
R_APG3PAT141	acyl_phosphate_glycerol_3_phosphate_acyltransferase__C14_1_	1 M_glyc3p_c + 1 M_tdceap_c = 1 M_h_c + 1 M_1tdec7eg3p_c + 1 M_pi_c	0	2.3.1.n5	SBO:0000167	( RSc2546 )	Glycerophospholipid metabolism	Biomass biosynthesis	Metabolic network	Inner membrane	0	10000	Sequence data (Indentity>45%)	2
R_APG3PAT160	acyl_phosphate_glycerol_3_phosphate_acyltransferase__C16_0_	1 M_glyc3p_c + 1 M_hdcap_c = 1 M_h_c + 1 M_pi_c + 1 M_1hdecg3p_c	0	2.3.1.n5	SBO:0000167	( RSc2546 )	Glycerophospholipid metabolism	Biomass biosynthesis	Metabolic network	Inner membrane	0	10000	Sequence data (Indentity>45%)	2
R_APG3PAT161	acyl_phosphate_glycerol_3_phosphate_acyltransferase__C16_1_	1 M_hdceap_c + 1 M_glyc3p_c = 1 M_h_c + 1 M_pi_c + 1 M_1hdec9eg3p_c	0	2.3.1.n5	SBO:0000167	( RSc2546 )	Glycerophospholipid metabolism	Biomass biosynthesis	Metabolic network	Inner membrane	0	10000	Sequence data (Indentity>45%)	2
R_APG3PAT180	acyl_phosphate_glycerol_3_phosphate_acyltransferase__C18_0_	1 M_ocdcap_c + 1 M_glyc3p_c = 1 M_1odecg3p_c + 1 M_pi_c + 1 M_h_c	0	2.3.1.n5	SBO:0000167	( RSc2546 )	Glycerophospholipid metabolism	Biomass biosynthesis	Metabolic network	Inner membrane	0	10000	Sequence data (Indentity>45%)	2
R_APG3PAT181	acyl_phosphate_glycerol_3_phosphate_acyltransferase__C18_1_	1 M_glyc3p_c + 1 M_ocdceap_c = 1 M_h_c + 1 M_pi_c + 1 M_1odec11eg3p_c	0	2.3.1.n5	SBO:0000167	( RSc2546 )	Glycerophospholipid metabolism	Biomass biosynthesis	Metabolic network	Inner membrane	0	10000	Sequence data (Indentity>45%)	2
R_APPS3	acylphosphatase	1 M_bzop_c + 1 M_h2o_c = 1 M_h_c + 1 M_bz_c + 1 M_pi_c	0	3.6.1.7	SBO:0000167	( RSc3370 )	Benzoate degradation	Degradation pathway	Metabolic network	Cytoplasmic	0	10000	Sequence data (Indentity>45%)	2	low evidence on the enzyme specificity
R_APRAUR	5_amino_6__5_phosphoribosylamino_uracil_reductase	1 M_h_c + 1 M_5apru_c + 1 M_nadph_c = 1 M_5aprbu_c + 1 M_nadp_c	0	1.1.1.193	SBO:0000167	( RSc0715 )	Flavin biosynthesis	Cofactor biosynthesis	Metabolic network	Cytoplasmic	0	10000	Sequence data (Indentity>45%)	2
R_ARBTNLabcpp	aerobactin_like_transport_via_ABC_system__periplasm_	1 M_atp_c + 1 M_h2o_c + 1 M_arbtnl_fe3_p = 1 M_adp_c + 1 M_arbtnl_fe3_c + 1 M_pi_c + 1 M_h_c	0	No Assignment	SBO:0000185	No Assignment	Transport cofactor substrate	Transport	Metabolic network	Inner membrane	0	10000	Modelling data	1	siderophor not identified : aerobactin_like; ABC transporter not identified
R_ARBTNLexs	aerobactin_like_Fe_loading_reaction__spontaneous_	1 M_arbtnl_e + 1 M_fe3_e = 1 M_arbtnl_fe3_e	0	No Assignment	SBO:0000167	( s0006 )	iron metabolism	Ions metabolism	Metabolic network	Extracellular	0	10000	Modelling data	1	Spontaneous reaction; siderophor not identified : aerobactin_like
R_ARBTNLR	aerobactin_like_reductase	2 M_arbtnl_fe3_c + 1 M_nadph_c = 2 M_arbtnl_c + 1 M_nadp_c + 2 M_fe2_c + 1 M_h_c	0	No Assignment	SBO:0000167	( RSp0257 )	iron metabolism	Ions metabolism	Metabolic network	Cytoplasmic	0	10000	Sequence data (25%<identity<45%)	2	siderophor not identified : aerobactin_like	Miethke et al. (2011) Biochemistry	Escherichia coli	22098718
R_ARBTNLSYN	aerobactin_like_biosynthesis	2 M_lys_L_c + 2 M_nadph_c + 2 M_o2_c + 2 M_accoa_c + 4 M_atp_c = 1 M_arbtnl_c + 2 M_nadp_c + 2 M_coa_c + 4 M_pi_c + 4 M_h_c + 4 M_adp_c	0	No Assignment	SBO:0000167	( RSp0419 and RSp0422 and RSp042 )	aerobactin like biosynthesis	Secondary metabolism	Metabolic network	Cytoplasmic	0	10000	Sequence data (25%<identity<45%)	2	siderophor not identified : aerobactin_like
R_ARBTNLtex	aerobactin_like_secretion__to_extracellular_	1 M_arbtnl_p + 1 M_h_p = 1 M_arbtnl_e + 1 M_h_c	0	No Assignment	SBO:0000185	No Assignment	Transport cofactor substrate	Transport	Metabolic network	Outer membrane	0	10000	Modelling data	1	siderophor not identified : aerobactin_like
R_ARBTNLtonex	aerobactin_like_transport_via_ton_system__extracellular_	1 M_arbtnl_fe3_e + 1 M_h_p = 1 M_h_c + 1 M_arbtnl_fe3_p	0	No Assignment	SBO:0000185	( RSp0414 and RSp0416 )	Transport cofactor substrate	Transport	Metabolic network	Outer membrane	0	10000	Sequence data (25%<identity<45%)	2	siderophor not identified : aerobactin_like
R_ARBTNLtpp	aerobactin_like_secretion__to_periplasm_	1 M_arbtnl_c + 1 M_h_p = 1 M_arbtnl_p + 1 M_h_c	0	No Assignment	SBO:0000185	No Assignment	Transport cofactor substrate	Transport	Metabolic network	Inner membrane	0	10000	Modelling data	1	siderophor not identified : aerobactin_like
R_ARGabcpp	L_arginine_transport_via_ABC_system__periplasm_	1 M_h2o_c + 1 M_atp_c + 1 M_arg_L_p = 1 M_h_c + 1 M_pi_c + 1 M_adp_c + 1 M_arg_L_c	0	No Assignment	SBO:0000185	( RSc3408 and RSc3409 and RSc3410 ) or ( RSp0479 and RSp0480 and RSp0481 ) or ( RSc2257 and RSc2258 and RSc2260 ) or ( RSc2257 and RSc2259 and RSc2260 )	Transport carbon substrate	Transport	Metabolic network	Inner membrane	0	10000	Sequence data (Indentity>45%)	2	Biolog data; substrate specificity of transporters not obvious	Peyraud et al. (this study)	Ralstonia solanacearum GMI1000
R_ARGDC	arginine_decarboxylase	1 M_h_c + 1 M_arg_L_c = 1 M_co2_c + 1 M_agm_c	0	4.1.1.19	SBO:0000167	( RSc2365 )	Arginine degradation	Degradation pathway	Metabolic network	Cytoplasmic	0	10000	Sequence data (25%<identity<45%)	2
R_ARGN	arginase	1 M_h2o_c + 1 M_arg_L_c = 1 M_urea_c + 1 M_orn_c	0	3.5.3.1	SBO:0000167	( RSc0158 )	Arginine degradation	Degradation pathway	Metabolic network	Cytoplasmic	0	10000	Sequence data (25%<identity<45%)	2
R_ARGSL	argininosuccinate_lyase	1 M_argsuc_c = 1 M_arg_L_c + 1 M_fum_c	1	4.3.2.1	SBO:0000167	( RSc2363 )	Arginine biosynthesis	Biomass biosynthesis	Metabolic network	Cytoplasmic	-10000	10000	Sequence data (Indentity>45%)	2
R_ARGSSr	argininosuccinate_synthase__reversible	1 M_atp_c + 1 M_asp_L_c + 1 M_citr_L_c = 1 M_amp_c + 1 M_h_c + 1 M_ppi_c + 1 M_argsuc_c	0	6.3.4.5	SBO:0000167	( RSc2553 )	Arginine biosynthesis	Biomass biosynthesis	Metabolic network	Cytoplasmic	0	10000	Sequence data (Indentity>45%)	2
R_ARGt3pp	L_arginine_transport_out_via_proton_antiport__cytoplasm_to_periplasm_	1 M_h_p + 1 M_arg_L_c = 1 M_h_c + 1 M_arg_L_p	0	No Assignment	SBO:0000185	( RSc0385 )	Transport carbon substrate	Transport	Metabolic network	Inner membrane	0	10000	Sequence data (25%<identity<45%)	2
R_ARGtex	L_arginine_transport_via_diffusion__extracellular_to_periplasm_	1 M_arg_L_e = 1 M_arg_L_p	1	No Assignment	SBO:0000185	( d0185 )	Transport carbon substrate	Transport	Metabolic network	Outer membrane	-10000	10000	Physiological data	2	Biolog data	Peyraud et al. (this study)	Ralstonia solanacearum GMI1000
R_ARGTRS	Arginyl_tRNA_synthetase	1 M_atp_c + 1 M_arg_L_c + 1 M_trnaarg_c = 1 M_argtrna_c + 1 M_amp_c + 1 M_ppi_c	0	6.1.1.19	SBO:0000167	( RSc0287 and RS01507 and RS00484 and RS04383 )	Arginine biosynthesis	Biomass biosynthesis	Metabolic network	Cytoplasmic	0	10000	Sequence data (25%<identity<45%)	2
R_ASAD	aspartate_semialdehyde_dehydrogenase	1 M_nadp_c + 1 M_aspsa_c + 1 M_pi_c = 1 M_4pasp_c + 1 M_nadph_c + 1 M_h_c	1	1.2.1.11	SBO:0000167	( RSc1987 )	Threonine and lysine biosynthesis	Biomass biosynthesis	Metabolic network	Cytoplasmic	-10000	10000	Sequence data (Indentity>45%)	2
R_ASNN	L_asparaginase	1 M_asn_L_c + 1 M_h2o_c = 1 M_nh4_c + 1 M_asp_L_c	0	3.5.1.1	SBO:0000167	( RSc1378 )	Asparagine degradation	Degradation pathway	Metabolic network	Cytoplasmic	0	10000	Sequence data (Indentity>45%)	2
R_ASNNpp	L_asparaginase	1 M_asn_L_p + 1 M_h2o_p = 1 M_asp_L_p + 1 M_nh4_p	0	3.5.1.1	SBO:0000167	( RSc1306 )	Asparagine degradation	Degradation pathway	Metabolic network	Periplasmic	0	10000	Sequence data (25%<identity<45%)	2
R_ASNS1	asparagine_synthase__glutamine_hydrolysing_	1 M_asp_L_c + 1 M_atp_c + 1 M_gln_L_c + 1 M_h2o_c = 1 M_amp_c + 1 M_asn_L_c + 1 M_glu_L_c + M_h_c + M_ppi_c	0	6.3.5.4	SBO:0000167	No Assignment	Arginine biosynthesis	Biomass biosynthesis	Metabolic network	Cytoplasmic	0	10000	Modelling data	1
R_ASNtex	L_asparagine_transport_via_diffusion__extracellular_to_periplasm_	1 M_asn_L_e = 1 M_asn_L_p	1	No Assignment	SBO:0000185	( d0157 )	Transport carbon substrate	Transport	Metabolic network	Outer membrane	-10000	10000	Physiological data	2	Biolog data	Peyraud et al. (this study)	Ralstonia solanacearum GMI1000
R_ASO3t8pp	arsenite_efflux_via_ATP_hydrolysis__periplasm_	1 M_aso3_c + 1 M_h2o_c + 1 M_atp_c = 1 M_pi_c + 1 M_adp_c + 1 M_aso3_p + 1 M_h_c	0	No Assignment	SBO:0000185	No Assignment	Efflux pump	Transport	Metabolic network	Inner membrane	0	10000	Modelling data	1
R_ASO3tex	arsenite_transport_via_diffusion__extracellular_to_periplasm_	1 M_aso3_e = 1 M_aso3_p	1	No Assignment	SBO:0000185	( d0077 )	Transport ion substrate	Transport	Metabolic network	Outer membrane	-10000	10000	Physiological data	2	diffusion reactions
R_ASO4tex	arsenate_transport_via_diffusion__extracellular_to_periplasm_	1 M_aso4_e = 1 M_aso4_p	1	No Assignment	SBO:0000185	( d0078 )	Transport ion substrate	Transport	Metabolic network	Outer membrane	-10000	10000	Physiological data	2	diffusion reactions
R_ASO4tpc	arsenate_transport_via_unknown_transporter__periplasm_to_cytoplasm_	1 M_aso4_p = 1 M_aso4_c	1	No Assignment	SBO:0000185	No Assignment	Transport ion substrate	Transport	Metabolic network	Inner membrane	-10000	10000	Modelling data	1
R_ASP1DC	aspartate_1_decarboxylase	1 M_h_c + 1 M_asp_L_c = 1 M_co2_c + 1 M_ala_B_c	0	4.1.1.11	SBO:0000167	( RSc2731 )	B_alanine biosynthesis	Biomass biosynthesis	Metabolic network	Cytoplasmic	0	10000	Sequence data (Indentity>45%)	2
R_ASPabcpp	L_aspartate_transport_via_ABC_system__periplasm_	1 M_h2o_c + 1 M_atp_c + 1 M_asp_L_p = 1 M_pi_c + 1 M_adp_c + 1 M_asp_L_c + 1 M_h_c	0	No Assignment	SBO:0000185	( RSc0483 and RSc0482 and RSc0484 and RSc0481 ) or ( RSc0483 and RSc0482 and RSc0484 and RSc0122 )	Transport carbon substrate	Transport	Metabolic network	Inner membrane	0	10000	Sequence data (Indentity>45%)	2	Biolog data	Peyraud et al. (this study)	Ralstonia solanacearum GMI1000
R_ASPALAabcpp	Dipeptide__asp_ala__transport_via_ABC_system__periplasm_	1 M_atp_c + 1 M_h2o_c + 1 M_asp_L_ala_L_p = 1 M_pi_c + 1 M_h_c + 1 M_asp_L_ala_L_c + 1 M_adp_c	0	No Assignment	SBO:0000185	( RSc2870 and RSc2869 and RSc2868 and RSc2867 and RSc2866 ) or ( RSc0044 and RSc2869 and RSc2868 and RSc2867 and RSc2866 )	Transport carbon substrate	Transport	Metabolic network	Inner membrane	0	10000	Sequence data (25%<identity<45%)	2	Biolog data	Peyraud et al. (this study)	Ralstonia solanacearum GMI1000
R_ASPALAtex	Dipeptide__asp_ala_transport_via_diffusion__extracellular_to_periplasm_	1 M_asp_L_ala_L_e = 1 M_asp_L_ala_L_p	1	No Assignment	SBO:0000185	( d0186 )	Transport carbon substrate	Transport	Metabolic network	Outer membrane	-10000	10000	Physiological data	2	Biolog data	Peyraud et al. (this study)	Ralstonia solanacearum GMI1000
R_ASPASPabcpp	Dipeptide__asp_asp__transport_via_ABC_system__periplasm_	1 M_atp_c + 1 M_h2o_c + 1 M_asp_L_asp_L_p = 1 M_pi_c + 1 M_h_c + 1 M_asp_L_asp_L_c + 1 M_adp_c	0	No Assignment	SBO:0000185	( RSc2870 and RSc2869 and RSc2868 and RSc2867 and RSc2866 ) or ( RSc0044 and RSc2869 and RSc2868 and RSc2867 and RSc2866 )	Transport carbon substrate	Transport	Metabolic network	Inner membrane	0	10000	Sequence data (25%<identity<45%)	2	Biolog data	Peyraud et al. (this study)	Ralstonia solanacearum GMI1000
R_ASPASPtex	Dipeptide__asp_asp_transport_via_diffusion__extracellular_to_periplasm_	1 M_asp_L_asp_L_e = 1 M_asp_L_asp_L_p	1	No Assignment	SBO:0000185	( d0187 )	Transport carbon substrate	Transport	Metabolic network	Outer membrane	-10000	10000	Physiological data	2	Biolog data	Peyraud et al. (this study)	Ralstonia solanacearum GMI1000
R_ASPCTr	aspartate_carbamoyltransferase__reversible_	1 M_cbp_c + 1 M_asp_L_c = 1 M_h_c + 1 M_pi_c + 1 M_cbasp_c	0	2.1.3.2	SBO:0000167	( RSc0678 )	Pyrimidine biosynthesis	Biomass biosynthesis	Metabolic network	Cytoplasmic	0	10000	Sequence data (Indentity>45%)	2
R_ASPGLNabcpp	Dipeptide__asp_gln__transport_via_ABC_system__periplasm_	1 M_atp_c + 1 M_h2o_c + 1 M_asp_L_gln_L_p = 1 M_pi_c + 1 M_h_c + 1 M_asp_L_gln_L_c + 1 M_adp_c	0	No Assignment	SBO:0000185	( RSc2870 and RSc2869 and RSc2868 and RSc2867 and RSc2866 ) or ( RSc0044 and RSc2869 and RSc2868 and RSc2867 and RSc2866 )	Transport carbon substrate	Transport	Metabolic network	Inner membrane	0	10000	Sequence data (25%<identity<45%)	2	Biolog data	Peyraud et al. (this study)	Ralstonia solanacearum GMI1000
R_ASPGLNtex	Dipeptide__asp_gln_transport_via_diffusion__extracellular_to_periplasm_	1 M_asp_L_gln_L_e = 1 M_asp_L_gln_L_p	1	No Assignment	SBO:0000185	( d0188 )	Transport carbon substrate	Transport	Metabolic network	Outer membrane	-10000	10000	Physiological data	2	Biolog data	Peyraud et al. (this study)	Ralstonia solanacearum GMI1000
R_ASPGLUabcpp	Dipeptide__asp_glu__transport_via_ABC_system__periplasm_	1 M_atp_c + 1 M_h2o_c + 1 M_asp_L_glu_L_p = 1 M_pi_c + 1 M_h_c + 1 M_asp_L_glu_L_c + 1 M_adp_c	0	No Assignment	SBO:0000185	( RSc2870 and RSc2869 and RSc2868 and RSc2867 and RSc2866 ) or ( RSc0044 and RSc2869 and RSc2868 and RSc2867 and RSc2866 )	Transport carbon substrate	Transport	Metabolic network	Inner membrane	0	10000	Sequence data (25%<identity<45%)	2	Biolog data	Peyraud et al. (this study)	Ralstonia solanacearum GMI1000
R_ASPGLUtex	Dipeptide__asp_glu_transport_via_diffusion__extracellular_to_periplasm_	1 M_asp_L_glu_L_e = 1 M_asp_L_glu_L_p	1	No Assignment	SBO:0000185	( d0189 )	Transport carbon substrate	Transport	Metabolic network	Outer membrane	-10000	10000	Physiological data	2	Biolog data	Peyraud et al. (this study)	Ralstonia solanacearum GMI1000
R_ASPK	aspartate_kinase	1 M_atp_c + 1 M_asp_L_c = 1 M_adp_c + 1 M_4pasp_c	1	2.7.2.4	SBO:0000167	( RSc1171 )	Threonine and lysine biosynthesis	Biomass biosynthesis	Metabolic network	Cytoplasmic	-10000	10000	Sequence data (Indentity>45%)	2
R_ASPO1	L_aspartate_oxidase	1 M_h2o_c + 1 M_o2_c + 1 M_asp_L_c = 1 M_h2o2_c + 1 M_oaa_c + 1 M_nh4_c	0	1.4.3.16	SBO:0000167	( RSc2447 ) or ( RSp1263 )	Aspartate degradation	Degradation pathway	Metabolic network	Cytoplasmic	0	10000	Sequence data (Indentity>45%)	2
R_ASPO5	L_aspartate_oxidase	1 M_fum_c + 1 M_asp_L_c = 1 M_h_c + 1 M_iasp_c + 1 M_succ_c	0	1.4.3.16	SBO:0000167	( RSc2447 ) or ( RSp1263 )	NAD biosynthesis	Cofactor biosynthesis	Metabolic network	Cytoplasmic	0	10000	Sequence data (Indentity>45%)	2
R_ASPO6	L_aspartate_oxidase	1 M_o2_c + 1 M_asp_L_c = 1 M_h2o2_c + 1 M_h_c + 1 M_iasp_c	0	1.4.3.16	SBO:0000167	( RSc2447 ) or ( RSp1263 )	NAD biosynthesis	Cofactor biosynthesis	Metabolic network	Cytoplasmic	0	10000	Sequence data (Indentity>45%)	2
R_ASPt2pp	L_aspartate_transport_in_via_proton_symport__periplasm_	1 M_asp_L_p + 1 M_h_p = 1 M_asp_L_c + 1 M_h_c	1	No Assignment	SBO:0000185	( RSp0282 )	Transport carbon substrate	Transport	Metabolic network	Inner membrane	-10000	10000	Sequence data (25%<identity<45%)	2	Biolog data	Peyraud et al. (this study)	Ralstonia solanacearum GMI1000
R_ASPTA	aspartate_aminotransferase	1 M_akg_c + 1 M_asp_L_c = 1 M_oaa_c + 1 M_glu_L_c	1	2.6.1.1	SBO:0000167	( RSp1232 ) or ( RSc0710 ) or ( RSc1096 ) or ( RSp0794 ) or ( RSp0794 ) or ( RSp0943 )	Aspartate biosynthesis	Biomass biosynthesis	Metabolic network	Cytoplasmic	-10000	10000	Sequence data (Indentity>45%)	2
R_ASPtex	L_aspartate_transport_via_diffusion__extracellular_to_periplasm_	1 M_asp_L_e = 1 M_asp_L_p	1	No Assignment	SBO:0000185	( d0190 )	Transport carbon substrate	Transport	Metabolic network	Outer membrane	-10000	10000	Physiological data	2	Biolog data	Peyraud et al. (this study)	Ralstonia solanacearum GMI1000
R_ASPTRS	Aspartyl_tRNA_synthetase	1 M_asp_L_c + 1 M_trnaasp_c + 1 M_atp_c = 1 M_amp_c + 1 M_asptrna_c + 1 M_ppi_c	0	6.1.1.12	SBO:0000167	( RSc0466 and RS02887 ) or ( RSc0466 and RS04530 ) or ( RSc0466 and RS04532 )	Aspartate biosynthesis	Biomass biosynthesis	Metabolic network	Cytoplasmic	0	10000	Sequence data (Indentity>45%)	2
R_ASPVALabcpp	Dipeptide__asp_val__transport_via_ABC_system__periplasm_	1 M_atp_c + 1 M_h2o_c + 1 M_asp_L_val_L_p = 1 M_pi_c + 1 M_h_c + 1 M_asp_L_val_L_c + 1 M_adp_c	0	No Assignment	SBO:0000185	( RSc2870 and RSc2869 and RSc2868 and RSc2867 and RSc2866 ) or ( RSc0044 and RSc2869 and RSc2868 and RSc2867 and RSc2866 )	Transport carbon substrate	Transport	Metabolic network	Inner membrane	0	10000	Sequence data (25%<identity<45%)	2	Biolog data	Peyraud et al. (this study)	Ralstonia solanacearum GMI1000
R_ASPVALtex	Dipeptide__asp_val_transport_via_diffusion__extracellular_to_periplasm_	1 M_asp_L_val_L_e = 1 M_asp_L_val_L_p	1	No Assignment	SBO:0000185	( d0191 )	Transport carbon substrate	Transport	Metabolic network	Outer membrane	-10000	10000	Physiological data	2	Biolog data	Peyraud et al. (this study)	Ralstonia solanacearum GMI1000
R_ASR_gr	arsenate_reductase_glutaredoxin	1 M_aso4_c + 1 M_grxrd_c = 1 M_aso3_c + 1 M_grxox_c + 1 M_h2o_c	1	1.20.4.1	SBO:0000167	( RSp1128 ) or ( RSc3271 )	Arsenate detoxification	Ions metabolism	Metabolic network	Cytoplasmic	-10000	10000	Sequence data (25%<identity<45%)	2
R_ATHRDH	L_allo_threonine_dehydrogenase	1 M_athr_L_c + 1 M_nadp_c = 1 M_h_c + 1 M_nadph_c + 1 M_2aobut_c	0	1.1.1.-	SBO:0000167	( RSc0730 )	Threonine degradation	Degradation pathway	Metabolic network	Cytoplasmic	0	10000	Sequence data (Indentity>45%)	2
R_ATPPRTr	ATP_phosphoribosyltransferase	1 M_atp_c + 1 M_prpp_c = 1 M_ppi_c + 1 M_prbatp_c	1	2.4.2.17	SBO:0000167	( RSc3445 )	Histidine biosynthesis	Biomass biosynthesis	Metabolic network	Cytoplasmic	-10000	10000	Sequence data (25%<identity<45%)	2	Frame shift in RSc3445
R_ATPS4rpp	ATP_synthase__four_protons_for_one_ATP___periplasm_	1 M_pi_c + 1 M_adp_c + 4 M_h_p = 1 M_atp_c + 1 M_h2o_c + 3 M_h_c	0	3.6.3.14	SBO:0000167	( RSc3322 and RSc3323 and RSc3320 and RSc3321 and RSc3316 and RSc3317 and RSc3318 and RSc3319 )	Oxidative phosphorylation	Central metabolism	Metabolic network	Inner membrane	0	10000	Sequence data (Indentity>45%)	2
R_BAPT2	beta_alanine__pyruvate_transaminase	1 M_ala_L_c + 1 M_mmtsa_c = 1 M_3aib_c + 1 M_pyr_c	1	2.6.1.18	SBO:0000167	( RSp1056 )	Valine degradation	Degradation pathway	Metabolic network	Cytoplasmic	-10000	10000	Sequence data (25%<identity<45%)	2
R_BDH	R__3_Hydroxybutanoate_NAD__oxidoreductase	1 M_bhb_c + 1 M_nad_c = 1 M_acac_c + 1 M_nadh_c + 1 M_h_c	1	1.1.1.30	SBO:0000167	( RSc1572 ) or ( RSp1059 )	polyhydroxybutanoate metabolism	Degradation pathway	Metabolic network	Cytoplasmic	-10000	10000	Sequence data (Indentity>45%)	2
R_Berbteff	Berberine_transport_via_efflux_pump	1 M_h_p + 1 M_berb_p = 1 M_h_c + 1 M_berb_b	0	No Assignment	SBO:0000185	( RSc0009 and RSc0010 and RSc0011 )	Efflux pump	Transport	Metabolic network	Outer membrane	0	10000	Genetic data	3	minimal inhibitory concentration : 62.5 mg/L; for simulation purpose antibiotic is pumped out of the system with a _b suffix	Brown et al. (2007) ApplEnvironMicrobiol	Ralstonia solanacearum K60	17337552
R_Berbtex	Berberine_transport_via_diffusion__extracellular_to_periplasm_	1 M_berb_e = 1 M_berb_p	1	No Assignment	SBO:0000185	( d0149 )	Transport antibiotic compound	Transport	Metabolic network	Outer membrane	-10000	10000	Physiological data	2	minimal inhibitory concentration : 62.5 mg/L	Brown et al. (2007) ApplEnvironMicrobiol	Ralstonia solanacearum K60	17337552
R_BETALDHx	betaine_aldehyde_dehydrogenase	1 M_h2o_c + 1 M_nad_c + 1 M_betald_c = 2 M_h_c + 1 M_nadh_c + 1 M_glyb_c	1	1.2.1.8	SBO:0000167	( RSc1456 )	Glycine betain biosynthesis	Secondary metabolism	Metabolic network	Cytoplasmic	-10000	10000	Sequence data (25%<identity<45%)	2
R_BHBt2pp	R__3_Hydroxybutanoate_transport_in_via_proton_symport__periplasm_	1 M_bhb_p + 1 M_h_p = 1 M_bhb_c + 1 M_h_c	0	No Assignment	SBO:0000185	No Assignment	Transport carbon substrate	Transport	Metabolic network	Inner membrane	0	10000	Physiological data	2	Biolog data; Transporter unknown : proton symport type is assigned by default	Peyraud et al. (this study)	Ralstonia solanacearum GMI1000
R_BHBtex	R__3_Hydroxybutanoate_transport_via_diffusion__extracellular_to_periplasm_	1 M_bhb_e = 1 M_bhb_p	1	No Assignment	SBO:0000185	( d0158 )	Transport carbon substrate	Transport	Metabolic network	Outer membrane	-10000	10000	Physiological data	2	Biolog data	Peyraud et al. (this study)	Ralstonia solanacearum GMI1000
R_BHEXAMD	Beta_hexosaminidase	1 M_chtbs_c + 1 M_h2o_c = 2 M_acgam_c	0	3.2.1.52	SBO:0000167	( RSc1068 ) or ( RSc0769 )	Chitin degradation	Degradation pathway	Metabolic network	Cytoplasmic	0	10000	Sequence data (Indentity>45%)	2
R_BIOMASS	Biomass_formation	0.01791 M_pe160_c + 0.01066 M_pe161_c + 0.0044 M_pe180_c + 0.00821 M_pe181_c + 0.0057 M_pg160_c + 0.00339 M_pg161_c + 0.0014 M_pg180_c + 0.00261 M_pg181_c + 0.00353 M_clpn160_p + 0.0021 M_clpn161_p + 0.00087 M_clpn180_p + 0.00162 M_clpn181_p + 0.6411 M_alatrna_c + 0.24141 M_argtrna_c + 0.19535 M_asntrna_c + 0.19535 M_asptrna_c + 0.06088 M_cystrna_c + 0.27105 M_glntrna_c + 0.27105 M_glutrna_c + 0.…	0	No Assignment	SBO:0000185	( e0002 )	Biomass equation	Biomass biosynthesis	Metabolic network	Cytoplasmic	0	10000	Biochemical data	4
R_BLACT_ampi_ext	R_beta_lactamase_ampicillin	1 M_ampi_e + 1 M_h2o_e = 1 M_h_e + 1 M_ampica_e	1	3.5.2.6	SBO:0000167	( RSp0030 )	Antibiotic resistance	Secondary metabolism	Metabolic network	Extracellular	-10000	10000	Sequence data (25%<identity<45%)	2
R_BLACT_ext	R_beta_lactamase	1 M_pencil_e + 1 M_h2o_e = 1 M_h_e + 1 M_pencilca_e	1	3.5.2.6	SBO:0000167	( RSp0030 )	Antibiotic resistance	Secondary metabolism	Metabolic network	Extracellular	-10000	10000	Sequence data (25%<identity<45%)	2
R_BLUB	Blub__falvin_cannibalizing_enzyme	1 M_fmn_c + 1 M_nadh_c + 1 M_o2_c + 1 M_h_c = 1 M_dmbzid_c + 1 M_e4p_c + 1 M_h2o_c + M_nad_c	0	No Assignment	SBO:0000167	( RSp0614 )	Adenosylcobalamin biosynthesis	Cofactor biosynthesis	Metabolic network	Cytoplasmic	0	10000	Sequence data (25%<identity<45%)	2	reaction unbalanced: molecular mecanism still unsolved			17377583; 17377573
R_BPNT	3__5__bisphosphate_nucleotidase	1 M_h2o_c + 1 M_pap_c = 1 M_amp_c + 1 M_pi_c	0	3.1.3.7	SBO:0000167	No Assignment	Sulfur metabolism	Ions metabolism	Metabolic network	Cytoplasmic	0	10000	Modelling data	1
R_BROMOSUCCt_2pp	bromosuccinate_transport_via_proton_symport__2_H___periplasm_	1 M_bromosucc_p + 2 M_h_p = 2 M_h_c + 1 M_bromosucc_c	0	No Assignment	SBO:0000185	No Assignment	Transport carbon substrate	Transport	Metabolic network	Inner membrane	0	10000	Physiological data	2	Biolog data; Transporter unknown : proton symport type is assigned by default	Peyraud et al. (this study)	Ralstonia solanacearum GMI1000
R_BROMOSUCCtex	bromosuccinate_transport_via_diffusion__extracellular_to_periplasm_	1 M_bromosucc_e = 1 M_bromosucc_p	1	No Assignment	SBO:0000185	( d0159 )	Transport carbon substrate	Transport	Metabolic network	Outer membrane	-10000	10000	Physiological data	2	Biolog data	Peyraud et al. (this study)	Ralstonia solanacearum GMI1000
R_BRSUCCDEH	halosuccinate_dehalogenase_bromosuccinate_L_specific	1 M_bromosucc_c + 1 M_h2o_c = 1 M_mal_L_c + 1 M_br_c + 1 M_h_c	0	3.8.1.2	SBO:0000167	( RSc1362 )	haloacid degradation	Degradation pathway	Metabolic network	Cytoplasmic	0	10000	Sequence data (Indentity>45%)	2	Biolog data	Köhler et al. (1998) Curr Microbiol.	Agrobacterium tumefaciens	9425247
R_BRt_2pp	bromide_transport_out_via_proton_antiport__2_1___periplasm_to_cytoplasm_	1 M_h_p + 2 M_br_c = 2 M_br_p + 1 M_h_c	0	No Assignment	SBO:0000185	( RSp0020 )	Transport ion substrate	Transport	Metabolic network	Inner membrane	0	10000	Sequence data (25%<identity<45%)	2	Biolog data; required for bromosuccinate usage; hypothetical assignment of the transporter	Peyraud et al. (this study)	Ralstonia solanacearum GMI1000
R_BRtex	bromide__Br_1__transport_via_diffusion__extracellular_to_periplasm_	1 M_br_e = 1 M_br_p	1	No Assignment	SBO:0000185	( d0212 )	Transport ion substrate	Transport	Metabolic network	Outer membrane	-10000	10000	Physiological data	2	Biolog data	Peyraud et al. (this study)	Ralstonia solanacearum GMI1000
R_BTCSYN1	butanoyl_CoA_synthetase	1 M_btade_c + 1 M_coa_c = 1 M_h_c + 1 M_amp_c + 1 M_btcoa_c	1	6.2.1.17	SBO:0000167	( RSc1518 )	Butanoate metabolism	Degradation pathway	Metabolic network	Cytoplasmic	-10000	10000	Biochemical data	4		Han (2008) JMicrobiolBiotechnol; Rajashekhara and Watanabe (2004) FEBSLetters	Ralstonia solanacearum GMI1000	18239430; 14706841
R_BTCSYN2	butanoyl_CoA_synthetase	1 M_atp_c + 1 M_but_c + M_h_c = 1 M_ppi_c + 1 M_btade_c	1	6.2.1.17	SBO:0000167	( RSc1518 )	Butanoate metabolism	Degradation pathway	Metabolic network	Cytoplasmic	-10000	10000	Biochemical data	4		Han (2008) JMicrobiolBiotechnol; Rajashekhara and Watanabe (2004) FEBSLetters	Ralstonia solanacearum GMI1000	18239430; 14706841
R_BTS5	Biotin_synthase	1 M_2fe2s_c + 1 M_amet_c + 1 M_dtbt_c = 1 M_met_L_c + 1 M_h_c + 1 M_2fe1s_c + 1 M_btn_c + 1 M_dad_5_c	0	2.8.1.6	SBO:0000167	( RSc0266 )	Biotin biosynthesis	Cofactor biosynthesis	Metabolic network	Cytoplasmic	0	10000	Sequence data (Indentity>45%)	2
R_BUTSO3abcpp	butanesulfonate_transport_via_ABC_system__periplasm_	1 M_h2o_c + 1 M_atp_c + 1 M_butso3_p = 1 M_butso3_c + 1 M_h_c + 1 M_pi_c + 1 M_adp_c	0	No Assignment	SBO:0000185	( RSc1338 and RSc1341 and RSc1340 ) or ( RSp1383 and RSc1341 and RSc1340 )	Transport carbon substrate	Transport	Metabolic network	Inner membrane	0	10000	Sequence data (Indentity>45%)	2
R_BUTSO3tex	butanesulfonate_transport_via_diffusion__extracellular_to_periplasm_	1 M_butso3_e = 1 M_butso3_p	1	No Assignment	SBO:0000185	( d0017 )	Transport carbon substrate	Transport	Metabolic network	Outer membrane	-10000	10000	Physiological data	2	diffusion reactions
R_BUTt2rpp	Butyrate_transport_via_proton_symport__reversible__periplasm_	1 M_but_p + 1 M_h_p = 1 M_but_c + 1 M_h_c	1	No Assignment	SBO:0000185	No Assignment	Transport carbon substrate	Transport	Metabolic network	Inner membrane	-10000	10000	Physiological data	2	Biolog data; Transporter unknown : proton symport type is assigned by default	Peyraud et al. (this study)	Ralstonia solanacearum GMI1000
R_BUTtex	Butyrate_transport_via_diffusion__extracellular_to_periplasm_	1 M_but_e = 1 M_but_p	1	No Assignment	SBO:0000185	( d0160 )	Transport carbon substrate	Transport	Metabolic network	Outer membrane	-10000	10000	Physiological data	2	Biolog data	Peyraud et al. (this study)	Ralstonia solanacearum GMI1000
R_BZALDD2	benzaldehyde_dehydrogenase__NAD_	1 M_nad_c + 1 M_h2o_c + 1 M_3hbzald_c = 1 M_nadh_c + 2 M_h_c + 1 M_3hbenzot_c	0	1.2.1.28	SBO:0000167	( RSp0229 )	Toluene and xylene degradation	Degradation pathway	Metabolic network	Cytoplasmic	0	10000	Sequence data (Indentity>45%)	2
R_BZALDD3	benzaldehyde_dehydrogenase__NAD_	1 M_h2o_c + 1 M_nadp_c + 1 M_mbzald_c = 2 M_h_c + 1 M_nadph_c + 1 M_otolat_c	0	1.2.1.28	SBO:0000167	( RSp0229 )	Toluene and xylene degradation	Degradation pathway	Metabolic network	Cytoplasmic	0	10000	Sequence data (Indentity>45%)	2
R_BZALDD4	benzaldehyde_dehydrogenase__NAD_	1 M_3mbzald_c + 1 M_nadp_c + 1 M_h2o_c = 1 M_nadph_c + 1 M_mtolat_c + 2 M_h_c	0	1.2.1.28	SBO:0000167	( RSp0229 )	Toluene and xylene degradation	Degradation pathway	Metabolic network	Cytoplasmic	0	10000	Sequence data (Indentity>45%)	2
R_BZALDD5	benzaldehyde_dehydrogenase__NAD_	1 M_h2o_c + 1 M_ptolald_c + 1 M_nadp_c = 1 M_nadph_c + 1 M_m_tol_c + 2 M_h_c	0	1.2.1.28	SBO:0000167	( RSp0229 )	Toluene and xylene degradation	Degradation pathway	Metabolic network	Cytoplasmic	0	10000	Sequence data (Indentity>45%)	2
R_BZDH	Benzaldehyde_dehydrogenase	1 M_h2o_c + 1 M_bzal_c + 1 M_nad_c = 2 M_h_c + 1 M_nadh_c + 1 M_bz_c	0	1.2.1.28	SBO:0000167	( RSp0229 )	Toluene and xylene degradation	Degradation pathway	Metabolic network	Cytoplasmic	0	10000	Sequence data (Indentity>45%)	2
R_BZDHy	Benzaldehyde_dehydrogenase_NADP_	1 M_h2o_c + 1 M_bzal_c + 1 M_nadp_c = 2 M_h_c + 1 M_nadph_c + 1 M_bz_c	0	1.2.1.28	SBO:0000167	( RSc3128 )	Benzaldehyde degradation	Degradation pathway	Metabolic network	Cytoplasmic	0	10000	Sequence data (Indentity>45%)	2
R_BZOTCOA	benzoate_CoA_ligase	1 M_coa_c + 1 M_bz_c + 1 M_atp_c = 1 M_amp_c + 1 M_ppi_c + 1 M_bzocoa_c	0	6.2.1.25	SBO:0000167	( RSp0037 )	Benzoate degradation	Degradation pathway	Metabolic network	Cytoplasmic	0	10000	Sequence data (25%<identity<45%)	2
R_C6HSLS	N_hexanoyl_L_homoserine_lactone_synthase	1 M_hexACP_c + 1 M_amet_c = 1 M_ACP_c + 1 M_5mta_c + 1 M_h_c + 1 M_hexhslac_c	0	2.3.1.184	SBO:0000167	( RSp0779 ) or ( RSc3286 )	Quorum sensing	Secondary metabolism	Metabolic network	Cytoplasmic	0	10000	Biochemical data	4	role of RSp0779 unknown	Flavier et al. (1997) Jbact	Ralstonia solanacearum AW	9371457
R_C8HSLS	N_octanoyl_L_homoserine_lactone_synthase	1 M_ocACP_c + 1 M_amet_c = 1 M_ACP_c + 1 M_5mta_c + 1 M_h_c + 1 M_ochslac_c	0	2.3.1.184	SBO:0000167	( RSp0779 ) or ( RSc3286 )	Quorum sensing	Secondary metabolism	Metabolic network	Cytoplasmic	0	10000	Biochemical data	4	role of RSp0779 unknown	Flavier et al. (1997) Jbact	Ralstonia solanacearum AW	9371457
R_cafeteff	Caffeate_transport_via_efflux_pump	1 M_h_p + 1 M_cafe_p = 1 M_h_c + 1 M_cafe_b	0	No Assignment	SBO:0000185	( RSc0009 and RSc0010 and RSc0011 )	Efflux pump	Transport	Metabolic network	Outer membrane	0	10000	Genetic data	3	minimal inhibitory concentration : 250 mg/L; for simulation purpose antibiotic is pumped out of the system with a _b suffix	Brown et al. (2007) ApplEnvironMicrobiol	Ralstonia solanacearum K60	17337552
R_cafetex	Caffeate_transport_via_diffusion__extracellular_to_periplasm_	1 M_cafe_e = 1 M_cafe_p	1	No Assignment	SBO:0000185	( d0143 )	Transport antibiotic compound	Transport	Metabolic network	Outer membrane	-10000	10000	Physiological data	2	minimal inhibitory concentration : 250 mg/L	Brown et al. (2007) ApplEnvironMicrobiol	Ralstonia solanacearum K60	17337552
R_CANAt2pp	L_canavanine_efflux_via_proton_antiport__periplasm_	1 M_cana_L_c + 1 M_h_p = 1 M_h_c + 1 M_cana_L_b	0	No Assignment	SBO:0000185	( RSc2024 )	Efflux pump	Transport	Metabolic network	Inner membrane	0	10000	Sequence data (Indentity>45%)	2		Cai et al. (2009) Mol Microbiol	Mesorhizobium tianshanense	19602148
R_Canatex	L_canavanine_transport_via_diffusion__extracellular_to_periplasm_	1 M_cana_L_e = 1 M_cana_L_p	1	No Assignment	SBO:0000185	( d0129 )	Transport antibiotic compound	Transport	Metabolic network	Outer membrane	-10000	10000	Modelling data	1	diffusion reactions
R_Canatpc	L_canavanine_transport_via_unknown_transporter_periplasm_to_cytoplasm	1 M_cana_L_p = 1 M_cana_L_c	1	No Assignment	SBO:0000185	No Assignment	Transport antibiotic compound	Transport	Metabolic network	Inner membrane	-10000	10000	Modelling data	1
R_CARHM1	5_carboxymethyl_2_hydroxymuconate_isomerase	1 M_chmccm_c = 1 M_5c2o3e_c	1	5.3.3.10	SBO:0000167	( RSc2419 )	4_hydroxyphenylacetate degradation	Degradation pathway	Metabolic network	Cytoplasmic	-10000	10000	Sequence data (25%<identity<45%)	2
R_CARMDC	5_carboxymethyl_2_oxo_hex_3_ene_1_7_dioate_decarboxylase	1 M_5c2o3e_c + 1 M_h_c = 1 M_co2_c + 1 M_2hhep24dd_c	0	4.1.1.68	SBO:0000167	No Assignment	4_hydroxyphenylacetate degradation	Degradation pathway	Metabolic network	Cytoplasmic	0	10000	Modelling data	1
R_CAT	catalase	2 M_h2o2_c = 1 M_o2_c + 2 M_h2o_c	0	1.11.1.6	SBO:0000167	( RSc0775 )	ROS salvage pathways	ROS metabolism	Metabolic network	Cytoplasmic	0	10000	Sequence data (Indentity>45%)	2	subcellular localisation not sure
R_CAT23DOX	catechol_2_3_dioxygenase	1 M_o2_c + 1 M_catechol_c = 1 M_2hmcnsad_c + 1 M_h_c	0	1.13.11.2	SBO:0000167	( RSp0888 )	Catechol degradation	Degradation pathway	Metabolic network	Cytoplasmic	0	10000	Sequence data (25%<identity<45%)	2
R_CATECHOLtex	catechol_transport_via_diffusion__extracellular_to_periplasm_	1 M_catechol_e = 1 M_catechol_p	1	No Assignment	SBO:0000185	( d0018 )	Transport carbon substrate	Transport	Metabolic network	Outer membrane	-10000	10000	Physiological data	2	diffusion reactions
R_CATECHOLtpp	catechol_transport_via_diffusion___periplasm_	1 M_catechol_p = 1 M_catechol_c	1	No Assignment	SBO:0000185	( d0130 )	Transport carbon substrate	Transport	Metabolic network	Inner membrane	-10000	10000	Modelling data	1	diffusion reactions
R_CATpp	catalase_periplasmic	2 M_h2o2_p = 1 M_o2_p + 2 M_h2o_p	0	1.11.1.6	SBO:0000167	( RSp1581 )	ROS salvage pathways	ROS metabolism	Metabolic network	Periplasmic	0	10000	Sequence data (Indentity>45%)	2
R_CBIAT	Cobinamide_adenyltransferase	1 M_cbi_c + 1 M_h_c + 1 M_atp_c = 1 M_pppi_c + 1 M_adocbi_c	1	2.5.1.17	SBO:0000167	( RSp0616 ) or ( RSc2663 )	Adenosylcobalamin biosynthesis	Cofactor biosynthesis	Metabolic network	Cytoplasmic	-10000	10000	Sequence data (Indentity>45%)	2
R_CBItonex	Cobinamide_transport_via_ton_system__extermal_	1 M_cbi_e + 1 M_h_p = 1 M_h_c + 1 M_cbi_p	0	No Assignment	SBO:0000185	( RSc2400 )	Transport cofactor substrate	Transport	Metabolic network	Outer membrane	0	10000	Sequence data (25%<identity<45%)	2
R_CBIuabcpp	Cobinamide_transport_via_ABC_system__uptake__periplasm_	1 M_atp_c + 1 M_h2o_c + 1 M_cbi_p = 1 M_pi_c + 1 M_cbi_c + 1 M_adp_c + 1 M_h_c	0	No Assignment	SBO:0000185	( RSc2398 and RSc2394 and RSc2399 )	Transport cofactor substrate	Transport	Metabolic network	Inner membrane	0	10000	Sequence data (25%<identity<45%)	2
R_CBL1abcpp	Cob_1_alamin_transport_via_ABC_system__periplasm_	1 M_atp_c + 1 M_cbl1_p + 1 M_h2o_c = 1 M_adp_c + 1 M_pi_c + 1 M_h_c + 1 M_cbl1_c	0	No Assignment	SBO:0000185	( RSc2398 and RSc2394 and RSc2399 )	Transport cofactor substrate	Transport	Metabolic network	Inner membrane	0	10000	Sequence data (25%<identity<45%)	2
R_CBL1tonex	Cob_1_alamin_transport_via_ton_system__extermal_	1 M_h_p + 1 M_cbl1_e = 1 M_cbl1_p + 1 M_h_c	0	No Assignment	SBO:0000185	( RSc2400 )	Transport cofactor substrate	Transport	Metabolic network	Outer membrane	0	10000	Sequence data (25%<identity<45%)	2
R_CBLAT	cob_I_alamin_adenosyltransferase	1 M_cbl1_c + 1 M_atp_c + 1 M_h_c = 1 M_adocbl_c + 1 M_pppi_c	1	2.5.1.17	SBO:0000167	( RSp0616 ) or ( RSc2663 )	Adenosylcobalamin biosynthesis	Cofactor biosynthesis	Metabolic network	Cytoplasmic	-10000	10000	Sequence data (Indentity>45%)	2
R_CBPS	carbamoyl_phosphate_synthase__glutamine_hydrolysing_	1 M_hco3_c + 2 M_atp_c + 1 M_gln_L_c + 1 M_h2o_c = 1 M_cbp_c + 1 M_glu_L_c + 2 M_adp_c + 2 M_h_c + 1 M_pi_c	0	6.3.5.5	SBO:0000167	( RSc1521 and RSc1519 )	Arginine biosynthesis	Biomass biosynthesis	Metabolic network	Cytoplasmic	0	10000	Sequence data (Indentity>45%)	2
R_CCGS	7_cyano_7_carbaguanine_synthase	1 M_atp_c + 1 M_cdg_c + 1 M_nh4_c = 1 M_pi_c + 1 M_h2o_c + 1 M_adp_c + 1 M_h_c + 1 M_preq0_c	0	No Assignment	SBO:0000167	( RSc0738 )	Queuosine biosynthesis	Cofactor biosynthesis	Metabolic network	Cytoplasmic	0	10000	Sequence data (25%<identity<45%)	2
R_CD2abcpp	Cadmium__Cd_2__ABC_transporter__periplasm_	1 M_cd2_c + 1 M_h2o_c + 1 M_atp_c = 1 M_cd2_b + 1 M_pi_c + 1 M_adp_c + 1 M_h_c	0	No Assignment	SBO:0000185	( RSp0319 )	Transport ion substrate	Transport	Metabolic network	Inner membrane	0	10000	Sequence data (25%<identity<45%)	2	for simulation purpose toxic ion is pumped out of the system with a _b suffix
R_CD2t3pp	cadmium__Cd_2__transport_out_via_proton_antiport__periplasm_	1 M_h_p + 1 M_cd2_c = 1 M_cd2_b + 1 M_h_c	0	No Assignment	SBO:0000185	( RSc3077 )	Transport ion substrate	Transport	Metabolic network	Inner membrane	0	10000	Sequence data (25%<identity<45%)	2	for simulation purpose toxic ion is pumped out of the system with a _b suffix
R_CD2t4pp	R_cadminum_transport_out_via_antiport_CDF_periplasm_	1 M_k_p + 1 M_h_p + 1 M_cd2_c = 1 M_k_c + 1 M_cd2_b + 1 M_h_c	0	No Assignment	SBO:0000185	( RSc2772 )	Transport ion substrate	Transport	Metabolic network	Inner membrane	0	10000	Sequence data (25%<identity<45%)	2	for simulation purpose toxic ion is pumped out of the system with a _b suffix
R_CD2teff_e	cadmium_transport_out_via_antiport__extracellular_	1 M_h_p + 1 M_cd2_p = 1 M_h_c + 1 M_cd2_b	0	No Assignment	SBO:0000185	( RSp0491 and RSp0493 and RSp0492 )	Transport ion substrate	Transport	Metabolic network	Outer membrane	0	10000	Sequence data (Indentity>45%)	2	for simulation purpose toxic ion is pumped out of the system with a _b suffix
R_CD2tex	cadmium__Cd_2__transport_via_diffusion__extracellular_to_periplasm_	1 M_cd2_e = 1 M_cd2_p	1	No Assignment	SBO:0000185	( d0079 )	Transport ion substrate	Transport	Metabolic network	Outer membrane	-10000	10000	Physiological data	2	diffusion reactions
R_CD2tpc	cadmium__Cd_2__transport_via_unknown_transporter__periplasm_to_cytoplasm_	1 M_cd2_p = 1 M_cd2_c	1	No Assignment	SBO:0000185	No Assignment	Transport ion substrate	Transport	Metabolic network	Inner membrane	-10000	10000	Modelling data	1
R_CDGR	7_cyano_7_deazaguanine_reductase	2 M_nadph_c + 3 M_h_c + 1 M_preq0_c = 1 M_preq1_c + 2 M_nadp_c	0	1.7.1.13	SBO:0000167	( RSc0448 )	Queuosine biosynthesis	Cofactor biosynthesis	Metabolic network	Cytoplasmic	0	10000	Sequence data (Indentity>45%)	2
R_CDGS	7_deaza_7_carboxyguanine_synthase	1 M_cph4_c + 1 M_h_c = 1 M_cdg_c + 1 M_nh4_c	0	No Assignment	SBO:0000167	No Assignment	Queuosine biosynthesis	Cofactor biosynthesis	Metabolic network	Cytoplasmic	0	10000	Modelling data	1
R_CDPMEK	4__cytidine_5__diphospho__2_C_methyl_D_erythritol_kinase	1 M_atp_c + 1 M_4c2me_c = 1 M_adp_c + 1 M_h_c + 1 M_2p4c2me_c	0	2.7.1.148	SBO:0000167	( RSc0396 )	Isoprenoid biosynthesis	Biomass biosynthesis	Metabolic network	Cytoplasmic	0	10000	Sequence data (Indentity>45%)	2
R_CFAS160E	cyclopropane_fatty_acid_synthase__Phosphatidylethanolamine__n_C16_0_	1 M_pe161_c + 2 M_amet_c = 2 M_ahcys_c + 2 M_h_c + 1 M_cpe160_c	0	2.1.1.79	SBO:0000167	( RSp1446 ) or ( RSc0766 )	Glycerophospholipid metabolism	Biomass biosynthesis	Metabolic network	Cytoplasmic	0	10000	Sequence data (Indentity>45%)	2
R_CFAS160G	cyclopropane_fatty_acid_synthase__Phosphatidylglycerol__n_C16_0_	2 M_amet_c + 1 M_pg161_c = 2 M_ahcys_c + 2 M_h_c + 1 M_cpg160_c	0	2.1.1.79	SBO:0000167	( RSp1446 ) or ( RSc0766 )	Glycerophospholipid metabolism	Biomass biosynthesis	Metabolic network	Cytoplasmic	0	10000	Sequence data (Indentity>45%)	2
R_CFAS180E	cyclopropane_fatty_acid_synthase__Phosphatidylethanolamine__n_C18_0_	1 M_pe181_c + 2 M_amet_c = 2 M_h_c + 1 M_cpe180_c + 2 M_ahcys_c	0	2.1.1.79	SBO:0000167	( RSp1446 ) or ( RSc0766 )	Glycerophospholipid metabolism	Biomass biosynthesis	Metabolic network	Cytoplasmic	0	10000	Sequence data (Indentity>45%)	2
R_CFAS180G	cyclopropane_fatty_acid_synthase__Phosphatidylglycerol__n_C18_0_	2 M_amet_c + 1 M_pg181_c = 2 M_ahcys_c + 1 M_cpg180_c + 2 M_h_c	0	2.1.1.79	SBO:0000167	( RSp1446 ) or ( RSc0766 )	Glycerophospholipid metabolism	Biomass biosynthesis	Metabolic network	Cytoplasmic	0	10000	Sequence data (Indentity>45%)	2
R_CGLYabcpp	L_Cysteinylglycine__Cys_Gly__transport_via_ABC_system__periplasm_	1 M_atp_c + 1 M_cgly_p + 1 M_h2o_c = 1 M_cgly_c + 1 M_h_c + 1 M_adp_c + 1 M_pi_c	0	No Assignment	SBO:0000185	( RSc2870 and RSc2869 and RSc2868 and RSc2867 and RSc2866 ) or ( RSc0044 and RSc2869 and RSc2868 and RSc2867 and RSc2866 )	Transport carbon substrate	Transport	Metabolic network	Inner membrane	0	10000	Sequence data (25%<identity<45%)	2
R_CHLabcpp	choline_transport_via_ABC_system__periplasm_	1 M_atp_c + 1 M_chol_p + 1 M_h2o_c = 1 M_pi_c + 1 M_adp_c + 1 M_chol_c + 1 M_h_c	0	No Assignment	SBO:0000185	( RSc2516 )	Transport osmoprotectant	Transport	Metabolic network	Inner membrane	0	10000	Sequence data (25%<identity<45%)	2
R_CHLtex	choline_transport_via_diffusion__extracellular_to_periplasm_	1 M_chol_e = 1 M_chol_p	1	No Assignment	SBO:0000185	( d0107 )	Transport osmoprotectant	Transport	Metabolic network	Outer membrane	-10000	10000	Physiological data	2	diffusion reactions
R_CHOLD	choline_dehydrogenase	1 M_chol_c + 1 M_nad_c = 1 M_nadh_c + 1 M_betald_c + 1 M_h_c	0	1.1.99.1	SBO:0000167	( RSc3345 ) or ( RSc0123 )	Glycine betain biosynthesis	Secondary metabolism	Metabolic network	Cytoplasmic	0	10000	Sequence data (25%<identity<45%)	2
R_CHORM	chorismate_mutase	1 M_chor_c = 1 M_pphn_c	0	5.4.99.5	SBO:0000167	( RSc0904 )	Tyrosine, tryptophan, and phenylalanine metabolism	Biomass biosynthesis	Metabolic network	Cytoplasmic	0	10000	Sequence data (25%<identity<45%)	2
R_CHORS	chorismate_synthase	1 M_3psme_c = 1 M_chor_c + 1 M_pi_c	0	4.2.3.5	SBO:0000167	( RSc1566 )	Tyrosine, tryptophan, and phenylalanine metabolism	Biomass biosynthesis	Metabolic network	Cytoplasmic	0	10000	Sequence data (Indentity>45%)	2
R_CHRPL	Chorismate_pyruvate_lyase	1 M_chor_c = 1 M_pyr_c + 1 M_4hbz_c	1	4.1.3.40	SBO:0000167	( RSc2780 )	Ubiquinone biosynthesis	Cofactor biosynthesis	Metabolic network	Cytoplasmic	-10000	10000	Sequence data (25%<identity<45%)	2
R_CHTBSabcpp	chitobiose_transport_via_ABC_system__periplasm_	1 M_atp_c + 1 M_chtbs_p + 1 M_h2o_c = 1 M_adp_c + 1 M_h_c + 1 M_chtbs_c + 1 M_pi_c	0	No Assignment	SBO:0000185	No Assignment	Transport carbon substrate	Transport	Metabolic network	Inner membrane	0	10000	Modelling data	1
R_CHTBStex	chitobiose_transport_via_diffusion__extracellular_to_periplasm_	1 M_chtbs_e = 1 M_chtbs_p	1	No Assignment	SBO:0000185	( d0019 )	Transport carbon substrate	Transport	Metabolic network	Outer membrane	-10000	10000	Physiological data	2	diffusion reactions
R_CITR_Ltex	L_citrulline_transport_via_diffusion__extracellular_to_periplasm_	1 M_citr_L_e = 1 M_citr_L_p	1	No Assignment	SBO:0000185	( d0020 )	Transport carbon substrate	Transport	Metabolic network	Outer membrane	-10000	10000	Physiological data	2	diffusion reactions
R_CITRabcpp	L_citrulline_transport_via_ABC_system__periplasm_	1 M_h2o_c + 1 M_atp_c + 1 M_citr_L_p = 1 M_h_c + 1 M_pi_c + 1 M_adp_c + 1 M_citr_L_c	0	No Assignment	SBO:0000185	( RSc3408 and RSc3409 and RSc3410 ) or ( RSp0479 and RSp0480 and RSp0481 ) or ( RSc2257 and RSc2258 and RSc2260 ) or ( RSc2257 and RSc2259 and RSc2260 )	Transport carbon substrate	Transport	Metabolic network	Inner membrane	0	10000	Sequence data (Indentity>45%)	2	substrate specificity of transporters not obvious
R_CITtex	citrate_transport_via_diffusion__extracellular_to_periplasm_	1 M_cit_e = 1 M_cit_p	1	No Assignment	SBO:0000185	( d0192 )	Transport carbon substrate	Transport	Metabolic network	Outer membrane	-10000	10000	Physiological data	2	Biolog data	Peyraud et al. (this study)	Ralstonia solanacearum GMI1000
R_CITtpp	citrate_transport_in_via_proton_symport	1 M_cit_p + 2 M_h_p = 1 M_cit_c + 2 M_h_c	0	No Assignment	SBO:0000185	No Assignment	Transport carbon substrate	Transport	Metabolic network	Inner membrane	0	10000	Physiological data	2	Biolog data; Transporter unknown : proton symport type is assigned by default	Peyraud et al. (this study)	Ralstonia solanacearum GMI1000
R_CLPNS120pp	cardiolipin_synthase__periplasmic__n_C12_0_	2 M_pg120_p = 1 M_clpn120_p + 1 M_glyc_p	1	2.7.8.-	SBO:0000167	( RSp1211 ) or ( RSc0470 )	Glycerophospholipid metabolism	Biomass biosynthesis	Metabolic network	Inner membrane	-10000	10000	Sequence data (25%<identity<45%)	2
R_CLPNS140pp	cardiolipin_synthase__periplasmic__n_C14_0_	2 M_pg140_p = 1 M_glyc_p + 1 M_clpn140_p	1	2.7.8.-	SBO:0000167	( RSp1211 ) or ( RSc0470 )	Glycerophospholipid metabolism	Biomass biosynthesis	Metabolic network	Inner membrane	-10000	10000	Sequence data (25%<identity<45%)	2
R_CLPNS141pp	cardiolipin_synthase__periplasmic__n_C14_1_	2 M_pg141_p = 1 M_clpn141_p + 1 M_glyc_p	1	2.7.8.-	SBO:0000167	( RSp1211 ) or ( RSc0470 )	Glycerophospholipid metabolism	Biomass biosynthesis	Metabolic network	Inner membrane	-10000	10000	Sequence data (25%<identity<45%)	2
R_CLPNS160pp	cardiolipin_synthase__periplasmic__n_C16_0_	2 M_pg160_p = 1 M_glyc_p + 1 M_clpn160_p	1	2.7.8.-	SBO:0000167	( RSp1211 ) or ( RSc0470 )	Glycerophospholipid metabolism	Biomass biosynthesis	Metabolic network	Inner membrane	-10000	10000	Sequence data (25%<identity<45%)	2
R_CLPNS161pp	cardiolipin_synthase__periplasmic__n_C16_1_	2 M_pg161_p = 1 M_clpn161_p + 1 M_glyc_p	1	2.7.8.-	SBO:0000167	( RSp1211 ) or ( RSc0470 )	Glycerophospholipid metabolism	Biomass biosynthesis	Metabolic network	Inner membrane	-10000	10000	Sequence data (25%<identity<45%)	2
R_CLPNS180pp	cardiolipin_synthase__periplasmic__n_C18_0_	2 M_pg180_p = 1 M_clpn180_p + 1 M_glyc_p	1	2.7.8.-	SBO:0000167	( RSp1211 ) or ( RSc0470 )	Glycerophospholipid metabolism	Biomass biosynthesis	Metabolic network	Inner membrane	-10000	10000	Sequence data (25%<identity<45%)	2
R_CLPNS181pp	cardiolipin_synthase__periplasmic__n_C18_1_	2 M_pg181_p = 1 M_glyc_p + 1 M_clpn181_p	1	2.7.8.-	SBO:0000167	( RSp1211 ) or ( RSc0470 )	Glycerophospholipid metabolism	Biomass biosynthesis	Metabolic network	Inner membrane	-10000	10000	Sequence data (25%<identity<45%)	2
R_CLt3_2pp	chloride_transport_out_via_proton_antiport__2_1___periplasm_	2 M_cl_p + 1 M_h_c = 1 M_h_p + 2 M_cl_c	0	No Assignment	SBO:0000185	( RSp0020 )	Transport ion substrate	Transport	Metabolic network	Inner membrane	0	10000	Sequence data (25%<identity<45%)	2
R_CLtex	chloride__Cl_1__transport_via_diffusion__extracellular_to_periplasm_	1 M_cl_e = 1 M_cl_p	1	No Assignment	SBO:0000185	( d0080 )	Transport ion substrate	Transport	Metabolic network	Outer membrane	-10000	10000	Physiological data	2	diffusion reactions
R_CMB34OELH	4_Carboxymethylbut_3_en_4_olide_enol_lactonohydrolase	1 M_2odhf5a_c + 1 M_h2o_c = 1 M_h_c + 1 M_3oxoadp_c	0	3.1.1.24	SBO:0000167	( RSc2250 ) or ( RSc0298 )	Benzoate degradation	Degradation pathway	Metabolic network	Cytoplasmic	0	10000	Sequence data (Indentity>45%)	2
R_CMBLD2	carboxymethylenebut_enolidase	1 M_tcmbo_c + 1 M_h2o_c = 1 M_h_c + 1 M_2mac_c	0	3.1.1.45	SBO:0000167	( RSc2228 )	1,4-Dichlorobenzene degradation	Degradation pathway	Metabolic network	Cytoplasmic	0	10000	Sequence data (25%<identity<45%)	2
R_CMBLD4	carboxymethylenebut_enolidase	1 M_h2o_c + 1 M_c4cmbo_c = 1 M_2mac_c + 1 M_h_c	0	3.1.1.45	SBO:0000167	( RSc2228 )	1,4-Dichlorobenzene degradation	Degradation pathway	Metabolic network	Cytoplasmic	0	10000	Sequence data (25%<identity<45%)	2
R_CMtex	Chloramphenicol_transport_via_diffusion__extracellular_to_periplasm_	1 M_cm_e = 1 M_cm_p	1	No Assignment	SBO:0000185	( d0145 )	Transport antibiotic compound	Transport	Metabolic network	Outer membrane	-10000	10000	Physiological data	2	minimal inhibitory concentration : 31.3 mg/L	Brown et al. (2007) ApplEnvironMicrobiol	Ralstonia solanacearum K60	17337552
R_CMtpp	Chloramphenicol_transport_via_TolC_system	1 M_h_p + 1 M_cm_p = 1 M_h_c + 1 M_cm_b	0	No Assignment	SBO:0000185	( RSp0817 and RSp0818 and RSp0819 ) or ( RSc0009 and RSc0010 and RSc0011 ) or ( RSc0695 and RSc1293 and RSc1293 ) or ( RSp0311 and RSp0312 and RSp0313 ) or ( RSc1851 and RSc1852 and RSc1853 )	Efflux pump	Transport	Metabolic network	Outer membrane	0	10000	Genetic data	3	minimal inhibitory concentration : 31.3 mg/L; for simulation purpose antibiotic is pumped out of the system with a _b suffix	Brown et al. (2007) ApplEnvironMicrobiol	Ralstonia solanacearum K60	17337552
R_CO2tex	CO2_transport_via_diffusion__extracellular_to_periplasm_	1 M_co2_e = 1 M_co2_p	1	No Assignment	SBO:0000185	( d0151 )	Transport carbon substrate	Transport	Metabolic network	Extracellular	-10000	10000	Physiological data	2	diffusion reactions
R_CO2tpp	CO2_transporter_via_diffusion__periplasm_	1 M_co2_p = 1 M_co2_c	1	No Assignment	SBO:0000185	( d0180 )	Transport carbon substrate	Transport	Metabolic network	Outer membrane	-10000	10000	Physiological data	2	diffusion reactions
R_COBALT2abcpp	Cobalt__Co_2__ABC_transporter__periplasm_	1 M_h2o_c + 1 M_cobalt2_c + 1 M_atp_c = 1 M_h_c + 1 M_adp_c + 1 M_pi_c + 1 M_cobalt2_p	0	No Assignment	SBO:0000185	( RSp0319 )	Transport ion substrate	Transport	Metabolic network	Inner membrane	0	10000	Sequence data (25%<identity<45%)	2
R_COBALT2t3pp	cobalt__Co_2__transport_out_via_proton_antiport__periplasm_	1 M_cobalt2_c + 1 M_h_p = 1 M_h_c + 1 M_cobalt2_p	0	No Assignment	SBO:0000185	( RSc3077 )	Transport ion substrate	Transport	Metabolic network	Inner membrane	0	10000	Sequence data (25%<identity<45%)	2
R_COBALT2t4pp	cobalt__Co_2__transport_out_via_proton_antiport_CDF_periplasm_	1 M_k_p + 1 M_h_p + 1 M_cobalt2_c = 1 M_k_c + 1 M_cobalt2_p + 1 M_h_c	0	No Assignment	SBO:0000185	( RSc2772 )	Transport ion substrate	Transport	Metabolic network	Inner membrane	0	10000	Sequence data (25%<identity<45%)	2
R_COBALT2teff_e	cobalt_transport_out_via_antiport__extracellular_	1 M_h_p + 1 M_cobalt2_p = 1 M_cobalt2_e + 1 M_h_c	0	No Assignment	SBO:0000185	( RSp0491 and RSp0493 and RSp0492 )	Transport ion substrate	Transport	Metabolic network	Outer membrane	0	10000	Sequence data (Indentity>45%)	2
R_COBALT2tex	cobalt__Co_2__transport_via_diffusion__extracellular_to_periplasm_	1 M_cobalt2_e = 1 M_cobalt2_p	1	No Assignment	SBO:0000185	( d0081 )	Transport ion substrate	Transport	Metabolic network	Outer membrane	-10000	10000	Physiological data	2	diffusion reactions
R_COBALT2tpp	cobalt_transport_in_via_permease__no_H__	1 M_cobalt2_p = 1 M_cobalt2_c	0	No Assignment	SBO:0000185	( RSc2774 ) or ( RSp0665 )	Transport ion substrate	Transport	Metabolic network	Inner membrane	0	10000	Sequence data (25%<identity<45%)	2
R_COBRACDAS	Cobyrinic_acid_A_C_diamide_synthase	2 M_gln_L_c + 2 M_atp_c + 1 M_hgbyr_c + 2 M_h2o_c = 2 M_glu_L_c + 2 M_pi_c + 1 M_hgbam_c + 2 M_adp_c + 2 M_h_c	0	6.3.5.9	SBO:0000167	( RSp0615 )	Adenosylcobalamin biosynthesis	Cofactor biosynthesis	Metabolic network	Cytoplasmic	0	10000	Sequence data (25%<identity<45%)	2
R_COCHL	cobaltochelatase	1 M_cobalt2_c + 1 M_atp_c + 1 M_h2o_c + 1 M_hgbam_c = 3 M_h_c + 1 M_pi_c + 1 M_adp_c + 1 M_co2dam_c	0	6.6.1.2	SBO:0000167	( RSp0626 )	Adenosylcobalamin biosynthesis	Cofactor biosynthesis	Metabolic network	Cytoplasmic	0	10000	Sequence data (25%<identity<45%)	2
R_COLIPAabcpp	core_oligosaccharide_lipid_A_transport_via_ABC_system__periplasm_	1 M_colipa_c + 1 M_atp_c + 1 M_h2o_c = 1 M_pi_c + 1 M_adp_c + 1 M_h_c + 1 M_colipa_p	0	No Assignment	SBO:0000167	( RSc2200 )	Lipopolysaccharide biosynthesis	Biomass biosynthesis	Metabolic network	Inner membrane	0	10000	Sequence data (25%<identity<45%)	2
R_CPC4MT	precorrin_4_C11_methyltransferase	1 M_amet_c + 1 M_copre4_c = 1 M_copre5_c + 1 M_h_c + 1 M_ahcys_c	0	2.1.1.133	SBO:0000167	( RSp0620 )	Adenosylcobalamin biosynthesis	Cofactor biosynthesis	Metabolic network	Cytoplasmic	0	10000	Sequence data (25%<identity<45%)	2
R_CPH4S	6_carboxy_5_6_7_8_tetrahydropterin_synthase	1 M_ahdt_c + 1 M_h2o_c = 1 M_acald_c + 1 M_cph4_c + 1 M_h_c + 1 M_pppi_c	0	No Assignment	SBO:0000167	No Assignment	Queuosine biosynthesis	Cofactor biosynthesis	Metabolic network	Cytoplasmic	0	10000	Modelling data	1
R_CPMPS	cyclic_pyranopterin_monophosphate_synthase	1 M_gtp_c + 1 M_h2o_c = 1 M_ppi_c + 1 M_cpmp_c	0	4.1.99.18	SBO:0000167	( RSc1039 and RSc0560 )	Molybdenum cofactor biosynthesis	Cofactor biosynthesis	Metabolic network	Cytoplasmic	0	10000	Sequence data (Indentity>45%)	2
R_CPOLDH	Cyclopentanol_dehydrogenase	1 M_cpol_c + 1 M_nad_c = 1 M_cpon_c + M_nadh_c + 1 M_h_c	1	1.1.1.163	SBO:0000167	( RSc2351 )	Ciclopentanol degradation	Degradation pathway	Metabolic network	Cytoplasmic	-10000	10000	Sequence data (25%<identity<45%)	2	4-methylcyclohexanol and cyclohexanol can also act as substrates
R_CPPPGO	coproporphyrinogen_oxidase__O2_required_	2 M_h_c + 1 M_cpppg3_c + 1 M_o2_c = 2 M_co2_c + 1 M_pppg9_c + 2 M_h2o_c	0	1.3.3.3	SBO:0000167	( RSc2192 )	Heme biosynthesis	Cofactor biosynthesis	Metabolic network	Cytoplasmic	0	10000	Sequence data (Indentity>45%)	2
R_CPPPGO2	Oxygen_Independent_coproporphyrinogen_III_oxidase	2 M_amet_c + 1 M_cpppg3_c = 2 M_co2_c + 2 M_dad_5_c + 1 M_pppg9_c + 2 M_met_L_c	0	1.3.99.22	SBO:0000167	( RSc2161 )	Heme biosynthesis	Cofactor biosynthesis	Metabolic network	Cytoplasmic	0	10000	Sequence data (25%<identity<45%)	2
R_CRNabcpp	L_carnitine_transport_via_ABC_system__periplasm_	1 M_crn_p + 1 M_h2o_c + 1 M_atp_c = 1 M_adp_c + 1 M_h_c + 1 M_pi_c + 1 M_crn_c	0	No Assignment	SBO:0000185	( RSp0067 and RSp0066 and RSp0064 )	Transport osmoprotectant	Transport	Metabolic network	Inner membrane	0	10000	Sequence data (Indentity>45%)	2
R_CRNDabcpp	D_carnitine_transport_via_ABC_system__periplasm_	1 M_h2o_c + 1 M_atp_c + 1 M_crn_D_p = 1 M_crn_D_c + 1 M_adp_c + 1 M_pi_c + 1 M_h_c	0	No Assignment	SBO:0000185	( RSp0067 and RSp0066 and RSp0064 )	Transport osmoprotectant	Transport	Metabolic network	Inner membrane	0	10000	Sequence data (Indentity>45%)	2
R_CRNDt2rpp	D_carnitine_outward_transport__H__antiport_	1 M_crn_D_p + 1 M_h_p = 1 M_h_c + 1 M_crn_D_c	1	No Assignment	SBO:0000185	( RSp0536 )	Transport osmoprotectant	Transport	Metabolic network	Inner membrane	-10000	10000	Sequence data (25%<identity<45%)	2
R_CRNt2rpp	L_carnitine_outward_transport__H__antiport_	1 M_h_p + 1 M_crn_p = 1 M_h_c + 1 M_crn_c	1	No Assignment	SBO:0000185	( RSp0536 )	Transport osmoprotectant	Transport	Metabolic network	Inner membrane	-10000	10000	Sequence data (25%<identity<45%)	2
R_CRNtex	L_carnitine_transport_via_diffusion__extracellular_to_periplasm_	1 M_crn_e = 1 M_crn_p	1	No Assignment	SBO:0000185	( d0108 )	Transport osmoprotectant	Transport	Metabolic network	Outer membrane	-10000	10000	Physiological data	2	diffusion reactions
R_CRO4t3pp	Chromate_transport_out_via_proton_antiport__periplasm_	1 M_cro4_c + 1 M_h_p = 1 M_h_c + 1 M_cro4_b	0	No Assignment	SBO:0000185	( RSc0979 )	Transport ion substrate	Transport	Metabolic network	Inner membrane	0	10000	Sequence data (25%<identity<45%)	2	for simulation purpose toxic ion is pumped out of the system with a _b suffix
R_CRO4tex	Chromate_transport_via_diffusion__extracellular_to_periplasm_	1 M_cro4_e = 1 M_cro4_p	1	No Assignment	SBO:0000185	( d0082 )	Transport ion substrate	Transport	Metabolic network	Outer membrane	-10000	10000	Physiological data	2	diffusion reactions
R_CRO4tpc	Chromate_transport_via_unknown_transport__periplasm_to_cytoplasm_	1 M_cro4_p = 1 M_cro4_c	1	No Assignment	SBO:0000185	No Assignment	Transport ion substrate	Transport	Metabolic network	Inner membrane	-10000	10000	Modelling data	1
R_CS	citrate_synthase	1 M_h2o_c + 1 M_accoa_c + 1 M_oaa_c = 1 M_coa_c + 1 M_h_c + 1 M_cit_c	0	2.3.3.1	SBO:0000167	( RSc1991 )	Citric acid cycle	Central metabolism	Metabolic network	Cytoplasmic	0	10000	Sequence data (Indentity>45%)	2
R_CSND	Cytosine_deaminase	1 M_csn_c + 1 M_h_c + 1 M_h2o_c = 1 M_ura_c + 1 M_nh4_c	0	3.5.4.1	SBO:0000167	( RSc1594 )	Pyrimidine salvage pathway	Salvage pathway	Metabolic network	Cytoplasmic	0	10000	Sequence data (Indentity>45%)	2
R_CTBTabcpp	crotonobetaine_transport_via_ABC_system__periplasm_	1 M_atp_c + 1 M_h2o_c + 1 M_ctbt_p = 1 M_adp_c + 1 M_ctbt_c + 1 M_pi_c + 1 M_h_c	0	No Assignment	SBO:0000185	( RSp0067 and RSp0066 and RSp0064 )	Transport osmoprotectant	Transport	Metabolic network	Inner membrane	0	10000	Sequence data (Indentity>45%)	2
R_CTBTt2rpp	cronobetaine_outward_transport__H__antiport_	1 M_h_p + 1 M_ctbt_p = 1 M_h_c + 1 M_ctbt_c	1	No Assignment	SBO:0000185	( RSp0536 )	Transport osmoprotectant	Transport	Metabolic network	Inner membrane	-10000	10000	Sequence data (25%<identity<45%)	2
R_CTBTtex	R_crotonobetaine_transport_via_diffusion__extracellular_to_periplasm_	1 M_ctbt_e = 1 M_ctbt_p	1	No Assignment	SBO:0000185	( d0109 )	Transport osmoprotectant	Transport	Metabolic network	Outer membrane	-10000	10000	Physiological data	2	diffusion reactions
R_CTPS1	CTP_synthase__NH3_	1 M_utp_c + 1 M_nh4_c + 1 M_atp_c = 1 M_pi_c + 1 M_adp_c + 1 M_ctp_c + 2 M_h_c	0	6.3.4.2	SBO:0000167	( RSc1126 )	Pyrimidine biosynthesis	Biomass biosynthesis	Metabolic network	Cytoplasmic	0	10000	Sequence data (Indentity>45%)	2
R_CTPS2	CTP_synthase__glutamine_	1 M_h2o_c + 1 M_atp_c + 1 M_utp_c + 1 M_gln_L_c = 1 M_pi_c + 2 M_h_c + 1 M_adp_c + 1 M_ctp_c + 1 M_glu_L_c	0	6.3.4.2	SBO:0000167	( RSc1126 )	Pyrimidine biosynthesis	Biomass biosynthesis	Metabolic network	Cytoplasmic	0	10000	Sequence data (Indentity>45%)	2
R_CU1abcpp	Copper__Cu__1__ABC_transporter__periplasm_	1 M_cu_c + 1 M_h2o_c + 1 M_atp_c = 1 M_adp_c + 1 M_cu_p + 1 M_h_c + 1 M_pi_c	0	3.6.3.4	SBO:0000185	( RSc3348 )	Transport ion substrate	Transport	Metabolic network	Inner membrane	0	10000	Sequence data (25%<identity<45%)	2
R_CU1abcpp_in	Copper__Cu__1__ABC_transporter__periplasm_in	1 M_cu_p + 1 M_h2o_c + 1 M_atp_c = 1 M_adp_c + 1 M_cu_c + 1 M_h_c + 1 M_pi_c	0	3.6.3.4	SBO:0000185	( RSc1280 and RSc1275 and RSc1274 )	Transport ion substrate	Transport	Metabolic network	Inner membrane	0	10000	Sequence data (25%<identity<45%)	2		Colburn-Clifford (2010) MPMI, Cosseau and Batut (2004) Arch Microbiol, Preisig (1996) Arch Microbiol	Ralstonia solanacearum UW551	20615115; 14714102; 8661920
R_CU1O	Cuprous_Oxidase__Cu_1_	4 M_h_c + 1 M_o2_c + 4 M_cu_c = 4 M_cu2_c + 2 M_h2o_c	0	1.16.3.1	SBO:0000167	( RSc1280 and RSc1275 and RSc1274 )	Copper resistance	Ions metabolism	Metabolic network	Inner membrane	0	10000	Sequence data (25%<identity<45%)	2		Colburn-Clifford (2010) MPMI, Cosseau and Batut (2004) Arch Microbiol, Preisig (1996) Arch Microbiol	Ralstonia solanacearum UW551	20615115; 14714102; 8661920
R_CU1Opp	Cuprous_Oxidase__Cu_1__periplasm_	4 M_h_p + 1 M_o2_p + 4 M_cu_p = 4 M_cu2_p + 2 M_h2o_p	0	1.16.3.1	SBO:0000167	( RSp0656 )	Copper resistance	Ions metabolism	Metabolic network	Periplasmic	0	10000	Sequence data (Indentity>45%)	2	sequestration enzyme with putative oxidase activity	Cha and Cooksey (1991) PNAS	Pseudomonas syringae pathovar tomato	1924351
R_CU2_bd_CopA	Copper_sequestration_by_cop_system	11 M_cu2_p + 1 M_CopA_p = M_11cu2s_CopA_p	0	No Assignment	SBO:0000167	( RSp0656 )	Copper resistance	Ions metabolism	Metabolic network	Periplasmic	0	10000	Sequence data (Indentity>45%)	2	sequestration enzyme with putative oxidase activity	Cha and Cooksey (1991) PNAS	Pseudomonas syringae pathovar tomato	1924351
R_CU2abcpp	Copper__Cu_2__ABC_transporter__periplasm_	1 M_cu2_c + 1 M_atp_c + 1 M_h2o_c = 1 M_adp_c + 1 M_h_c + 1 M_pi_c + 1 M_cu2_p	0	No Assignment	SBO:0000185	( RSp0319 )	Transport ion substrate	Transport	Metabolic network	Inner membrane	0	10000	Sequence data (25%<identity<45%)	2
R_CU2tex	copper__Cu_2__transport_via_diffusion__extracellular_to_periplasm_	1 M_cu2_e = 1 M_cu2_p	1	No Assignment	SBO:0000185	( d0083 )	Transport ion substrate	Transport	Metabolic network	Outer membrane	-10000	10000	Physiological data	2	diffusion reactions
R_CU2tpp	copper_transport_in_via_permease__no_H__	1 M_cu2_p = 1 M_cu2_c	0	No Assignment	SBO:0000185	No Assignment	Transport ion substrate	Transport	Metabolic network	Inner membrane	0	10000	Modelling data	1
R_CUt3pp	copper_transport_out_via_proton_antiport_periplasm	1 M_cu_c + 1 M_h_p = 1 M_h_c + 1 M_cu_p	0	No Assignment	SBO:0000185	( RSp0928 and RSp0927 and RSp0926 )	Transport ion substrate	Transport	Metabolic network	Inner membrane	0	10000	Sequence data (Indentity>45%)	2
R_CUtex	copper__Cu_1__transport_via_diffusion__extracellular_to_periplasm_	1 M_cu_e = 1 M_cu_p	1	No Assignment	SBO:0000185	( d0084 )	Transport ion substrate	Transport	Metabolic network	Outer membrane	-10000	10000	Physiological data	2	diffusion reactions
R_CUtpp	copper__Cu_1__transport_in_via_permease__no_H__	1 M_cu_p = 1 M_cu_c	0	No Assignment	SBO:0000185	No Assignment	Transport ion substrate	Transport	Metabolic network	Inner membrane	0	10000	Modelling data	1
R_CYNTAH	Cyanate_aminohydrolase	1 M_cynt_c + 3 M_h_c + 1 M_hco3_c = 1 M_nh4_c + 2 M_co2_c	0	4.2.1.104	SBO:0000167	( RSp1630 )	Cyanate degradation	Degradation pathway	Metabolic network	Cytoplasmic	0	10000	Sequence data (Indentity>45%)	2
R_CYO1bc1	cytochrome_c_reductase__ubiquinol__2_protons_	2 M_ficytc_c + 1 M_q8h2_c = 2 M_h_p + 1 M_q8_c + 2 M_focytc_c	0	1.10.2.2	SBO:0000167	( RSc2927 and RSc2928 and RSc2929 )	Oxidative phosphorylation	Central metabolism	Metabolic network	Inner membrane	0	10000	Sequence data (Indentity>45%)	2
R_CYOCBB3_2pp	cytochrome_oxidase_cbb3__2_protons__periplasm_	1 M_o2_c + 4 M_focytc_c + 6 M_h_c = 2 M_h2o_c + 4 M_ficytc_c + 2 M_h_p	0	No Assignment	SBO:0000167	( RSc1278 and RSc1277 and RSc1276 and RSc1279 )	Oxidative phosphorylation	Central metabolism	Metabolic network	Inner membrane	0	10000	Genetic data	3		Colburn-Clifford (2010) MPMI, Cosseau and Batut (2004) Arch Microbiol, Preisig (1996) Arch Microbiol	Ralstonia solanacearum UW551	20615115; 14714102; 8661920
R_CYRDAAT	cob_I_yrinic_acid_a_c_diamide_adenosyltransferase	1 M_co1dam_c + 1 M_h_c + 1 M_atp_c = 1 M_pppi_c + 1 M_adcobdam_c	1	2.5.1.17	SBO:0000167	( RSp0616 ) or ( RSc2663 )	Adenosylcobalamin biosynthesis	Cofactor biosynthesis	Metabolic network	Cytoplasmic	-10000	10000	Sequence data (Indentity>45%)	2
R_CYRDAR	cob_II_yrinic_acid_a_c_diamide_reductase	2 M_co2dam_c + 1 M_nadh_c = 1 M_h_c + 1 M_nad_c + 2 M_co1dam_c	0	No Assignment	SBO:0000167	No Assignment	Adenosylcobalamin biosynthesis	Cofactor biosynthesis	Metabolic network	Cytoplasmic	0	10000	Modelling data	1
R_CYSabcpp	L_cysteine_uptake_via_ABC_system__periplasm_	1 M_h2o_c + 1 M_atp_c + 1 M_cys_L_p = 1 M_h_c + 1 M_pi_c + 1 M_adp_c + 1 M_cys_L_c	0	No Assignment	SBO:0000185	( RSc3408 and RSc3409 and RSc3410 ) or ( RSp0479 and RSp0480 and RSp0481 ) or ( RSc2257 and RSc2258 and RSc2260 ) or ( RSc2257 and RSc2259 and RSc2260 )	Transport carbon substrate	Transport	Metabolic network	Inner membrane	0	10000	Sequence data (Indentity>45%)	2	Biolog data; substrate specificity of transporters not obvious	Peyraud et al. (this study)	Ralstonia solanacearum GMI1000
R_CYSDS	Cysteine_Desulfhydrase	1 M_cys_L_c + 1 M_h2o_c = 1 M_nh4_c + 1 M_h2s_c + 1 M_pyr_c	0	4.1.99.1	SBO:0000167	( RSc1639 )	Cysteine degradation	Degradation pathway	Metabolic network	Cytoplasmic	0	10000	Sequence data (Indentity>45%)	2
R_CYSLYSL	L_Cystine_Lysteine_lyase__deaminating_	1 M_Lcystin_c + 1 M_h2o_c = 1 M_pyr_c + 1 M_thcys_c + 1 M_nh4_c	0	4.4.1.1	SBO:0000167	( RSc1639 )	Cysteine degradation	Degradation pathway	Metabolic network	Cytoplasmic	0	10000	Sequence data (Indentity>45%)	2
R_CYSSr	cysteine_synthase__reversible_	1 M_acser_c + 1 M_h2s_c = 1 M_ac_c + 1 M_cys_L_c + 1 M_h_c	0	2.5.1.47	SBO:0000167	( RSc0917 ) or ( RSp0276 ) or ( RSc1562 ) or ( RSp0417 )	Cysteine biosynthesis	Biomass biosynthesis	Metabolic network	Cytoplasmic	0	10000	Sequence data (Indentity>45%)	2
R_CYSST2	cysteine_synthase__S_sulfo_L_cysteine_	1 M_tsul_c + 1 M_acser_c = 1 M_sslcys_c + 1 M_ac_c	0	No Assignment	SBO:0000167	( RSc0917 ) or ( RSp0276 ) or ( RSp0417 )	Cysteine biosynthesis	Biomass biosynthesis	Metabolic network	Cytoplasmic	0	10000	Sequence data (Indentity>45%)	2
R_CYSTBL3	cystathionine_beta_lyase	1 M_h2o_c + 1 M_selcyst_c = 1 M_nh4_c + 1 M_pyr_c + 1 M_selhcys_c	0	No Assignment	SBO:0000167	( RSc1639 )	Selenoamino acid metabolism	Ions metabolism	Metabolic network	Cytoplasmic	0	10000	Sequence data (Indentity>45%)	2
R_CYStex	L_cysteine_transport_via_diffusion__extracellular_to_periplasm_	1 M_cys_L_e = 1 M_cys_L_p	1	No Assignment	SBO:0000185	( d0161 )	Transport carbon substrate	Transport	Metabolic network	Outer membrane	-10000	10000	Physiological data	2	Biolog data	Peyraud et al. (this study)	Ralstonia solanacearum GMI1000
R_CYSTL	cystathionine_b_lyase	1 M_cyst_L_c + 1 M_h2o_c = 1 M_nh4_c + 1 M_hcys_L_c + 1 M_pyr_c	0	4.4.1.8	SBO:0000167	( RSc1639 )	Methionine biosynthesis	Biomass biosynthesis	Metabolic network	Cytoplasmic	0	10000	Sequence data (Indentity>45%)	2
R_CYStpp	L_cysteine_export_via_facilitated_transport	1 M_cys_L_c = 1 M_cys_L_p	0	No Assignment	SBO:0000185	( RSc3261 )	Transport carbon substrate	Transport	Metabolic network	Inner membrane	0	10000	Sequence data (Indentity>45%)	2
R_CYSTRS	Cysteinyl_tRNA_synthetase	1 M_atp_c + 1 M_cys_L_c + 1 M_trnacys_c = 1 M_ppi_c + 1 M_cystrna_c + 1 M_amp_c	0	6.1.1.16	SBO:0000167	( RSc1167 and RS04829 ) or ( RSc1167 and RS04005 )	Cysteine biosynthesis	Biomass biosynthesis	Metabolic network	Cytoplasmic	0	10000	Sequence data (Indentity>45%)	2
R_CYTBDpp	cytochrome_oxidase_bd__ubiquinol_8__2_protons___periplasm_	1 M_q8h2_c + 0.5 M_o2_c + 2 M_h_c = 2 M_h_p + 1 M_h2o_c + 1 M_q8_c	0	No Assignment	SBO:0000167	( RSp1242 and RSp1243 ) or ( RSp1206 and RSp1207 )	Oxidative phosphorylation	Central metabolism	Metabolic network	Inner membrane	0	10000	Sequence data (25%<identity<45%)	2
R_CYTBO3_4pp	cytochrome_oxidase_bo3__ubiquinol_8__4_protons___periplasm_	4 M_h_c + 1 M_q8h2_c + 0.5 M_o2_c = 1 M_h2o_c + 1 M_q8_c + 4 M_h_p	0	No Assignment	SBO:0000167	( RSc2917 and RSc2916 and RSc2915 and RSc2914 ) or ( RSc1858 and RSc1859 and RSc1860 and RSc1861 )	Oxidative phosphorylation	Central metabolism	Metabolic network	Inner membrane	0	10000	Sequence data (Indentity>45%)	2
R_CYTCO_4pp	cytochrome_c_oxidase__4_protons__periplasm_	4 M_focytc_c + 8 M_h_c + 1 M_o2_c = 4 M_h_p + 4 M_ficytc_c + 2 M_h2o_c	0	1.9.3.1	SBO:0000167	( RSc0371 and RSc0369 and RSc0365 and RSc0367 and RSc0362 and RSc0372 and RSc0363 ) or ( RSp1564 and RSp1565 and RSp1566 and RSp1567 and RSp1568 )	Oxidative phosphorylation	Central metabolism	Metabolic network	Inner membrane	0	10000	Sequence data (25%<identity<45%)	2
R_CYTDH	Cytidine_hydrolase	1 M_cytd_c + 1 M_h2o_c = 1 M_csn_c + 1 M_rib_D_c	0	3.2.2.8	SBO:0000167	( RSc2548 )	Purine salvage pathway	Salvage pathway	Metabolic network	Cytoplasmic	0	10000	Sequence data (25%<identity<45%)	2
R_CYTDtex	Cytidine_transport_via_diffusion__extracellular_to_periplasm_	1 M_cytd_e = 1 M_cytd_p	1	No Assignment	SBO:0000185	( d0021 )	Transport carbon substrate	Transport	Metabolic network	Outer membrane	-10000	10000	Physiological data	2	diffusion reactions
R_CYTK1	cytidylate_kinase__CMP_	1 M_cmp_c + 1 M_atp_c = 1 M_adp_c + 1 M_cdp_c	1	2.7.4.14	SBO:0000167	( RSc0908 )	Pyrimidine biosynthesis	Biomass biosynthesis	Metabolic network	Cytoplasmic	-10000	10000	Sequence data (Indentity>45%)	2
R_CYTK2	cytidylate_kinase__dCMP_	1 M_dcmp_c + 1 M_atp_c = 1 M_adp_c + 1 M_dcdp_c	1	2.7.4.14	SBO:0000167	( RSc0908 )	Pyrimidine biosynthesis	Biomass biosynthesis	Metabolic network	Cytoplasmic	-10000	10000	Sequence data (Indentity>45%)	2
R_D_LACt2pp	D_lactate_transport_via_proton_symport__periplasm_	1 M_lac_D_p + 1 M_h_p = 1 M_h_c + 1 M_lac_D_c	1	No Assignment	SBO:0000185	( RSc0981 )	Transport carbon substrate	Transport	Metabolic network	Inner membrane	-10000	10000	Sequence data (Indentity>45%)	2
R_D_LACtex	D_lactate_transport_via_diffusion__extracellular_to_periplasm_	1 M_lac_D_e = 1 M_lac_D_p	1	No Assignment	SBO:0000185	( d0022 )	Transport carbon substrate	Transport	Metabolic network	Outer membrane	-10000	10000	Physiological data	2	diffusion reactions
R_D4DGCD	R_5_dehydro_4_deoxyglucarate_dehydratase	1 M_5dh4dglc_c + 1 M_h_c = 1 M_h2o_c + 1 M_co2_c + 1 M_25dop_c	0	4.2.1.41	SBO:0000167	( RSp0826 )	D-Glucarate and D-galactarate degradation	Degradation pathway	Metabolic network	Cytoplasmic	0	10000	Sequence data (25%<identity<45%)	2
R_DAAD	D_Amino_acid_dehydrogenase	1 M_ala_D_c + 1 M_h2o_c + 1 M_fad_c = 1 M_nh4_c + 1 M_pyr_c + 1 M_fadh2_c	0	1.4.99.1	SBO:0000167	( RSc2262 ) or ( RSc0926 ) or ( RSc3407 ) or ( RSc0507 )	Alanine degradation	Degradation pathway	Metabolic network	Cytoplasmic	0	10000	Sequence data (Indentity>45%)	2
R_DAAD2	D_Amino_acid_dehydrogenase	1 M_dphe_c + 1 M_fad_c + 1 M_h2o_c = 1 M_nh4_c + 1 M_fadh2_c + 1 M_phpyr_c	0	1.4.99.1	SBO:0000167	( RSc2262 ) or ( RSc0926 ) or ( RSc3407 ) or ( RSc0507 )	Phenylalanine degradation	Degradation pathway	Metabolic network	Inner membrane	0	10000	Sequence data (Indentity>45%)	2
R_DADA	Deoxyadenosine_deaminase	1 M_h_c + 1 M_dad_2_c + 1 M_h2o_c = 1 M_nh4_c + 1 M_din_c	0	3.5.4.4	SBO:0000167	( RSc2098 )	Purine salvage pathway	Salvage pathway	Metabolic network	Cytoplasmic	0	10000	Sequence data (25%<identity<45%)	2
R_DADK	deoxyadenylate_kinase	1 M_atp_c + 1 M_damp_c = 1 M_dadp_c + 1 M_adp_c	1	2.7.4.11	SBO:0000167	( RSc2533 )	Purine biosynthesis	Biomass biosynthesis	Metabolic network	Cytoplasmic	-10000	10000	Sequence data (Indentity>45%)	2
R_DAGK120	diacylglycerol_kinase__n_C12_0_	1 M_atp_c + 1 M_12dgr120_c = 1 M_h_c + 1 M_pa120_c + 1 M_adp_c	0	2.7.1.107	SBO:0000167	( RSc2085 )	Glycerophospholipid metabolism	Biomass biosynthesis	Metabolic network	Inner membrane	0	10000	Sequence data (Indentity>45%)	2
R_DAGK140	diacylglycerol_kinase__n_C14_0_	1 M_12dgr140_c + 1 M_atp_c = 1 M_pa140_c + 1 M_h_c + 1 M_adp_c	0	2.7.1.107	SBO:0000167	( RSc2085 )	Glycerophospholipid metabolism	Biomass biosynthesis	Metabolic network	Inner membrane	0	10000	Sequence data (Indentity>45%)	2
R_DAGK141	diacylglycerol_kinase__n_C14_1_	1 M_12dgr141_c + 1 M_atp_c = 1 M_adp_c + 1 M_pa141_c + 1 M_h_c	0	2.7.1.107	SBO:0000167	( RSc2085 )	Glycerophospholipid metabolism	Biomass biosynthesis	Metabolic network	Inner membrane	0	10000	Sequence data (Indentity>45%)	2
R_DAGK160	diacylglycerol_kinase__n_C16_0_	1 M_12dgr160_c + 1 M_atp_c = 1 M_h_c + 1 M_adp_c + 1 M_pa160_c	0	2.7.1.107	SBO:0000167	( RSc2085 )	Glycerophospholipid metabolism	Biomass biosynthesis	Metabolic network	Inner membrane	0	10000	Sequence data (Indentity>45%)	2
R_DAGK161	diacylglycerol_kinase__n_C16_1_	1 M_atp_c + 1 M_12dgr161_c = 1 M_adp_c + 1 M_h_c + 1 M_pa161_c	0	2.7.1.107	SBO:0000167	( RSc2085 )	Glycerophospholipid metabolism	Biomass biosynthesis	Metabolic network	Inner membrane	0	10000	Sequence data (Indentity>45%)	2
R_DAGK180	diacylglycerol_kinase__n_C18_0_	1 M_12dgr180_c + 1 M_atp_c = 1 M_pa180_c + 1 M_h_c + 1 M_adp_c	0	2.7.1.107	SBO:0000167	( RSc2085 )	Glycerophospholipid metabolism	Biomass biosynthesis	Metabolic network	Inner membrane	0	10000	Sequence data (Indentity>45%)	2
R_DAGK181	diacylglycerol_kinase__n_C18_1_	1 M_12dgr181_c + 1 M_atp_c = 1 M_pa181_c + 1 M_adp_c + 1 M_h_c	0	2.7.1.107	SBO:0000167	( RSc2085 )	Glycerophospholipid metabolism	Biomass biosynthesis	Metabolic network	Inner membrane	0	10000	Sequence data (Indentity>45%)	2
R_DALAt2pp	D_alanine_transport_in_via_proton_symport__periplasm_	1 M_ala_D_p + 1 M_h_p = 1 M_ala_D_c + M_h_c	1	No Assignment	SBO:0000185	No Assignment	Transport carbon substrate	Transport	Metabolic network	Inner membrane	-10000	10000	Physiological data	2	Biolog data; Transporter unknown : proton symport type is assigned by default	Peyraud et al. (this study)	Ralstonia solanacearum GMI1000
R_DALAtex	D_Alanine_transport_via_diffusion__extracellular_to_periplasm_	1 M_ala_D_e = 1 M_ala_D_p	1	No Assignment	SBO:0000185	( d0162 )	Transport carbon substrate	Transport	Metabolic network	Outer membrane	-10000	10000	Physiological data	2	Biolog data	Peyraud et al. (this study)	Ralstonia solanacearum GMI1000
R_DAPDC	diaminopimelate_decarboxylase	1 M_h_c + 1 M_26dap_M_c = 1 M_co2_c + 1 M_lys_L_c	1	4.1.1.20	SBO:0000167	( RSc2979 ) or ( RSp0679 ) or ( RSp0424 )	Lysine biosynthesis	Biomass biosynthesis	Metabolic network	Cytoplasmic	-10000	10000	Sequence data (25%<identity<45%)	2
R_DAPE	diaminopimelate_epimerase	1 M_26dap_LL_c = 1 M_26dap_M_c	1	5.1.1.7	SBO:0000167	( RSc0137 )	Lysine biosynthesis	Biomass biosynthesis	Metabolic network	Cytoplasmic	-10000	10000	Sequence data (Indentity>45%)	2
R_DASYN120	CDP_diacylglycerol_synthetase__n_C12_0_	1 M_h_c + 1 M_pa120_c + 1 M_ctp_c = 1 M_ppi_c + 1 M_cdpdddecg_c	0	2.7.7.41	SBO:0000167	( RSc1409 )	Glycerophospholipid metabolism	Biomass biosynthesis	Metabolic network	Inner membrane	0	10000	Sequence data (25%<identity<45%)	2
R_DASYN140	CDP_diacylglycerol_synthetase__n_C14_0_	1 M_ctp_c + 1 M_h_c + 1 M_pa140_c = 1 M_cdpdtdecg_c + 1 M_ppi_c	0	2.7.7.41	SBO:0000167	( RSc1409 )	Glycerophospholipid metabolism	Biomass biosynthesis	Metabolic network	Inner membrane	0	10000	Sequence data (25%<identity<45%)	2
R_DASYN141	CDP_diacylglycerol_synthetase__n_C14_1_	1 M_ctp_c + 1 M_h_c + 1 M_pa141_c = 1 M_ppi_c + 1 M_cdpdtdec7eg_c	0	2.7.7.41	SBO:0000167	( RSc1409 )	Glycerophospholipid metabolism	Biomass biosynthesis	Metabolic network	Inner membrane	0	10000	Sequence data (25%<identity<45%)	2
R_DASYN160	CDP_diacylglycerol_synthetase__n_C16_0_	1 M_ctp_c + 1 M_pa160_c + 1 M_h_c = 1 M_ppi_c + 1 M_cdpdhdecg_c	0	2.7.7.41	SBO:0000167	( RSc1409 )	Glycerophospholipid metabolism	Biomass biosynthesis	Metabolic network	Inner membrane	0	10000	Sequence data (25%<identity<45%)	2
R_DASYN161	CDP_diacylglycerol_synthetase__n_C16_1_	1 M_pa161_c + 1 M_h_c + 1 M_ctp_c = 1 M_cdpdhdec9eg_c + 1 M_ppi_c	0	2.7.7.41	SBO:0000167	( RSc1409 )	Glycerophospholipid metabolism	Biomass biosynthesis	Metabolic network	Inner membrane	0	10000	Sequence data (25%<identity<45%)	2
R_DASYN180	CDP_diacylglycerol_synthetase__n_C18_0_	1 M_ctp_c + 1 M_pa180_c + 1 M_h_c = 1 M_cdpdodecg_c + 1 M_ppi_c	0	2.7.7.41	SBO:0000167	( RSc1409 )	Glycerophospholipid metabolism	Biomass biosynthesis	Metabolic network	Inner membrane	0	10000	Sequence data (25%<identity<45%)	2
R_DASYN181	CDP_diacylglycerol_synthetase__n_C18_1_	1 M_pa181_c + 1 M_h_c + 1 M_ctp_c = 1 M_ppi_c + 1 M_cdpdodec11eg_c	0	2.7.7.41	SBO:0000167	( RSc1409 )	Glycerophospholipid metabolism	Biomass biosynthesis	Metabolic network	Inner membrane	0	10000	Sequence data (25%<identity<45%)	2
R_DATA3	D_alanine_transaminase	1 M_phpyr_c + 1 M_glu_D_c = 1 M_akg_c + 1 M_dphe_c	1	2.6.1.21	SBO:0000167	( RSp0714 )	Phenylalanine biosynthesis	Biomass biosynthesis	Metabolic network	Cytoplasmic	-10000	10000	Sequence data (25%<identity<45%)	2
R_DB4PS	3_4_Dihydroxy_2_butanone_4_phosphate_synthase	1 M_ru5p_D_c = 1 M_h_c + 1 M_db4p_c + 1 M_for_c	0	4.1.2.-	SBO:0000167	( RSc0713 ) or ( RSp1191 )	Flavin biosynthesis	Cofactor biosynthesis	Metabolic network	Cytoplasmic	0	10000	Sequence data (Indentity>45%)	2
R_DBTSr	dethiobiotin_synthase	1 M_co2_c + 1 M_dann_c + 1 M_atp_c = 1 M_pi_c + 1 M_dtbt_c + 3 M_h_c + 1 M_adp_c	0	6.3.3.3	SBO:0000167	( RSc1479 )	Biotin biosynthesis	Cofactor biosynthesis	Metabolic network	Cytoplasmic	0	10000	Sequence data (25%<identity<45%)	2
R_DCAHSLACtex	C10_homoserine_lactone_transport_via_diffusion__extracellular_to_periplasm_	1 M_dcahslac_e = 1 M_dcahslac_p	1	No Assignment	SBO:0000185	( d0117 )	Transport quorum sensing	Transport	Metabolic network	Outer membrane	-10000	10000	Physiological data	2	diffusion reactions
R_DCAtex	Decanoate_transport_via_diffusion__extracellular_to_periplasm_	1 M_dca_e = 1 M_dca_p	1	No Assignment	SBO:0000185	( d0023 )	Transport carbon substrate	Transport	Metabolic network	Outer membrane	-10000	10000	Physiological data	2	diffusion reactions
R_DCTex	Dopachrome_tautomerase__extracellular_	1 M_L_dpchrm_e = 1 M_56dihindlcrbxlt_e	1	5.3.3.12	SBO:0000167	No Assignment	Melanin biosynthesis	Secondary metabolism	Metabolic network	Extracellular	-10000	10000	Modelling data	1
R_DCTPD	dCTP_deaminase	1 M_h2o_c + 1 M_dctp_c + 1 M_h_c = 1 M_nh4_c + 1 M_dutp_c	0	3.5.4.13	SBO:0000167	( RSc2366 )	Pyrimidine biosynthesis	Biomass biosynthesis	Metabolic network	Cytoplasmic	0	10000	Sequence data (25%<identity<45%)	2
R_DCTPD2	dCTP_deaminase	1 M_ctp_c + 1 M_h_c + 1 M_h2o_c = 1 M_nh4_c + 1 M_utp_c	0	3.5.4.13	SBO:0000167	( RSc2366 )	Pyrimidine biosynthesis	Biomass biosynthesis	Metabolic network	Cytoplasmic	0	10000	Sequence data (25%<identity<45%)	2
R_DDCAtex	Fatty_acid__dodecanoate__transport_via_diffusion__extracellular_to_periplasm_	1 M_ddca_e = 1 M_ddca_p	1	No Assignment	SBO:0000185	( d0024 )	Transport carbon substrate	Transport	Metabolic network	Outer membrane	-10000	10000	Physiological data	2	diffusion reactions
R_DDGALK	2_dehydro_3_deoxygalactonokinase	1 M_atp_c + 1 M_2dh3dgal_c = 1 M_adp_c + 1 M_2dh3dgal6p_c + 1 M_h_c	0	2.7.1.58	SBO:0000167	( RSc2759 )	D-Galactonate degradation	Degradation pathway	Metabolic network	Cytoplasmic	0	10000	Sequence data (25%<identity<45%)	2
R_DDGLK	2_dehydro_3_deoxygluconokinase	1 M_2ddglcn_c + 1 M_atp_c = 1 M_h_c + 1 M_adp_c + 1 M_kdpg_c	0	2.7.1.45	SBO:0000167	( RSp1184 )	D_galacturonate degradation	Degradation pathway	Metabolic network	Cytoplasmic	0	10000	Sequence data (25%<identity<45%)	2
R_DDPA	3_deoxy_D_arabino_heptulosonate_7_phosphate_synthetase	1 M_h2o_c + 1 M_e4p_c + 1 M_pep_c = 1 M_pi_c + 1 M_2dda7p_c	1	2.5.1.54	SBO:0000167	( RSc2660 ) or ( RSc0743 )	Tyrosine, tryptophan, and phenylalanine metabolism	Biomass biosynthesis	Metabolic network	Cytoplasmic	-10000	10000	Sequence data (Indentity>45%)	2
R_DDPGALA	2_dehydro_3_deoxy_6_phosphogalactonate_aldolase	1 M_2dh3dgal6p_c = 1 M_pyr_c + 1 M_g3p_c	1	4.1.2.21	SBO:0000167	( RSc2752 )	D-Galactonate degradation	Degradation pathway	Metabolic network	Cytoplasmic	-10000	10000	Sequence data (Indentity>45%)	2
R_DGK1	deoxyguanylate_kinase__dGMP_ATP_	1 M_dgmp_c + 1 M_atp_c = 1 M_adp_c + 1 M_dgdp_c	1	2.7.4.8	SBO:0000167	( RSc2155 )	Purine biosynthesis	Biomass biosynthesis	Metabolic network	Cytoplasmic	-10000	10000	Sequence data (Indentity>45%)	2
R_DGLUISO	5_deoxy_D_glucuronic_acid_isomerase	1 M_dglca_c = 1 M_dkglc_c	1	5.3.-.-	SBO:0000167	( RSc1237 )	Myo-inositol degradation	Degradation pathway	Metabolic network	Cytoplasmic	-10000	10000	Sequence data (Indentity>45%)	2
R_DGNSK	R_deoxyguanosine_kinase	1 M_dgsn_c + 1 M_atp_c = 1 M_dgmp_c + 1 M_h_c + 1 M_adp_c	0	2.7.1.113	SBO:0000167	( RSc2629 )	Purine salvage pathway	Salvage pathway	Metabolic network	Cytoplasmic	0	10000	Sequence data (25%<identity<45%)	2
R_DHACOAH	2_3_dehydroadipyl_CoA_hydratase	1 M_23dhacoa_c + 1 M_h2o_c = 1 M_3hadpcoa_c	1	4.2.1.17	SBO:0000167	( RSc2872 )	Phenylacetate degradation	Degradation pathway	Metabolic network	Cytoplasmic	-10000	10000	Sequence data (Indentity>45%)	2
R_DHAD1	dihydroxy_acid_dehydratase__2_3_dihydroxy_3_methylbutanoate_	1 M_23dhmb_c = 1 M_h2o_c + 1 M_3mob_c	0	4.2.1.9	SBO:0000167	( RSc2412 )	Leucine biosynthesis	Biomass biosynthesis	Metabolic network	Cytoplasmic	0	10000	Sequence data (25%<identity<45%)	2
R_DHAD2	Dihydroxy_acid_dehydratase__2_3_dihydroxy_3_methylpentanoate_	1 M_23dhmp_c = 1 M_3mop_c + 1 M_h2o_c	0	4.2.1.9	SBO:0000167	( RSc2412 )	Isoleucine biosynthesis	Biomass biosynthesis	Metabolic network	Cytoplasmic	0	10000	Sequence data (25%<identity<45%)	2
R_DHAPtex	Dihydroxyacetone_phosphate_transport_via_diffusion__extracellular_to_periplasm_	1 M_dhap_e = 1 M_dhap_p	1	No Assignment	SBO:0000185	( d0025 )	Transport carbon substrate	Transport	Metabolic network	Outer membrane	-10000	10000	Physiological data	2	diffusion reactions
R_DHAtex	Dihydroxyacetone_transport_via_diffusion__extracellular_to_periplasm_	1 M_dha_e = 1 M_dha_p	1	No Assignment	SBO:0000185	( d0026 )	Transport carbon substrate	Transport	Metabolic network	Outer membrane	-10000	10000	Physiological data	2	diffusion reactions
R_DHCINDO	2_3_dihydroxycinnamate_1_2_dioxygenase	1 M_dhcinnm_c + 1 M_o2_c = 1 M_h_c + 1 M_hkntd_c	0	1.13.11.16	SBO:0000167	No Assignment	Phenylpropanoid degradation	Degradation pathway	Metabolic network	Cytoplasmic	0	10000	Modelling data	1
R_DHDPRy	dihydrodipicolinate_reductase__NADPH_	1 M_23dhdp_c + 1 M_nadph_c + 1 M_h_c = 1 M_nadp_c + 1 M_thdp_c	0	1.3.1.26	SBO:0000167	( RSc2745 )	Lysine biosynthesis	Biomass biosynthesis	Metabolic network	Cytoplasmic	0	10000	Sequence data (Indentity>45%)	2
R_DHDPS	dihydrodipicolinate_synthase	1 M_aspsa_c + 1 M_pyr_c = 2 M_h2o_c + 1 M_h_c + 1 M_23dhdp_c	0	4.2.1.52	SBO:0000167	( RSc2111 ) or ( RSc1145 )	Lysine biosynthesis	Biomass biosynthesis	Metabolic network	Cytoplasmic	0	10000	Sequence data (Indentity>45%)	2
R_DHFR	dihydrofolate_reductase	1 M_dhf_c + 1 M_nadph_c + 1 M_h_c = 1 M_nadp_c + 1 M_thf_c	1	1.5.1.3	SBO:0000167	( RSc0946 )	Folate biosynthesis	Cofactor biosynthesis	Metabolic network	Cytoplasmic	-10000	10000	Sequence data (Indentity>45%)	2
R_DHFS	dihydrofolate_synthase	1 M_dhpt_c + 1 M_atp_c + 1 M_glu_L_c = 1 M_h_c + 1 M_dhf_c + 1 M_pi_c + 1 M_adp_c	0	6.3.2.12	SBO:0000167	( RSc1979 )	Folate biosynthesis	Cofactor biosynthesis	Metabolic network	Cytoplasmic	0	10000	Sequence data (25%<identity<45%)	2
R_DHNPA2	dihydroneopterin_aldolase	1 M_dhnpt_c = 1 M_gcald_c + 1 M_6hmhpt_c	0	4.1.2.25	SBO:0000167	( RSc0157 )	Folate biosynthesis	Cofactor biosynthesis	Metabolic network	Cytoplasmic	0	10000	Sequence data (25%<identity<45%)	2
R_DHORD2	dihydoorotic_acid_dehydrogenase__quinone8_	1 M_dhor_S_c + 1 M_q8_c = 1 M_q8h2_c + 1 M_orot_c	0	1.3.3.1	SBO:0000167	( RSc1619 )	Pyrimidine biosynthesis	Biomass biosynthesis	Metabolic network	Cytoplasmic	0	10000	Sequence data (Indentity>45%)	2
R_DHORTS	dihydroorotase	1 M_h2o_c + 1 M_dhor_S_c = 1 M_h_c + 1 M_cbasp_c	1	3.5.2.3	SBO:0000167	( RSc0487 ) or ( RSc0679 )	Pyrimidine biosynthesis	Biomass biosynthesis	Metabolic network	Cytoplasmic	-10000	10000	Sequence data (Indentity>45%)	2
R_DHPPDA	diaminohydroxyphosphoribosylaminopyrimidine_deaminase	1 M_h_c + 1 M_h2o_c + 1 M_25dhpp_c = 1 M_5apru_c + 1 M_nh4_c	0	3.5.4.26	SBO:0000167	( RSc0715 )	Flavin biosynthesis	Cofactor biosynthesis	Metabolic network	Cytoplasmic	0	10000	Sequence data (Indentity>45%)	2
R_DHPR	6_7_dihydropteridine_reductase	1 M_nadh_c + 1 M_h_c + 1 M_dhbpt_c = 1 M_nad_c + 1 M_thbpt_c	0	1.5.1.34	SBO:0000167	No Assignment	Phenylalanine degradation	Degradation pathway	Metabolic network	Cytoplasmic	0	10000	Modelling data	1
R_DHPS2	dihydropteroate_synthase	1 M_6hmhptpp_c + 1 M_4abz_c = 1 M_ppi_c + 1 M_dhpt_c	0	2.5.1.15	SBO:0000167	( RSc1527 )	Folate biosynthesis	Cofactor biosynthesis	Metabolic network	Cytoplasmic	0	10000	Sequence data (Indentity>45%)	2
R_DHQD	3_dehydroquinate_dehydratase	1 M_3dhq_c = 1 M_3dhsk_c + 1 M_h2o_c	0	4.2.1.10	SBO:0000167	( RSc2785 ) or ( RSp1397 )	Tyrosine, tryptophan, and phenylalanine metabolism	Biomass biosynthesis	Metabolic network	Cytoplasmic	0	10000	Sequence data (Indentity>45%)	2
R_DHQS	3_dehydroquinate_synthase	1 M_2dda7p_c = 1 M_pi_c + 1 M_3dhq_c	0	4.2.3.4	SBO:0000167	( RSc2969 )	Tyrosine, tryptophan, and phenylalanine metabolism	Biomass biosynthesis	Metabolic network	Cytoplasmic	0	10000	Sequence data (Indentity>45%)	2
R_DINSK	R_deoxyinosine_kinase	1 M_atp_c + 1 M_din_c = 1 M_dimp_c + 1 M_adp_c + 1 M_h_c	0	2.7.1.113	SBO:0000167	( RSc2629 )	Purine salvage pathway	Salvage pathway	Metabolic network	Cytoplasmic	0	10000	Sequence data (25%<identity<45%)	2
R_DKGLCNR1	2_5_diketo_D_gluconate_reductase	1 M_nadph_c + 1 M_25dkglcn_c + 1 M_h_c = 1 M_2dhguln_c + 1 M_nadp_c	0	1.1.1.274	SBO:0000167	( RSc1500 ) or ( RSc1154 )	Ketogluconate degradation	Degradation pathway	Metabolic network	Cytoplasmic	0	10000	Sequence data (Indentity>45%)	2
R_DKGLCNR2x	2_5_diketo_D_gluconate_reductase__NADH_	1 M_h_c + 1 M_25dkglcn_c + 1 M_nadh_c = 1 M_nad_c + 1 M_5dglcn_c	0	No Assignment	SBO:0000167	( RSp0945 )	Ketogluconate degradation	Degradation pathway	Metabolic network	Cytoplasmic	0	10000	Sequence data (Indentity>45%)	2
R_DKGLCNR2y	2_5_diketo_D_gluconate_reductase__NADPH_	1 M_nadph_c + 1 M_h_c + 1 M_25dkglcn_c = 1 M_nadp_c + 1 M_5dglcn_c	0	No Assignment	SBO:0000167	( RSp0945 )	Ketogluconate degradation	Degradation pathway	Metabolic network	Cytoplasmic	0	10000	Sequence data (Indentity>45%)	2
R_DKGLUCK	2_deoxy_5_keto_D_gluconic_acid_kinase	1 M_dkglc_c + 1 M_atp_c = 1 M_adp_c + 1 M_6pddgluc_c + 1 M_h_c	0	2.7.1.92	SBO:0000167	( RSc1240 )	Myo-inositol degradation	Degradation pathway	Metabolic network	Cytoplasmic	0	10000	Sequence data (25%<identity<45%)	2
R_DM_2feooh	Sink_needed_to_allow_2feooh_ferric_core_to_leave_system	1 M_2feooh_c = 1 M_2feooh_b	0	No Assignment	SBO:0000185	( e0005 )	Sink	Sink	Metabolic network	Cytoplasmic	0	10000	No Assignment	No Assignment
R_DM_2hyoxplac	Sink_needed_to_allow_2_Hydroxyphenylacetate_to_leave_system	1 M_2hyoxplac_c = 1 M_2hyoxplac_b	0	No Assignment	SBO:0000185	( e0006 )	Sink	Sink	Metabolic network	Cytoplasmic	0	10000	No Assignment	No Assignment	dead-end; compound accumulated during phenylalanine usage	Agrawal et al. (1996) AppBiochemBiotech	Ralstonia solanacearum	10.1007/BF02787809
R_DM_4HBA	Sink_needed_to_allow_4_hydroxy_benzoate_to_leave_system	1 M_4hba_c = 1 M_4hba_b	0	No Assignment	SBO:0000185	( e0007 )	Sink	Sink	Metabolic network	Cytoplasmic	0	10000	No Assignment	No Assignment
R_DM_5DRIB	Sink_needed_to_allow_5__deoxyribose_to_leave_system	1 M_5drib_c = 1 M_5drib_b	0	No Assignment	SBO:0000185	( e0008 )	Sink	Sink	Metabolic network	Cytoplasmic	0	10000	No Assignment	No Assignment
R_DM_AMOB	Sink_needed_to_allow_S_Adenosyl_4_methylthio_2_oxobutanoate_to_leave_system	1 M_amob_c = 1 M_amob_b	0	No Assignment	SBO:0000185	( e0009 )	Sink	Sink	Metabolic network	Cytoplasmic	0	10000	No Assignment	No Assignment
R_DM_BZ	Sink_needed_to_allow_benzoate_to_leave_system	1 M_bz_c = 1 M_bz_b	0	No Assignment	SBO:0000185	( e0010 )	Sink	Sink	Metabolic network	Cytoplasmic	0	10000	No Assignment	No Assignment	catabolic pathway for benzoate not identified from genomic data: cluster around RSp0037 and RSp0888 could be involved
R_DM_chitos	Sink_needed_to_allow_chitosan_to_leave_system	1 M_chitos_c = 1 M_chitos_b	0	No Assignment	SBO:0000185	( e0011 )	Sink	Sink	Metabolic network	Cytoplasmic	0	10000	No Assignment	No Assignment	dead-end; no glucosamidase identified
R_DM_frmd	Sink_needed_to_allow_formamide_to_leave_system	1 M_frmd_c = 1 M_frmd_b	0	No Assignment	SBO:0000185	( e0012 )	Sink	Sink	Metabolic network	Cytoplasmic	0	10000	No Assignment	No Assignment	dead-end; formamide is a byproduct of the histidine degradation pathway	Agrawal et al. (1996) AppBiochemBiotech	Ralstonia solanacearum	10.1007/BF02787809
R_DM_im4ac	Sink_needed_to_allow_Imidazole_4_acetate_to_leave_system	1 M_im4ac_c = 1 M_im4ac_b	0	No Assignment	SBO:0000185	( e0013 )	Sink	Sink	Metabolic network	Cytoplasmic	0	10000	No Assignment	No Assignment
R_DMAPP_AMPIT	dimethylallyl_diphosphate__AMP_dimethylallyltransferase	1 M_dmpp_c + 1 M_amp_c = 1 M_n6ipadep_c + 1 M_ppi_c	0	2.5.1.27	SBO:0000167	( RSp1225 )	Cytokinin biosynthesis	Secondary metabolism	Metabolic network	Cytoplasmic	0	10000	Biochemical data	4	subcellular localisation not sure	Akiyoshi et al. (1987) Jbact	Ralstonia solanacearum K60	3624204
R_DMATT	dimethylallyltranstransferase	1 M_ipdp_c + 1 M_dmpp_c = 1 M_grdp_c + 1 M_ppi_c	0	2.5.1.1	SBO:0000167	( RSc2222 )	Isoprenoid biosynthesis	Biomass biosynthesis	Metabolic network	Cytoplasmic	0	10000	Sequence data (Indentity>45%)	2
R_DMPO_LACCASE	Dimethoxyphenol_oxidase_laccase	4 M_dmoxpol_c + M_o2_c = 4 M_tmoxdpq_c + 2 M_h2o_c	0	1.10.3.2	SBO:0000167	( RSp1530 )	Phenolic compound degradation	Degradation pathway	Metabolic network	Cytoplasmic	0	10000	Biochemical data	4		Hernandez-romero et al. (2005) ApplEnvironMicrobiol	Ralstonia solanacearum GMI1000	16269713
R_DMPPS	1_hydroxy_2_methyl_2__E__butenyl_4_diphosphate_reductase__dmpp_	1 M_h_c + 1 M_h2mb4p_c + 1 M_nadh_c = 1 M_h2o_c + 1 M_nad_c + 1 M_dmpp_c	0	1.17.1.2	SBO:0000167	( RSc2442 )	Isoprenoid biosynthesis	Biomass biosynthesis	Metabolic network	Cytoplasmic	0	10000	Sequence data (Indentity>45%)	2
R_DMQMT	3_Dimethylubiquinonol_3_methyltransferase	1 M_amet_c + 1 M_2omhmbl_c = 1 M_q8h2_c + 1 M_h_c + 1 M_ahcys_c	0	2.1.1.64	SBO:0000167	( RSc0898 )	Ubiquinone biosynthesis	Cofactor biosynthesis	Metabolic network	Cytoplasmic	0	10000	Sequence data (Indentity>45%)	2
R_DOCRBCNtex	Doxorubicin_transport_via_diffusion__extracellular_to_periplasm_	1 M_doxrbcn_e = 1 M_doxrbcn_p	1	No Assignment	SBO:0000185	( d0001 )	Transport antibiotic compound	Transport	Metabolic network	Outer membrane	-10000	10000	Physiological data	2	diffusion reactions
R_DOPACHRex	L_dopachrome_formation	1 M_dopaqn_e + 1 M_2c23dh56dhoxin_e = 1 M_34dhphe_e + 1 M_L_dpchrm_e	0	No Assignment	SBO:0000167	( s0048 )	L_dopachrome biosynthesis	Secondary metabolism	Metabolic network	Extracellular	0	10000	Biochemical data	4	Spontaneous reaction	Hernandez-romero et al. (2006) FEBSJ	Ralstonia solanacearum GMI1000	16403014
R_DOPAQNISO1ex	Dopaquinone_isomerase_1	1 M_dopaqn_e = 1 M_2c23dh56dhoxin_e + 1 M_h_e	0	No Assignment	SBO:0000167	( s0049 )	L_dopachrome biosynthesis	Secondary metabolism	Metabolic network	Extracellular	0	10000	Biochemical data	4	Spontaneous reaction	Hernandez-romero et al. (2006) FEBSJ	Ralstonia solanacearum GMI1000	16403014
R_DOXRBCNtpp	Doxorubicin_transport_via_TolC_system	1 M_h_p + 1 M_doxrbcn_p = 1 M_doxrbcn_b + 1 M_h_c	0	No Assignment	SBO:0000185	( RSp0817 and RSp0818 and RSp0819 ) or ( RSc0009 and RSc0010 and RSc0011 ) or ( RSc0695 and RSc1293 and RSc1293 ) or ( RSp0311 and RSp0312 and RSp0313 ) or ( RSc1851 and RSc1852 and RSc1853 )	Efflux pump	Transport	Metabolic network	Outer membrane	0	10000	Sequence data (25%<identity<45%)	2	for simulation purpose antibiotic is pumped out of the system with a _b suffix
R_DPCOAK	dephospho_CoA_kinase	1 M_atp_c + 1 M_dpcoa_c = 1 M_h_c + 1 M_coa_c + 1 M_adp_c	0	2.7.1.24	SBO:0000167	( RSc2828 )	Coenzyme A biosynthesis	Cofactor biosynthesis	Metabolic network	Cytoplasmic	0	10000	Sequence data (25%<identity<45%)	2
R_DPR	2_dehydropantoate_2_reductase	1 M_nadph_c + 1 M_h_c + 1 M_2dhp_c = 1 M_pant_R_c + 1 M_nadp_c	0	1.1.1.169	SBO:0000167	( RSc3361 ) or ( RSc0174 ) or ( RSp1244 )	Coenzyme A biosynthesis	Cofactor biosynthesis	Metabolic network	Cytoplasmic	0	10000	Sequence data (25%<identity<45%)	2
R_DRBK	Deoxyribokinase	1 M_atp_c + 1 M_drib_c = 1 M_adp_c + 1 M_2dr5p_c + 1 M_h_c	1	2.7.1.15	SBO:0000167	( RSc1013 )	Pentose degradation	Degradation pathway	Metabolic network	Cytoplasmic	-10000	10000	Sequence data (25%<identity<45%)	2
R_DSBAO1	DsbA_protein_reoxidation_reaction__aerobic_	1 M_dsbard_p + 1 M_q8_c = 1 M_q8h2_c + 1 M_dsbaox_p	0	No Assignment	SBO:0000167	( RSc1373 and RSc0285 ) or ( RSc1373 and RSp0898 )	Disulfide bound transfert	ROS metabolism	Metabolic network	Inner membrane	0	10000	Sequence data (25%<identity<45%)	2
R_DSBCGT	DsbC_glutathione_thiotransferase	1 M_dsbcox_p + 2 M_gthrd_p = 1 M_dsbcrd_p + 1 M_gthox_p	0	No Assignment	SBO:0000167	( RSc2892 )	Disulfide bound transfert	ROS metabolism	Metabolic network	Inner membrane	0	10000	Sequence data (25%<identity<45%)	2
R_DSBDR	DsbD_reductase	1 M_trdrd_c + 1 M_dsbdox_c = 1 M_dsbdrd_c + 1 M_trdox_c	0	No Assignment	SBO:0000167	( RSc2990 and RSc1188 ) or ( RSc2990 and RSc0779 ) or ( RSc2990 and RSc0067 ) or ( RSc2990 and RSc2638 )	Disulfide bound transfert	ROS metabolism	Metabolic network	Inner membrane	0	10000	Sequence data (25%<identity<45%)	2
R_DTMPK	dTMP_kinase	1 M_atp_c + 1 M_dtmp_c = 1 M_dtdp_c + 1 M_adp_c	1	2.7.4.9	SBO:0000167	( RSc1784 )	Pyrimidine biosynthesis	Biomass biosynthesis	Metabolic network	Cytoplasmic	-10000	10000	Sequence data (25%<identity<45%)	2
R_DURIPP	deoxyuridine_phosphorylase	1 M_pi_c + 1 M_duri_c = 1 M_2dr1p_c + 1 M_ura_c	1	2.4.2.2	SBO:0000167	( RSc0204 )	Pyrimidine salvage pathway	Salvage pathway	Metabolic network	Cytoplasmic	-10000	10000	Sequence data (25%<identity<45%)	2
R_DUTPDP	dUTP_diphosphatase	1 M_h2o_c + 1 M_dutp_c = 1 M_h_c + 1 M_ppi_c + 1 M_dump_c	0	3.6.1.23	SBO:0000167	( RSc2463 )	Pyrimidine salvage pathway	Salvage pathway	Metabolic network	Cytoplasmic	0	10000	Sequence data (Indentity>45%)	2
R_DXPRIi	1_deoxy_D_xylulose_reductoisomerase	1 M_h_c + 1 M_nadph_c + 1 M_dxyl5p_c = 1 M_2me4p_c + 1 M_nadp_c	0	1.1.1.267	SBO:0000167	( RSc1410 )	Isoprenoid biosynthesis	Biomass biosynthesis	Metabolic network	Cytoplasmic	0	10000	Sequence data (Indentity>45%)	2
R_DXPS	1_deoxy_D_xylulose_5_phosphate_synthase	1 M_g3p_c + 1 M_pyr_c + 1 M_h_c = 1 M_dxyl5p_c + 1 M_co2_c	0	2.2.1.7	SBO:0000167	( RSc2221 )	Isoprenoid biosynthesis	Biomass biosynthesis	Metabolic network	Cytoplasmic	0	10000	Sequence data (Indentity>45%)	2
R_E4PD	Erythrose_4_phosphate_dehydrogenase	1 M_nad_c + 1 M_e4p_c + 1 M_h2o_c = 1 M_nadh_c + 1 M_4per_c + 2 M_h_c	1	No Assignment	SBO:0000167	No Assignment	Pyridoxal 5__phosphate biosynthesis	Cofactor biosynthesis	Metabolic network	Cytoplasmic	-10000	10000	Modelling data	1
R_EAR100x	enoyl__acyl_carrier_protein__reductase__NADH___n_C10_0_	1 M_tdec2eACP_c + 1 M_nadh_c + 1 M_h_c = 1 M_nad_c + 1 M_dcaACP_c	0	1.3.1.9	SBO:0000167	( RSc1172 )	Fatty acid biosynthesis	Biomass biosynthesis	Metabolic network	Cytoplasmic	0	10000	Sequence data (Indentity>45%)	2
R_EAR120x	enoyl__acyl_carrier_protein__reductase__NADH___n_C12_0_	1 M_h_c + 1 M_tddec2eACP_c + 1 M_nadh_c = 1 M_ddcaACP_c + 1 M_nad_c	0	1.3.1.9	SBO:0000167	( RSc1172 )	Fatty acid biosynthesis	Biomass biosynthesis	Metabolic network	Cytoplasmic	0	10000	Sequence data (Indentity>45%)	2
R_EAR121x	enoyl__acyl_carrier_protein__reductase__NADH___n_C12_1_	1 M_h_c + 1 M_t3c5ddeceACP_c + 1 M_nadh_c = 1 M_nad_c + 1 M_cddec5eACP_c	0	1.3.1.9	SBO:0000167	( RSc1172 )	Fatty acid biosynthesis	Biomass biosynthesis	Metabolic network	Cytoplasmic	0	10000	Sequence data (Indentity>45%)	2
R_EAR140x	enoyl__acyl_carrier_protein__reductase__NADH___n_C14_0_	1 M_nadh_c + 1 M_tmrs2eACP_c + 1 M_h_c = 1 M_nad_c + 1 M_myrsACP_c	0	1.3.1.9	SBO:0000167	( RSc1172 )	Fatty acid biosynthesis	Biomass biosynthesis	Metabolic network	Cytoplasmic	0	10000	Sequence data (Indentity>45%)	2
R_EAR141x	enoyl__acyl_carrier_protein__reductase__NADH___n_C14_1_	1 M_t3c7mrseACP_c + 1 M_h_c + 1 M_nadh_c = 1 M_tdeACP_c + 1 M_nad_c	0	1.3.1.9	SBO:0000167	( RSc1172 )	Fatty acid biosynthesis	Biomass biosynthesis	Metabolic network	Cytoplasmic	0	10000	Sequence data (Indentity>45%)	2
R_EAR160x	enoyl__acyl_carrier_protein__reductase__NADH___n_C16_0_	1 M_tpalm2eACP_c + 1 M_h_c + 1 M_nadh_c = 1 M_nad_c + 1 M_palmACP_c	0	1.3.1.9	SBO:0000167	( RSc1172 )	Fatty acid biosynthesis	Biomass biosynthesis	Metabolic network	Cytoplasmic	0	10000	Sequence data (Indentity>45%)	2
R_EAR161x	enoyl__acyl_carrier_protein__reductase__NADH___n_C16_1_	1 M_nadh_c + 1 M_h_c + 1 M_t3c9palmeACP_c = 1 M_hdeACP_c + 1 M_nad_c	0	1.3.1.9	SBO:0000167	( RSc1172 )	Fatty acid biosynthesis	Biomass biosynthesis	Metabolic network	Cytoplasmic	0	10000	Sequence data (Indentity>45%)	2
R_EAR180x	enoyl__acyl_carrier_protein__reductase__NADH___n_C18_0_	1 M_nadh_c + 1 M_h_c + 1 M_toctd2eACP_c = 1 M_ocdcaACP_c + 1 M_nad_c	0	1.3.1.9	SBO:0000167	( RSc1172 )	Fatty acid biosynthesis	Biomass biosynthesis	Metabolic network	Cytoplasmic	0	10000	Sequence data (Indentity>45%)	2
R_EAR181x	enoyl__acyl_carrier_protein__reductase__NADH___n_C18_1_	1 M_nadh_c + 1 M_h_c + 1 M_t3c11vaceACP_c = 1 M_nad_c + 1 M_octeACP_c	0	1.3.1.9	SBO:0000167	( RSc1172 )	Fatty acid biosynthesis	Biomass biosynthesis	Metabolic network	Cytoplasmic	0	10000	Sequence data (Indentity>45%)	2
R_EAR40x	enoyl__acyl_carrier_protein__reductase__NADH___n_C4_0_	1 M_h_c + 1 M_but2eACP_c + 1 M_nadh_c = 1 M_nad_c + 1 M_butACP_c	0	1.3.1.9	SBO:0000167	( RSc1172 )	Fatty acid biosynthesis	Biomass biosynthesis	Metabolic network	Cytoplasmic	0	10000	Sequence data (Indentity>45%)	2
R_EAR60x	enoyl__acyl_carrier_protein__reductase__NADH___n_C6_0_	1 M_h_c + 1 M_nadh_c + 1 M_thex2eACP_c = 1 M_nad_c + 1 M_hexACP_c	0	1.3.1.9	SBO:0000167	( RSc1172 )	Fatty acid biosynthesis	Biomass biosynthesis	Metabolic network	Cytoplasmic	0	10000	Sequence data (Indentity>45%)	2
R_EAR80x	enoyl__acyl_carrier_protein__reductase__NADH___n_C8_0_	1 M_h_c + 1 M_nadh_c + 1 M_toct2eACP_c = 1 M_ocACP_c + 1 M_nad_c	0	1.3.1.9	SBO:0000167	( RSc1172 )	Fatty acid biosynthesis	Biomass biosynthesis	Metabolic network	Cytoplasmic	0	10000	Sequence data (Indentity>45%)	2
R_ECOAH1	3_hydroxyacyl_CoA_dehydratase__3_hydroxybutanoyl_CoA_	1 M_3hbcoa_c = 1 M_h2o_c + 1 M_b2coa_c	1	4.2.1.17	SBO:0000167	( RSc1759 )	fatty acid b-oxidation	Degradation pathway	Metabolic network	Cytoplasmic	-10000	10000	Sequence data (25%<identity<45%)	2
R_ECOAH12	2_methyl_3_hydroxybutyryl_CoA_hydro_lyase	1 M_2mp2coa_c + 1 M_h2o_c = 1 M_3hibutcoa_c	0	4.2.1.17	SBO:0000167	( RSp0647 ) or ( RSp0648 )	Valine degradation	Degradation pathway	Metabolic network	Cytoplasmic	0	10000	Sequence data (25%<identity<45%)	2
R_ECOAH2	3_hydroxyacyl_CoA_dehydratase__3_hydroxyhexanoyl_CoA_	1 M_3hhcoa_c = 1 M_hx2coa_c + 1 M_h2o_c	1	4.2.1.17	SBO:0000167	( RSc1759 )	fatty acid b-oxidation	Degradation pathway	Metabolic network	Cytoplasmic	-10000	10000	Sequence data (25%<identity<45%)	2
R_ECOAH3	3_hydroxyacyl_CoA_dehydratase__3_hydroxyoctanoyl_CoA_	1 M_3hocoa_c = 1 M_h2o_c + 1 M_oc2coa_c	1	4.2.1.17	SBO:0000167	( RSc1759 )	fatty acid b-oxidation	Degradation pathway	Metabolic network	Cytoplasmic	-10000	10000	Sequence data (25%<identity<45%)	2
R_ECOAH4	3_hydroxyacyl_CoA_dehydratase__3_hydroxydecanoyl_CoA_	1 M_3hdcoa_c = 1 M_dc2coa_c + 1 M_h2o_c	1	4.2.1.17	SBO:0000167	( RSc1759 )	fatty acid b-oxidation	Degradation pathway	Metabolic network	Cytoplasmic	-10000	10000	Sequence data (25%<identity<45%)	2
R_ECOAH5	3_hydroxyacyl_CoA_dehydratase__3_hydroxydodecanoyl_CoA_	1 M_3hddcoa_c = 1 M_dd2coa_c + 1 M_h2o_c	1	4.2.1.17	SBO:0000167	( RSc1759 )	fatty acid b-oxidation	Degradation pathway	Metabolic network	Cytoplasmic	-10000	10000	Sequence data (25%<identity<45%)	2
R_ECOAH6	3_hydroxyacyl_CoA_dehydratase__3_hydroxytetradecanoyl_CoA_	1 M_3htdcoa_c = 1 M_h2o_c + 1 M_td2coa_c	1	4.2.1.17	SBO:0000167	( RSc1759 )	fatty acid b-oxidation	Degradation pathway	Metabolic network	Cytoplasmic	-10000	10000	Sequence data (25%<identity<45%)	2
R_ECOAH7	3_hydroxyacyl_CoA_dehydratase__3_hydroxyhexadecanoyl_CoA_	1 M_3hhdcoa_c = 1 M_hdd2coa_c + 1 M_h2o_c	1	4.2.1.17	SBO:0000167	( RSc1759 )	fatty acid b-oxidation	Degradation pathway	Metabolic network	Cytoplasmic	-10000	10000	Sequence data (25%<identity<45%)	2
R_ECOAH8	3_hydroxyacyl_CoA_dehydratase__3_hydroxyoctadecanoyl_CoA_	1 M_3hodcoa_c = 1 M_h2o_c + 1 M_od2coa_c	1	4.2.1.17	SBO:0000167	( RSc1759 )	fatty acid b-oxidation	Degradation pathway	Metabolic network	Cytoplasmic	-10000	10000	Sequence data (25%<identity<45%)	2
R_EDA	2_dehydro_3_deoxy_phosphogluconate_aldolase	1 M_kdpg_c = 1 M_g3p_c + 1 M_pyr_c	1	4.1.2.14	SBO:0000167	( RSp1190 )	Entner-Doudoroff pathway	Central metabolism	Metabolic network	Cytoplasmic	-10000	10000	Sequence data (Indentity>45%)	2
R_EDD	6_phosphogluconate_dehydratase	1 M_6pgc_c = 1 M_h2o_c + 1 M_kdpg_c	0	4.2.1.12	SBO:0000167	( RSp1560 )	Entner-Doudoroff pathway	Central metabolism	Metabolic network	Cytoplasmic	0	10000	Sequence data (Indentity>45%)	2
R_EDTXS5	LPS_Synthesis__lauroyl_transferase_	1 M_ddcaACP_c + 1 M_kdolipid4_c + 1 M_h_c = 1 M_ACP_c + 1 M_kdolipid4L_c	0	2.3.1.-	SBO:0000167	( RSc0135 ) or ( RSc0136 )	Lipopolysaccharide biosynthesis	Biomass biosynthesis	Metabolic network	Cytoplasmic	0	10000	Sequence data (25%<identity<45%)	2
R_EFE	2_oxoglutarate_dioxygenase__Ethylene_forming_enzyme__Lumped_reactions_molar_ratio_2_1	3 M_akg_c + 3 M_o2_c + 1 M_arg_L_c + 3 M_h_c = 2 M_etle_c + 1 M_succ_c + 7 M_co2_c + 1 M_gnid_c + 1 M_1pyr5c_c + 3 M_h2o_c	0	1.13.12.19	SBO:0000167	( RSp1529 )	Ethylene biosynthesis	Secondary metabolism	Metabolic network	Cytoplasmic	0	10000	Sequence data (Indentity>45%)	2	lumped reaction	Valls et al. (2006) PloSPathogens	Ralstonia solanacearum GMI1000	16933989
R_EGMEACPR	Enoylglutaryl__ACP__methyl_ester_reductase	1 M_nadph_c + 1 M_egmeACP_c + 1 M_h_c = 1 M_nadp_c + 1 M_gmeACP_c	0	1.3.1.10	SBO:0000167	( RSc1172 )	Biotin biosynthesis	Cofactor biosynthesis	Metabolic network	Cytoplasmic	0	10000	Sequence data (Indentity>45%)	2
R_ENO	enolase	1 M_2pg_c = 1 M_h2o_c + 1 M_pep_c	1	4.2.1.11	SBO:0000167	( RSc1129 )	Glycolysis/gluconeogenesis	Central metabolism	Metabolic network	Cytoplasmic	-10000	10000	Sequence data (Indentity>45%)	2
R_EPMEACPR	Enoylpimeloyl__ACP__methyl_ester_reductase	1 M_epmeACP_c + 1 M_nadph_c + 1 M_h_c = 1 M_nadp_c + 1 M_pmeACP_c	0	1.3.1.10	SBO:0000167	( RSc1172 )	Biotin biosynthesis	Cofactor biosynthesis	Metabolic network	Cytoplasmic	0	10000	Sequence data (Indentity>45%)	2
R_Escltteff	Esculetin_transport_via_efflux_pump	1 M_h_p + 1 M_esclt_p = 1 M_h_c + 1 M_esclt_b	0	No Assignment	SBO:0000185	( RSc0009 and RSc0010 and RSc0011 ) or ( RSp0283 )	Efflux pump	Transport	Metabolic network	Outer membrane	0	10000	Genetic data	3	minimal inhibitory concentration : 31.3 mg/L; for simulation purpose antibiotic is pumped out of the system with a _b suffix	Brown et al. (2007) ApplEnvironMicrobiol	Ralstonia solanacearum K60	17337552
R_Esclttex	Esculetin_transport_via_diffusion__extracellular_to_periplasm_	1 M_esclt_e = 1 M_esclt_p	1	No Assignment	SBO:0000185	( d0146 )	Transport antibiotic compound	Transport	Metabolic network	Outer membrane	-10000	10000	Physiological data	2	minimal inhibitory concentration : 31.3 mg/L	Brown et al. (2007) ApplEnvironMicrobiol	Ralstonia solanacearum K60	17337552
R_ETFDH	Electron_transferring_flavoprotein_dehydrogenase	1 M_etfrd_c + 1 M_q8_c = 1 M_etfox_c + 1 M_q8h2_c	0	1.5.5.1	SBO:0000167	( RSc1567 and RSc0923 and RSc0924 ) or ( RSc1567 and RSp0060 and RSp0061 )	Oxidative phosphorylation	Central metabolism	Metabolic network	Cytoplasmic	0	10000	Sequence data (Indentity>45%)	2
R_ETHAAL	Ethanolamine_ammonia_lyase	1 M_etha_c = 1 M_acald_c + 1 M_nh4_c	0	4.3.1.7	SBO:0000167	( RSc3126 and RSc3127 )	Glycerophospholipid metabolism	Biomass biosynthesis	Metabolic network	Cytoplasmic	0	10000	Sequence data (Indentity>45%)	2
R_ETHAtex	ethanolamine_transport_via_diffusion__extracellular_	1 M_etha_e = 1 M_etha_p	1	No Assignment	SBO:0000185	( d0027 )	Transport carbon substrate	Transport	Metabolic network	Outer membrane	-10000	10000	Physiological data	2	diffusion reactions
R_ETHSO3abcpp	ethanesulfonate_transport_via_ABC_system__periplasm_	1 M_atp_c + 1 M_ethso3_p + 1 M_h2o_c = 1 M_adp_c + 1 M_h_c + 1 M_ethso3_c + 1 M_pi_c	0	No Assignment	SBO:0000185	( RSc1338 and RSc1341 and RSc1340 ) or ( RSp1383 and RSc1341 and RSc1340 )	Transport carbon substrate	Transport	Metabolic network	Inner membrane	0	10000	Sequence data (Indentity>45%)	2
R_ETHSO3tex	ethanesulfonate_transport_via_diffusion__extracellular_to_periplasm_	1 M_ethso3_e = 1 M_ethso3_p	1	No Assignment	SBO:0000185	( d0028 )	Transport carbon substrate	Transport	Metabolic network	Outer membrane	-10000	10000	Physiological data	2	diffusion reactions
R_ETLEtex	ethylene_transport_via_diffusion__extracellular_to_periplasm_	M_etle_e = M_etle_p	1	No Assignment	SBO:0000185	( d0223 )	Transport phytohormone	Transport	Metabolic network	Outer membrane	-10000	10000	Physiological data	2	maximum production in the early exponential phase suggesting a quorum sensing regulation; 0.4 ± 0.1 nl/h/mg prot	Weingart et al. (1999) Phytopatho	Ralstonia solanacearum K60	18944747
R_ETLEtpp	ethylene_transport_via_diffusion__cytoplasm_to_periplasm_	M_etle_c = M_etle_p	1	No Assignment	SBO:0000185	( d0224 )	Transport phytohormone	Transport	Metabolic network	Inner membrane	-10000	10000	Physiological data	2	maximum production in the early exponential phase suggesting a quorum sensing regulation; 0.4 ± 0.1 nl/h/mg prot	Weingart et al. (1999) Phytopatho	Ralstonia solanacearum K60	18944747
R_EX_12dgr120_e_	1_2_diacylglycerol__n_C12_0_exchange	1 M_12dgr120_e = 1 M_12dgr120_b	1	No Assignment	SBO:0000185	( e0015 )	Exchange carbon substrate	Exchange	Metabolic network	Extracellular	-10000	10000	No Assignment	No Assignment
R_EX_12dgr140_e_	1_2_diacylglycerol__n_C14_0_exchange	1 M_12dgr140_e = 1 M_12dgr140_b	1	No Assignment	SBO:0000185	( e0016 )	Exchange carbon substrate	Exchange	Metabolic network	Extracellular	-10000	10000	No Assignment	No Assignment
R_EX_12dgr141_e_	1_2_diacylglycerol__n_C14_1_exchange	1 M_12dgr141_e = 1 M_12dgr141_b	1	No Assignment	SBO:0000185	( e0017 )	Exchange carbon substrate	Exchange	Metabolic network	Extracellular	-10000	10000	No Assignment	No Assignment
R_EX_12dgr160_e_	1_2_diacylglycerol__n_C16_0_exchange	1 M_12dgr160_e = 1 M_12dgr160_b	1	No Assignment	SBO:0000185	( e0018 )	Exchange carbon substrate	Exchange	Metabolic network	Extracellular	-10000	10000	No Assignment	No Assignment
R_EX_12dgr161_e_	1_2_diacylglycerol__n_C16_1_exchange	1 M_12dgr161_e = 1 M_12dgr161_b	1	No Assignment	SBO:0000185	( e0019 )	Exchange carbon substrate	Exchange	Metabolic network	Extracellular	-10000	10000	No Assignment	No Assignment
R_EX_12dgr180_e_	1_2_diacylglycerol__n_C18_0_exchange	1 M_12dgr180_e = 1 M_12dgr180_b	1	No Assignment	SBO:0000185	( e0020 )	Exchange carbon substrate	Exchange	Metabolic network	Extracellular	-10000	10000	No Assignment	No Assignment
R_EX_12dgr181_e_	1_2_diacylglycerol__n_C18_1_exchange	1 M_12dgr181_e = 1 M_12dgr181_b	1	No Assignment	SBO:0000185	( e0021 )	Exchange carbon substrate	Exchange	Metabolic network	Extracellular	-10000	10000	No Assignment	No Assignment
R_EX_23camp_e_	2__3__Cyclic_AMP_exchange	1 M_23camp_e = 1 M_23camp_b	1	No Assignment	SBO:0000185	( e0023 )	Exchange carbon substrate	Exchange	Metabolic network	Extracellular	-10000	10000	No Assignment	No Assignment
R_EX_23ccmp_e_	2__3__Cyclic_CMP_exchange	1 M_23ccmp_e = 1 M_23ccmp_b	1	No Assignment	SBO:0000185	( e0024 )	Exchange carbon substrate	Exchange	Metabolic network	Extracellular	-10000	10000	No Assignment	No Assignment
R_EX_23cgmp_e_	2__3__Cyclic_GMP_exchange	1 M_23cgmp_e = 1 M_23cgmp_b	1	No Assignment	SBO:0000185	( e0025 )	Exchange carbon substrate	Exchange	Metabolic network	Extracellular	-10000	10000	No Assignment	No Assignment
R_EX_23cump_e_	2__3__Cyclic_UMP_exchange	1 M_23cump_e = 1 M_23cump_b	1	No Assignment	SBO:0000185	( e0026 )	Exchange carbon substrate	Exchange	Metabolic network	Extracellular	-10000	10000	No Assignment	No Assignment
R_EX_2dhglcn_e_	2_Dehydro_D_gluconate_exchange	1 M_2dhglcn_e = 1 M_2dhglcn_b	1	No Assignment	SBO:0000185	( e0027 )	Exchange carbon substrate	Exchange	Metabolic network	Extracellular	-10000	10000	No Assignment	No Assignment
R_EX_2kmb_e_	KMBA_exchange	1 M_2kmb_e = 1 M_2kmb_b	1	No Assignment	SBO:0000185	( e0028 )	Exchange secondary metabolites	Exchange	Metabolic network	Extracellular	-10000	10000	No Assignment	No Assignment		Weingart et al. (1999) Phytopatho	Ralstonia solanacearum K60	18944747
R_EX_2obut_e_	2_Oxobutanoate_exchange	1 M_2obut_e = 1 M_2obut_b	1	No Assignment	SBO:0000185	( e0029 )	Exchange carbon substrate	Exchange	Metabolic network	Extracellular	-10000	10000	No Assignment	No Assignment	Biolog data	Peyraud et al. (this study)	Ralstonia solanacearum GMI1000
R_EX_34dhphe_e_	3_4_Dihydroxy_L_phenylalanine_exchange	1 M_34dhphe_e = 1 M_34dhphe_b	1	No Assignment	SBO:0000185	( e0030 )	Exchange secondary metabolites	Exchange	Metabolic network	Extracellular	-10000	10000	No Assignment	No Assignment
R_EX_3hcinnm_e_	3_hydroxycinnamic_acid_exchange	1 M_3hcinnm_e = 1 M_3hcinnm_b	1	No Assignment	SBO:0000185	( e0031 )	Exchange carbon substrate	Exchange	Metabolic network	Extracellular	-10000	10000	No Assignment	No Assignment
R_EX_3hoxid_e_	3_hydroxy_oxindole_exchange	1 M_3hoxid_e = 1 M_3hoxid_b	1	No Assignment	SBO:0000185	( e0032 )	Exchange secondary metabolites	Exchange	Metabolic network	Extracellular	-10000	10000	No Assignment	No Assignment		Delaspre et al. (2007) PNAS	Ralstonia solanacearum GMI1000	17890323
R_EX_3hpp_e_	3_Hydroxypropanoate_exchange	1 M_3hpp_e = 1 M_3hpp_b	1	No Assignment	SBO:0000185	( e0033 )	Exchange carbon substrate	Exchange	Metabolic network	Extracellular	-10000	10000	No Assignment	No Assignment
R_EX_3hpppn_e_	3__3_hydroxy_phenyl_propionate_exchange	1 M_3hpppn_e = 1 M_3hpppn_b	1	No Assignment	SBO:0000185	( e0034 )	Exchange carbon substrate	Exchange	Metabolic network	Extracellular	-10000	10000	No Assignment	No Assignment
R_EX_3OHPAMES_e_	3_hydroxypalmitic_acid_methyl_ester_exchange	1 M_3ohpame_e = 1 M_3ohpame_b	1	No Assignment	SBO:0000185	( e0035 )	Exchange quorum sensing	Exchange	Metabolic network	Extracellular	-10000	10000	No Assignment	No Assignment	unknown transporter	Flavier et al. (1997) MolMic	Ralstonia solanacearum AW	9383151
R_EX_3oochslac_e_	3_oxo_C8_homoserine_lactone_exchange	1 M_3oochslac_e = 1 M_3oochslac_b	1	No Assignment	SBO:0000185	( e0036 )	Exchange quorum sensing	Exchange	Metabolic network	Extracellular	-10000	10000	No Assignment	No Assignment
R_EX_3oocta_e_	3_oxooctanoate__exchange	1 M_3oocta_e = 1 M_3oocta_b	1	No Assignment	SBO:0000185	( e0037 )	Exchange carbon substrate	Exchange	Metabolic network	Extracellular	-10000	10000	No Assignment	No Assignment
R_EX_4abut_e_	4_Aminobutanoate_exchange	1 M_4abut_e = 1 M_4abut_b	1	No Assignment	SBO:0000185	( e0038 )	Exchange carbon substrate	Exchange	Metabolic network	Extracellular	-10000	10000	No Assignment	No Assignment	Biolog data	Peyraud et al. (this study)	Ralstonia solanacearum GMI1000
R_EX_4hbz_e_	4_Hydroxybenzoate_exchange	1 M_4hbz_e = 1 M_4hbz_b	1	No Assignment	SBO:0000185	( e0039 )	Exchange carbon substrate	Exchange	Metabolic network	Extracellular	-10000	10000	No Assignment	No Assignment
R_EX_4hphac_e_	4_Hydroxyphenylacetate_exchange	1 M_4hphac_e = 1 M_4hphac_b	1	No Assignment	SBO:0000185	( e0040 )	Exchange carbon substrate	Exchange	Metabolic network	Extracellular	-10000	10000	No Assignment	No Assignment
R_EX_5mtr_e	5_Methylthio_D_ribose_exchange	1 M_5mtr_e = 1 M_5mtr_b	1	No Assignment	SBO:0000185	( e0041 )	Exchange carbon substrate	Exchange	Metabolic network	Extracellular	-10000	10000	No Assignment	No Assignment
R_EX_5oxpro_e_	5_Oxoproline_exchange	1 M_5oxpro_e = 1 M_5oxpro_b	1	No Assignment	SBO:0000185	( e0042 )	Exchange carbon substrate	Exchange	Metabolic network	Extracellular	-10000	10000	No Assignment	No Assignment	Biolog data	Peyraud et al. (this study)	Ralstonia solanacearum GMI1000
R_EX_ac_e_	Acetate_exchange	1 M_ac_e = 1 M_ac_b	1	No Assignment	SBO:0000185	( e0043 )	Exchange carbon substrate	Exchange	Metabolic network	Extracellular	-10000	10000	No Assignment	No Assignment	Biolog data	Peyraud et al. (this study)	Ralstonia solanacearum GMI1000
R_EX_acfv_e_	Acriflavine_exchange	1 M_acfv_e = 1 M_acfv_b	1	No Assignment	SBO:0000185	( e0044 )	Exchange antibiotic compound	Exchange	Metabolic network	Extracellular	-10000	10000	No Assignment	No Assignment	minimal inhibitory concentration : 62.5 mg/L	Brown et al. (2007) ApplEnvironMicrobiol	Ralstonia solanacearum K60	17337552
R_EX_acglu_L_e_	N_Acetyl_L_glutamate_exchange	1 M_acglu_e = 1 M_acglu_b	1	No Assignment	SBO:0000185	( e0453 )	Exchange carbon substrate	Exchange	Metabolic network	Extracellular	-10000	10000	No Assignment	No Assignment	Biolog data	Peyraud et al. (this study)	Ralstonia solanacearum GMI1000
R_EX_acon_e_	Cis_Aconitate_exchange	1 M_acon_C_e = 1 M_acon_C_b	1	No Assignment	SBO:0000185	( e0450 )	Exchange carbon substrate	Exchange	Metabolic network	Extracellular	-10000	10000	No Assignment	No Assignment		Palleroni and Doudoroff (1971) J.Bacteriol.	Ralstonia solanacearum	107:690-696
R_EX_acpc_e	1_Aminocyclopropane_1_carboxylate_exchange	1 M_acpc_e = 1 M_acpc_b	1	No Assignment	SBO:0000185	( e0046 )	Exchange phytohormone	Exchange	Metabolic network	Extracellular	-10000	10000	No Assignment	No Assignment
R_EX_acser_e_	O_Acetyl_L_serine_exchange	1 M_acser_e = 1 M_acser_b	1	No Assignment	SBO:0000185	( e0047 )	Exchange carbon substrate	Exchange	Metabolic network	Extracellular	-10000	10000	No Assignment	No Assignment
R_EX_ade_e_	Adenine_exchange	1 M_ade_e = 1 M_ade_b	1	No Assignment	SBO:0000185	( e0048 )	Exchange carbon substrate	Exchange	Metabolic network	Extracellular	-10000	10000	No Assignment	No Assignment
R_EX_adn_e_	Adenosine_exchange	1 M_adn_e = 1 M_adn_b	1	No Assignment	SBO:0000185	( e0049 )	Exchange carbon substrate	Exchange	Metabolic network	Extracellular	-10000	10000	No Assignment	No Assignment
R_EX_adocbl_e_	Adenosylcobalamin_exchange	1 M_adocbl_e = 1 M_adocbl_b	1	No Assignment	SBO:0000185	( e0050 )	Exchange cofactor substrate	Exchange	Metabolic network	Extracellular	-10000	10000	No Assignment	No Assignment
R_EX_ag_e_	silver_exchange	1 M_ag_e = 1 M_ag_b	1	No Assignment	SBO:0000185	( e0051 )	Exchange ion substrate	Exchange	Metabolic network	Extracellular	-10000	10000	No Assignment	No Assignment
R_EX_akg_e_	2_Oxoglutarate_exchange	1 M_akg_e = 1 M_akg_b	1	No Assignment	SBO:0000185	( e0052 )	Exchange carbon substrate	Exchange	Metabolic network	Extracellular	-10000	10000	No Assignment	No Assignment	Biolog data	Peyraud et al. (this study)	Ralstonia solanacearum GMI1000
R_EX_ala_D_e_	D_Alanine_exchange	1 M_ala_D_e = 1 M_ala_D_b	1	No Assignment	SBO:0000185	( e0053 )	Exchange carbon substrate	Exchange	Metabolic network	Extracellular	-10000	10000	No Assignment	No Assignment	Biolog data	Peyraud et al. (this study)	Ralstonia solanacearum GMI1000
R_EX_ala_L_asp_L_e_	Dipeptide__ala_asp_exchange	1 M_ala_L_asp_L_e = 1 M_ala_L_asp_L_b	1	No Assignment	SBO:0000185	( e0067 )	Exchange carbon substrate	Exchange	Metabolic network	Extracellular	-10000	10000	No Assignment	No Assignment	Biolog data	Peyraud et al. (this study)	Ralstonia solanacearum GMI1000
R_EX_ala_L_e_	L_Alanine_exchange	1 M_ala_L_e = 1 M_ala_L_b	1	No Assignment	SBO:0000185	( e0054 )	Exchange carbon substrate	Exchange	Metabolic network	Extracellular	-10000	10000	No Assignment	No Assignment	Biolog data	Peyraud et al. (this study)	Ralstonia solanacearum GMI1000
R_EX_ala_L_gln_L_e_	Dipeptide__ala_gln_exchange	1 M_ala_L_gln_L_e = 1 M_ala_L_gln_L_b	1	No Assignment	SBO:0000185	( e0067 )	Exchange carbon substrate	Exchange	Metabolic network	Extracellular	-10000	10000	No Assignment	No Assignment	Biolog data	Peyraud et al. (this study)	Ralstonia solanacearum GMI1000
R_EX_ala_L_glu_L_e_	Dipeptide__ala_glu_exchange	1 M_ala_L_glu_L_e = 1 M_ala_L_glu_L_b	1	No Assignment	SBO:0000185	( e0067 )	Exchange carbon substrate	Exchange	Metabolic network	Extracellular	-10000	10000	No Assignment	No Assignment	Biolog data	Peyraud et al. (this study)	Ralstonia solanacearum GMI1000
R_EX_ampi_e_	Ampicillin_exchange	1 M_ampi_e = 1 M_ampi_b	1	No Assignment	SBO:0000185	( e0055 )	Exchange antibiotic compound	Exchange	Metabolic network	Extracellular	-10000	10000	No Assignment	No Assignment	minimal inhibitory concentration : 62.5 mg/L	Brown et al. (2007) ApplEnvironMicrobiol	Ralstonia solanacearum K60	17337552
R_EX_ampica_e	ampica_exchange	1 M_ampica_e = 1 M_ampica_b	1	No Assignment	SBO:0000185	( e0056 )	Exchange antibiotic compound	Exchange	Metabolic network	Extracellular	-10000	10000	No Assignment	No Assignment
R_EX_arbtnl_e_	aerobactin_like_exchange	1 M_arbtnl_e = 1 M_arbtnl_b	1	No Assignment	SBO:0000185	( e0057 )	Exchange cofactor substrate	Exchange	Metabolic network	Extracellular	-10000	10000	No Assignment	No Assignment	siderophor not identified : aerobactin_like
R_EX_arbtnl_fe3_e_	aerobactin_like_Fe_III__exchange	1 M_arbtnl_fe3_e = 1 M_arbtnl_fe3_b	1	No Assignment	SBO:0000185	( e0058 )	Exchange cofactor substrate	Exchange	Metabolic network	Extracellular	-10000	10000	No Assignment	No Assignment	siderophor not identified : aerobactin_like
R_EX_arg_L_e_	L_Arginine_exchange	1 M_arg_L_e = 1 M_arg_L_b	1	No Assignment	SBO:0000185	( e0059 )	Exchange carbon substrate	Exchange	Metabolic network	Extracellular	-10000	10000	No Assignment	No Assignment	Biolog data	Peyraud et al. (this study)	Ralstonia solanacearum GMI1000
R_EX_asn_L_e_	L_Asparagine_exchange	1 M_asn_L_e = 1 M_asn_L_b	1	No Assignment	SBO:0000185	( e0060 )	Exchange carbon substrate	Exchange	Metabolic network	Extracellular	-10000	10000	No Assignment	No Assignment	Biolog data	Peyraud et al. (this study)	Ralstonia solanacearum GMI1000
R_EX_aso3_e_	arsenite_exchange	1 M_aso3_e = 1 M_aso3_b	1	No Assignment	SBO:0000185	( e0061 )	Exchange ion substrate	Exchange	Metabolic network	Extracellular	-10000	10000	No Assignment	No Assignment
R_EX_aso4_e_	arsenate_exchange	1 M_aso4_e = 1 M_aso4_b	1	No Assignment	SBO:0000185	( e0062 )	Exchange ion substrate	Exchange	Metabolic network	Extracellular	-10000	10000	No Assignment	No Assignment
R_EX_asp_L_ala_L_e_	Dipeptide__asp_ala_exchange	1 M_asp_L_ala_L_e = 1 M_asp_L_ala_L_b	1	No Assignment	SBO:0000185	( e0063 )	Exchange carbon substrate	Exchange	Metabolic network	Extracellular	-10000	10000	No Assignment	No Assignment	Biolog data	Peyraud et al. (this study)	Ralstonia solanacearum GMI1000
R_EX_asp_L_asp_L_e_	Dipeptide__asp_asp_exchange	1 M_asp_L_asp_L_e = 1 M_asp_L_asp_L_b	1	No Assignment	SBO:0000185	( e0064 )	Exchange carbon substrate	Exchange	Metabolic network	Extracellular	-10000	10000	No Assignment	No Assignment	Biolog data	Peyraud et al. (this study)	Ralstonia solanacearum GMI1000
R_EX_asp_L_e_	L_Aspartate_exchange	1 M_asp_L_e = 1 M_asp_L_b	1	No Assignment	SBO:0000185	( e0065 )	Exchange carbon substrate	Exchange	Metabolic network	Extracellular	-10000	10000	No Assignment	No Assignment	Biolog data	Peyraud et al. (this study)	Ralstonia solanacearum GMI1000
R_EX_asp_L_gln_L_e_	Dipeptide__asp_gln_exchange	1 M_asp_L_gln_L_e = 1 M_asp_L_gln_L_b	1	No Assignment	SBO:0000185	( e0066 )	Exchange carbon substrate	Exchange	Metabolic network	Extracellular	-10000	10000	No Assignment	No Assignment	Biolog data	Peyraud et al. (this study)	Ralstonia solanacearum GMI1000
R_EX_asp_L_glu_L_e_	Dipeptide__asp_glu_exchange	1 M_asp_L_glu_L_e = 1 M_asp_L_glu_L_b	1	No Assignment	SBO:0000185	( e0067 )	Exchange carbon substrate	Exchange	Metabolic network	Extracellular	-10000	10000	No Assignment	No Assignment	Biolog data	Peyraud et al. (this study)	Ralstonia solanacearum GMI1000
R_EX_asp_L_val_L_e_	Dipeptide__asp_val_exchange	1 M_asp_L_val_L_e = 1 M_asp_L_val_L_b	1	No Assignment	SBO:0000185	( e0068 )	Exchange carbon substrate	Exchange	Metabolic network	Extracellular	-10000	10000	No Assignment	No Assignment	Biolog data	Peyraud et al. (this study)	Ralstonia solanacearum GMI1000
R_EX_Berb_e_	Berberine_exchange	1 M_berb_e = 1 M_berb_b	1	No Assignment	SBO:0000185	( e0069 )	Exchange antibiotic compound	Exchange	Metabolic network	Extracellular	-10000	10000	No Assignment	No Assignment	minimal inhibitory concentration : 62.5 mg/L	Brown et al. (2007) ApplEnvironMicrobiol	Ralstonia solanacearum K60	17337552
R_EX_bhb_e_	R__3_Hydroxybutanoate_exchange	1 M_bhb_e = 1 M_bhb_b	1	No Assignment	SBO:0000185	( e0070 )	Exchange carbon substrate	Exchange	Metabolic network	Extracellular	-10000	10000	No Assignment	No Assignment	Biolog data	Peyraud et al. (this study)	Ralstonia solanacearum GMI1000
R_EX_br_e_	Bromide_exchange	1 M_br_e = 1 M_br_b	1	No Assignment	SBO:0000185	( e0071 )	Exchange ion substrate	Exchange	Metabolic network	Extracellular	-10000	10000	No Assignment	No Assignment	Biolog data	Peyraud et al. (this study)	Ralstonia solanacearum GMI1000
R_EX_bromosucc_e_	bromosuccinate_exchange	1 M_bromosucc_e = 1 M_bromosucc_b	1	No Assignment	SBO:0000185	( e0072 )	Exchange carbon substrate	Exchange	Metabolic network	Extracellular	-10000	10000	No Assignment	No Assignment	Biolog data	Peyraud et al. (this study)	Ralstonia solanacearum GMI1000
R_EX_but_e_	Butyrate__n_C4_0__exchange	1 M_but_e = 1 M_but_b	1	No Assignment	SBO:0000185	( e0073 )	Exchange carbon substrate	Exchange	Metabolic network	Extracellular	-10000	10000	No Assignment	No Assignment	Biolog data	Peyraud et al. (this study)	Ralstonia solanacearum GMI1000
R_EX_butso3_e_	butanesulfonate_exchange	1 M_butso3_e = 1 M_butso3_b	1	No Assignment	SBO:0000185	( e0074 )	Exchange carbon substrate	Exchange	Metabolic network	Extracellular	-10000	10000	No Assignment	No Assignment
R_EX_ca2__e_	Ca2__exchange	1 M_ca2__e = 1 M_ca2__b	1	No Assignment	SBO:0000185	( e0075 )	Exchange ion substrate	Exchange	Metabolic network	Extracellular	-10000	10000	No Assignment	No Assignment
R_EX_Cafe_e_	Caffeate_exchange	1 M_cafe_e = 1 M_cafe_b	1	No Assignment	SBO:0000185	( e0076 )	Exchange antibiotic compound	Exchange	Metabolic network	Extracellular	-10000	10000	No Assignment	No Assignment	minimal inhibitory concentration : 250 mg/L	Brown et al. (2007) ApplEnvironMicrobiol	Ralstonia solanacearum K60	17337552
R_EX_cana_e_	L_canavanine_exchange	1 M_cana_L_e = 1 M_cana_L_b	1	No Assignment	SBO:0000185	( e0447 )	Exchange antibiotic compound	Exchange	Metabolic network	Extracellular	-10000	10000	No Assignment	No Assignment
R_EX_catechol_e_	Catechol_exchange	1 M_catechol_e = 1 M_catechol_b	1	No Assignment	SBO:0000185	( e0077 )	Exchange carbon substrate	Exchange	Metabolic network	Extracellular	-10000	10000	No Assignment	No Assignment
R_EX_cbi_e_	Cobinamide_exchange	1 M_cbi_e = 1 M_cbi_b	1	No Assignment	SBO:0000185	( e0078 )	Exchange cofactor substrate	Exchange	Metabolic network	Extracellular	-10000	10000	No Assignment	No Assignment
R_EX_cbl1_e_	Cob_I_alamin_exchange	1 M_cbl1_e = 1 M_cbl1_b	1	No Assignment	SBO:0000185	( e0079 )	Exchange cofactor substrate	Exchange	Metabolic network	Extracellular	-10000	10000	No Assignment	No Assignment
R_EX_cd2_e_	Cadmium_exchange	1 M_cd2_e = 1 M_cd2_b	1	No Assignment	SBO:0000185	( e0080 )	Exchange ion substrate	Exchange	Metabolic network	Extracellular	-10000	10000	No Assignment	No Assignment
R_EX_cellb_e_	R_cellobiose_exchange	1 M_cellb_e = 1 M_cellb_b	1	No Assignment	SBO:0000185	( e0081 )	Exchange carbon substrate	Exchange	Metabolic network	Extracellular	-10000	10000	No Assignment	No Assignment	Biolog data	Peyraud et al. (this study)	Ralstonia solanacearum GMI1000
R_EX_ch4s_e_	Methanethiol_exchange	1 M_ch4s_e = 1 M_ch4s_b	1	No Assignment	SBO:0000185	( e0083 )	Exchange carbon substrate	Exchange	Metabolic network	Extracellular	-10000	10000	No Assignment	No Assignment
R_EX_chol_e_	Choline_exchange	1 M_chol_e = 1 M_chol_b	1	No Assignment	SBO:0000185	( e0084 )	Exchange osmoprotectant	Exchange	Metabolic network	Extracellular	-10000	10000	No Assignment	No Assignment
R_EX_cholp_e_	Choline_phosphate_exchange	1 M_cholp_e = 1 M_cholp_b	1	No Assignment	SBO:0000185	( e0085 )	Exchange carbon substrate	Exchange	Metabolic network	Extracellular	-10000	10000	No Assignment	No Assignment
R_EX_chtbs_e_	chitobiose_exchange	1 M_chtbs_e = 1 M_chtbs_b	1	No Assignment	SBO:0000185	( e0086 )	Exchange carbon substrate	Exchange	Metabolic network	Extracellular	-10000	10000	No Assignment	No Assignment
R_EX_cit_e_	Citrate_exchange	1 M_cit_e = 1 M_cit_b	1	No Assignment	SBO:0000185	( e0088 )	Exchange carbon substrate	Exchange	Metabolic network	Extracellular	-10000	10000	No Assignment	No Assignment	Biolog data	Peyraud et al. (this study)	Ralstonia solanacearum GMI1000
R_EX_citr_L_e_	L_citrulline_exchange	1 M_citr_L_e = 1 M_citr_L_b	1	No Assignment	SBO:0000185	( e0089 )	Exchange carbon substrate	Exchange	Metabolic network	Extracellular	-10000	10000	No Assignment	No Assignment
R_EX_cl_e_	Chloride_exchange	1 M_cl_e = 1 M_cl_b	1	No Assignment	SBO:0000185	( e0090 )	Exchange ion substrate	Exchange	Metabolic network	Extracellular	-10000	10000	No Assignment	No Assignment
R_EX_cm_e_	Chloramphenicol_exchange	1 M_cm_e = 1 M_cm_b	1	No Assignment	SBO:0000185	( e0091 )	Exchange antibiotic compound	Exchange	Metabolic network	Extracellular	-10000	10000	No Assignment	No Assignment	minimal inhibitory concentration : 31.3 mg/L	Brown et al. (2007) ApplEnvironMicrobiol	Ralstonia solanacearum K60	17337552
R_EX_co2_e_	CO2_exchange	1 M_co2_e = 1 M_co2_b	1	No Assignment	SBO:0000185	( e0092 )	Exchange carbon substrate	Exchange	Metabolic network	Extracellular	-10000	10000	No Assignment	No Assignment
R_EX_cobalt2_e_	Co2__exchange	1 M_cobalt2_e = 1 M_cobalt2_b	1	No Assignment	SBO:0000185	( e0093 )	Exchange ion substrate	Exchange	Metabolic network	Extracellular	-10000	10000	No Assignment	No Assignment
R_EX_crn_e_	L_Carnitine_exchange	1 M_crn_e = 1 M_crn_b	1	No Assignment	SBO:0000185	( e0094 )	Exchange osmoprotectant	Exchange	Metabolic network	Extracellular	-10000	10000	No Assignment	No Assignment
R_EX_cro4_e_	Chromate_exchange	1 M_cro4_e = 1 M_cro4_b	1	No Assignment	SBO:0000185	( e0095 )	Exchange ion substrate	Exchange	Metabolic network	Extracellular	-10000	10000	No Assignment	No Assignment
R_EX_ctbt_e_	R_crotonobetaine_exchange	1 M_ctbt_e = 1 M_ctbt_b	1	No Assignment	SBO:0000185	( e0096 )	Exchange osmoprotectant	Exchange	Metabolic network	Extracellular	-10000	10000	No Assignment	No Assignment
R_EX_cu_e_	Cu__exchange	1 M_cu_e = 1 M_cu_b	1	No Assignment	SBO:0000185	( e0097 )	Exchange ion substrate	Exchange	Metabolic network	Extracellular	-10000	10000	No Assignment	No Assignment
R_EX_cu2_e_	Cu2__exchange	1 M_cu2_e = 1 M_cu2_b	1	No Assignment	SBO:0000185	( e0098 )	Exchange ion substrate	Exchange	Metabolic network	Extracellular	-10000	10000	No Assignment	No Assignment
R_EX_cys_L_e_	L_Cysteine_exchange	1 M_cys_L_e = 1 M_cys_L_b	1	No Assignment	SBO:0000185	( e0099 )	Exchange carbon substrate	Exchange	Metabolic network	Extracellular	-10000	10000	No Assignment	No Assignment	Biolog data	Peyraud et al. (this study)	Ralstonia solanacearum GMI1000
R_EX_cytd_e_	Cytidine_exchange	1 M_cytd_e = 1 M_cytd_b	1	No Assignment	SBO:0000185	( e0100 )	Exchange carbon substrate	Exchange	Metabolic network	Extracellular	-10000	10000	No Assignment	No Assignment
R_EX_dca_e_	Decanoate__n_C10_0__exchange	1 M_dca_e = 1 M_dca_b	1	No Assignment	SBO:0000185	( e0101 )	Exchange carbon substrate	Exchange	Metabolic network	Extracellular	-10000	10000	No Assignment	No Assignment
R_EX_dcahslac_e_	C10_homoserine_lactone_exchange	1 M_dcahslac_e = 1 M_dcahslac_b	1	No Assignment	SBO:0000185	( e0102 )	Exchange quorum sensing	Exchange	Metabolic network	Extracellular	-10000	10000	No Assignment	No Assignment
R_EX_ddca_e_	Dodecanoate__n_C12_0__exchange	1 M_ddca_e = 1 M_ddca_b	1	No Assignment	SBO:0000185	( e0103 )	Exchange carbon substrate	Exchange	Metabolic network	Extracellular	-10000	10000	No Assignment	No Assignment
R_EX_dha_e_	Dihydroxyacetone_exchange	1 M_dha_e = 1 M_dha_b	1	No Assignment	SBO:0000185	( e0104 )	Exchange carbon substrate	Exchange	Metabolic network	Extracellular	-10000	10000	No Assignment	No Assignment
R_EX_dhap_e_	Dihydroxyacetone_phosphate_exchange	1 M_dhap_e = 1 M_dhap_b	1	No Assignment	SBO:0000185	( e0105 )	Exchange carbon substrate	Exchange	Metabolic network	Extracellular	-10000	10000	No Assignment	No Assignment
R_EX_doxrbcn_e_	Doxorubicin_exchange	1 M_doxrbcn_e = 1 M_doxrbcn_b	1	No Assignment	SBO:0000185	( e0107 )	Exchange antibiotic compound	Exchange	Metabolic network	Extracellular	-10000	10000	No Assignment	No Assignment
R_EX_Esclt_e_	Esculetin_exchange	1 M_esclt_e = 1 M_esclt_b	1	No Assignment	SBO:0000185	( e0109 )	Exchange antibiotic compound	Exchange	Metabolic network	Extracellular	-10000	10000	No Assignment	No Assignment	minimal inhibitory concentration : 31.3 mg/L	Brown et al. (2007) ApplEnvironMicrobiol	Ralstonia solanacearum K60	17337552
R_EX_etha_e_	Ethanolamine_exchange	1 M_etha_e = 1 M_etha_b	1	No Assignment	SBO:0000185	( e0110 )	Exchange carbon substrate	Exchange	Metabolic network	Extracellular	-10000	10000	No Assignment	No Assignment
R_EX_ethso3_e_	ethanesulfonate_exchange	1 M_ethso3_e = 1 M_ethso3_b	1	No Assignment	SBO:0000185	( e0111 )	Exchange carbon substrate	Exchange	Metabolic network	Extracellular	-10000	10000	No Assignment	No Assignment
R_EX_etle_e_	ethylene_exchange	1 M_etle_e = 1 M_etle_b	1	No Assignment	SBO:0000185	( e0112 )	Exchange phytohormone	Exchange	Metabolic network	Extracellular	-10000	10000	No Assignment	No Assignment	maximum production in the early exponential phase suggesting a quorum sensing regulation; 0.4 ± 0.1 nl/h/mg prot	Weingart et al. (1999) Phytopatho	Ralstonia solanacearum K60	18944747
R_EX_fald_e_	Formaldehyde_exchange	1 M_fald_e = 1 M_fald_b	1	No Assignment	SBO:0000185	( e0113 )	Exchange carbon substrate	Exchange	Metabolic network	Extracellular	-10000	10000	No Assignment	No Assignment
R_EX_fe2_e_	Fe2__exchange	1 M_fe2_e = 1 M_fe2_b	1	No Assignment	SBO:0000185	( e0114 )	Exchange ion substrate	Exchange	Metabolic network	Extracellular	-10000	10000	No Assignment	No Assignment
R_EX_fe3_e_	Fe3__exchange	1 M_fe3_e = 1 M_fe3_b	1	No Assignment	SBO:0000185	( e0115 )	Exchange ion substrate	Exchange	Metabolic network	Extracellular	-10000	10000	No Assignment	No Assignment
R_EX_fe3mccdn_e_	micacocidin_fe3__exchange	1 M_fe3mccdn_e = 1 M_fe3mccdn_b	1	No Assignment	SBO:0000185	( e0116 )	Exchange cofactor substrate	Exchange	Metabolic network	Extracellular	-10000	10000	No Assignment	No Assignment		Kreutzer et al. (2011) Appl.Environ.Microbiol.	Ralstonia solanacearum GMI1000	21724891
R_EX_fecrm_e_	Ferrichrome_exchange	1 M_fecrm_e = 1 M_fecrm_b	1	No Assignment	SBO:0000185	( e0117 )	Exchange cofactor substrate	Exchange	Metabolic network	Extracellular	-10000	10000	No Assignment	No Assignment	siderophor not identified : ferrichrome by default
R_EX_fecrm_un_e_	Ferrichrome_minus_Fe_III__exchange	1 M_fecrm_un_e = 1 M_fecrm_un_b	1	No Assignment	SBO:0000185	( e0118 )	Exchange cofactor substrate	Exchange	Metabolic network	Extracellular	-10000	10000	No Assignment	No Assignment	siderophor not identified : ferrichrome by default
R_EX_fer_e_	Ferulate_exchange	1 M_fer_e = 1 M_fer_b	1	No Assignment	SBO:0000185	( e0119 )	Exchange carbon substrate	Exchange	Metabolic network	Extracellular	-10000	10000	No Assignment	No Assignment
R_EX_for_e_	Formate_exchange	1 M_for_e = 1 M_for_b	1	No Assignment	SBO:0000185	( e0120 )	Exchange carbon substrate	Exchange	Metabolic network	Extracellular	-10000	10000	No Assignment	No Assignment
R_EX_fru_e_	D_Fructose_exchange	1 M_fru_e = 1 M_fru_b	1	No Assignment	SBO:0000185	( e0121 )	Exchange carbon substrate	Exchange	Metabolic network	Extracellular	-10000	10000	No Assignment	No Assignment	Biolog data	Peyraud et al. (this study)	Ralstonia solanacearum GMI1000
R_EX_fum_e_	Fumarate_exchange	1 M_fum_e = 1 M_fum_b	1	No Assignment	SBO:0000185	( e0122 )	Exchange carbon substrate	Exchange	Metabolic network	Extracellular	-10000	10000	No Assignment	No Assignment	Biolog data	Peyraud et al. (this study)	Ralstonia solanacearum GMI1000
R_EX_fusa_e_	Fusidic_acid_exchange	1 M_fusa_e = 1 M_fusa_b	1	No Assignment	SBO:0000185	( e0123 )	Exchange antibiotic compound	Exchange	Metabolic network	Extracellular	-10000	10000	No Assignment	No Assignment
R_EX_Fusar_e_	Fusarate_exchange	1 M_fusar_e = 1 M_fusar_b	1	No Assignment	SBO:0000185	( e0124 )	Exchange antibiotic compound	Exchange	Metabolic network	Extracellular	-10000	10000	No Assignment	No Assignment	minimal inhibitory concentration : 125 mg/L	Brown et al. (2007) ApplEnvironMicrobiol	Ralstonia solanacearum K60	17337552
R_EX_g3pc_e_	sn_Glycero_3_phosphocholine_exchange	1 M_g3pc_e = 1 M_g3pc_b	1	No Assignment	SBO:0000185	( e0125 )	Exchange carbon substrate	Exchange	Metabolic network	Extracellular	-10000	10000	No Assignment	No Assignment
R_EX_g3pe_e_	sn_Glycero_3_phosphoethanolamine_exchange	1 M_g3pe_e = 1 M_g3pe_b	1	No Assignment	SBO:0000185	( e0126 )	Exchange carbon substrate	Exchange	Metabolic network	Extracellular	-10000	10000	No Assignment	No Assignment
R_EX_g3pg_e_	Glycerophosphoglycerol_exchange	1 M_g3pg_e = 1 M_g3pg_b	1	No Assignment	SBO:0000185	( e0127 )	Exchange carbon substrate	Exchange	Metabolic network	Extracellular	-10000	10000	No Assignment	No Assignment
R_EX_g3pi_e_	sn_Glycero_3_phospho_1_inositol_exchange	1 M_g3pi_e = 1 M_g3pi_b	1	No Assignment	SBO:0000185	( e0128 )	Exchange carbon substrate	Exchange	Metabolic network	Extracellular	-10000	10000	No Assignment	No Assignment
R_EX_g3ps_e_	Glycerophosphoserine_exchange	1 M_g3ps_e = 1 M_g3ps_b	1	No Assignment	SBO:0000185	( e0129 )	Exchange carbon substrate	Exchange	Metabolic network	Extracellular	-10000	10000	No Assignment	No Assignment
R_EX_gal_e_	D_Galactose_exchange	1 M_gal_e = 1 M_gal_b	1	No Assignment	SBO:0000185	( e0130 )	Exchange carbon substrate	Exchange	Metabolic network	Extracellular	-10000	10000	No Assignment	No Assignment	Biolog data	Peyraud et al. (this study)	Ralstonia solanacearum GMI1000
R_EX_galct_D_e_	D_Galactarate_exchange	1 M_galct_D_e = 1 M_galct_D_b	1	No Assignment	SBO:0000185	( e0131 )	Exchange carbon substrate	Exchange	Metabolic network	Extracellular	-10000	10000	No Assignment	No Assignment
R_EX_galctn_D_e_	D_Galactonate_exchange	1 M_galctn_D_e = 1 M_galctn_D_b	1	No Assignment	SBO:0000185	( e0132 )	Exchange carbon substrate	Exchange	Metabolic network	Extracellular	-10000	10000	No Assignment	No Assignment
R_EX_galt_e_	Galactitol_exchange	1 M_galt_e = 1 M_galt_b	1	No Assignment	SBO:0000185	( e0133 )	Exchange carbon substrate	Exchange	Metabolic network	Extracellular	-10000	10000	No Assignment	No Assignment	Biolog data	Peyraud et al. (this study)	Ralstonia solanacearum GMI1000
R_EX_galur_e_	D_Galacturonate_exchange	1 M_galur_e = 1 M_galur_b	1	No Assignment	SBO:0000185	( e0134 )	Exchange carbon substrate	Exchange	Metabolic network	Extracellular	-10000	10000	No Assignment	No Assignment	Biolog data	Peyraud et al. (this study)	Ralstonia solanacearum GMI1000
R_EX_galur2u_e_	1_4_a_D_galacturonate__2_units__exchange	1 M_galur2u_e = 1 M_galur2u_b	1	No Assignment	SBO:0000185	( e0135 )	Exchange carbon substrate	Exchange	Metabolic network	Extracellular	-10000	10000	No Assignment	No Assignment
R_EX_galur3u_e_	1_4_a_D_galacturonate__3_units__exchange	1 M_galur3u_e = 1 M_galur3u_b	1	No Assignment	SBO:0000185	( e0136 )	Exchange carbon substrate	Exchange	Metabolic network	Extracellular	-10000	10000	No Assignment	No Assignment
R_EX_glc_e_	D_Glucose_exchange	1 M_glc_D_e = 1 M_glc_D_b	1	No Assignment	SBO:0000185	( e0138 )	Exchange carbon substrate	Exchange	Metabolic network	Extracellular	-10000	10000	No Assignment	No Assignment	Biolog data	Peyraud et al. (this study)	Ralstonia solanacearum GMI1000
R_EX_glcn_e_	D_Gluconate_exchange	1 M_glcn_e = 1 M_glcn_b	1	No Assignment	SBO:0000185	( e0139 )	Exchange carbon substrate	Exchange	Metabolic network	Extracellular	-10000	10000	No Assignment	No Assignment	Biolog data	Peyraud et al. (this study)	Ralstonia solanacearum GMI1000
R_EX_glcr_e_	D_Glucarate_exchange	1 M_glcr_e = 1 M_glcr_b	1	No Assignment	SBO:0000185	( e0140 )	Exchange carbon substrate	Exchange	Metabolic network	Extracellular	-10000	10000	No Assignment	No Assignment	Biolog data	Peyraud et al. (this study)	Ralstonia solanacearum GMI1000
R_EX_glcur_e_	D_Glucuronate_exchange	1 M_glcur_e = 1 M_glcur_b	1	No Assignment	SBO:0000185	( e0141 )	Exchange carbon substrate	Exchange	Metabolic network	Extracellular	-10000	10000	No Assignment	No Assignment	Biolog data	Peyraud et al. (this study)	Ralstonia solanacearum GMI1000
R_EX_gln_L_e_	L_Glutamine_exchange	1 M_gln_L_e = 1 M_gln_L_b	1	No Assignment	SBO:0000185	( e0142 )	Exchange carbon substrate	Exchange	Metabolic network	Extracellular	-10000	10000	No Assignment	No Assignment	Biolog data	Peyraud et al. (this study)	Ralstonia solanacearum GMI1000
R_EX_gln_L_glu_L_e_	Dipeptide__gln_glu_exchange	1 M_gln_L_glu_L_e = 1 M_gln_L_glu_L_b	1	No Assignment	SBO:0000185	( e0143 )	Exchange carbon substrate	Exchange	Metabolic network	Extracellular	-10000	10000	No Assignment	No Assignment	Biolog data	Peyraud et al. (this study)	Ralstonia solanacearum GMI1000
R_EX_gln_L_gly_e_	Dipeptide__gln_gly_exchange	1 M_gln_L_gly_e = 1 M_gln_L_gly_b	1	No Assignment	SBO:0000185	( e0144 )	Exchange carbon substrate	Exchange	Metabolic network	Extracellular	-10000	10000	No Assignment	No Assignment	Biolog data	Peyraud et al. (this study)	Ralstonia solanacearum GMI1000
R_EX_glu_D_e_	R_D_Glutamate_exchange	1 M_glu_D_e = 1 M_glu_D_b	1	No Assignment	SBO:0000185	( e0145 )	Exchange carbon substrate	Exchange	Metabolic network	Extracellular	-10000	10000	No Assignment	No Assignment	Biolog data	Peyraud et al. (this study)	Ralstonia solanacearum GMI1000
R_EX_glu_L_e_	L_Glutamate_exchange	1 M_glu_L_e = 1 M_glu_L_b	1	No Assignment	SBO:0000185	( e0146 )	Exchange carbon substrate	Exchange	Metabolic network	Extracellular	-10000	10000	No Assignment	No Assignment	Biolog data	Peyraud et al. (this study)	Ralstonia solanacearum GMI1000
R_EX_gly_e_	glycine_exchange	1 M_gly_e = 1 M_gly_b	1	No Assignment	SBO:0000185	( e0147 )	Exchange carbon substrate	Exchange	Metabolic network	Extracellular	-10000	10000	No Assignment	No Assignment	Biolog data	Peyraud et al. (this study)	Ralstonia solanacearum GMI1000
R_EX_gly_gln_L_e_	Dipeptide__gly_gln_exchange	1 M_gly_gln_L_e = 1 M_gly_gln_L_b	1	No Assignment	SBO:0000185	( e0067 )	Exchange carbon substrate	Exchange	Metabolic network	Extracellular	-10000	10000	No Assignment	No Assignment	Biolog data	Peyraud et al. (this study)	Ralstonia solanacearum GMI1000
R_EX_glyb_e_	Glycine_betaine_exchange	1 M_glyb_e = 1 M_glyb_b	1	No Assignment	SBO:0000185	( e0148 )	Exchange osmoprotectant	Exchange	Metabolic network	Extracellular	-10000	10000	No Assignment	No Assignment
R_EX_glyc_e_	Glycerol_exchange	1 M_glyc_e = 1 M_glyc_b	1	No Assignment	SBO:0000185	( e0149 )	Exchange carbon substrate	Exchange	Metabolic network	Extracellular	-10000	10000	No Assignment	No Assignment	Biolog data	Peyraud et al. (this study)	Ralstonia solanacearum GMI1000
R_EX_glyc_R_e_	R__Glycerate_exchange	1 M_glyc_R_e = 1 M_glyc_R_b	1	No Assignment	SBO:0000185	( e0150 )	Exchange carbon substrate	Exchange	Metabolic network	Extracellular	-10000	10000	No Assignment	No Assignment
R_EX_glyc2p_e_	sn_Glycerol_2_phosphate_exchange	1 M_glyc2p_e = 1 M_glyc2p_b	1	No Assignment	SBO:0000185	( e0151 )	Exchange carbon substrate	Exchange	Metabolic network	Extracellular	-10000	10000	No Assignment	No Assignment
R_EX_glyc3p_e_	sn_Glycerol_3_phosphate_exchange	1 M_glyc3p_e = 1 M_glyc3p_b	1	No Assignment	SBO:0000185	( e0152 )	Exchange carbon substrate	Exchange	Metabolic network	Extracellular	-10000	10000	No Assignment	No Assignment
R_EX_glyclt_e_	Glycolate_exchange	1 M_glyclt_e = 1 M_glyclt_b	1	No Assignment	SBO:0000185	( e0153 )	Exchange carbon substrate	Exchange	Metabolic network	Extracellular	-10000	10000	No Assignment	No Assignment	Biolog data	Peyraud et al. (this study)	Ralstonia solanacearum GMI1000
R_EX_gnid_e_	Guanidine_exchange	1 M_gnid_e = 1 M_gnid_b	1	No Assignment	SBO:0000185	( e0154 )	Exchange carbon substrate	Exchange	Metabolic network	Extracellular	-10000	10000	No Assignment	No Assignment
R_EX_gsn_e_	Guanosine_exchange	1 M_gsn_e = 1 M_gsn_b	1	No Assignment	SBO:0000185	( e0155 )	Exchange nitrogen substrate	Exchange	Metabolic network	Extracellular	-10000	10000	No Assignment	No Assignment	Biolog data	Peyraud et al. (this study)	Ralstonia solanacearum GMI1000
R_EX_gthox_e_	Oxidized_glutathione_exchange	1 M_gthox_e = 1 M_gthox_b	1	No Assignment	SBO:0000185	( e0156 )	Exchange ion substrate	Exchange	Metabolic network	Extracellular	-10000	10000	No Assignment	No Assignment	Biolog data	Peyraud et al. (this study)	Ralstonia solanacearum GMI1000
R_EX_gthrd_e_	Reduced_glutathione_exchange	1 M_gthrd_e = 1 M_gthrd_b	1	No Assignment	SBO:0000185	( e0157 )	Exchange ion substrate	Exchange	Metabolic network	Extracellular	-10000	10000	No Assignment	No Assignment	Biolog data	Peyraud et al. (this study)	Ralstonia solanacearum GMI1000
R_EX_h_e_	H__exchange	1 M_h_e = 1 M_h_b	1	No Assignment	SBO:0000185	( e0158 )	Exchange ion substrate	Exchange	Metabolic network	Extracellular	-10000	10000	No Assignment	No Assignment
R_EX_h2o_e_	H2O_exchange	1 M_h2o_e = 1 M_h2o_b	1	No Assignment	SBO:0000185	( e0159 )	Exchange ion substrate	Exchange	Metabolic network	Extracellular	-10000	10000	No Assignment	No Assignment
R_EX_h2o2_e_	Hydrogen_peroxide_exchange	1 M_h2o2_e = 1 M_h2o2_b	1	No Assignment	SBO:0000185	( e0160 )	Exchange ROS	Exchange	Metabolic network	Extracellular	-10000	10000	No Assignment	No Assignment		Mandal et al. (2011) PlantPhysiolBiochem	Ralstonia solanacearum	21093281
R_EX_h2s_e_	Hydrogen_sulfide_exchange	1 M_h2s_e = 1 M_h2s_b	1	No Assignment	SBO:0000185	( e0161 )	Exchange ion substrate	Exchange	Metabolic network	Extracellular	-10000	10000	No Assignment	No Assignment
R_EX_hdca_e_	Hexadecanoate__n_C16_0__exchange	1 M_hdca_e = 1 M_hdca_b	1	No Assignment	SBO:0000185	( e0162 )	Exchange carbon substrate	Exchange	Metabolic network	Extracellular	-10000	10000	No Assignment	No Assignment
R_EX_hdcea_e_	hexadecenoate__n_C16_1__exchange	1 M_hdcea_e = 1 M_hdcea_b	1	No Assignment	SBO:0000185	( e0163 )	Exchange carbon substrate	Exchange	Metabolic network	Extracellular	-10000	10000	No Assignment	No Assignment
R_EX_hepthslac_e_	C7_homoserine_lactone_exchange	1 M_hepthslac_e = 1 M_hepthslac_b	1	No Assignment	SBO:0000185	( e0164 )	Exchange quorum sensing	Exchange	Metabolic network	Extracellular	-10000	10000	No Assignment	No Assignment
R_EX_hexhslac_e_	C6_homoserine_lactone_exchange	1 M_hexhslac_e = 1 M_hexhslac_b	1	No Assignment	SBO:0000185	( e0165 )	Exchange quorum sensing	Exchange	Metabolic network	Extracellular	-10000	10000	No Assignment	No Assignment		Flavier et al. (1997) Jbact	Ralstonia solanacearum AW	9371457
R_EX_hg2_e_	Hg2__exchange	1 M_hg2_e = 1 M_hg2_b	1	No Assignment	SBO:0000185	( e0166 )	Exchange ion substrate	Exchange	Metabolic network	Extracellular	-10000	10000	No Assignment	No Assignment
R_EX_his_L_e_	L_Histidine_exchange	1 M_his_L_e = 1 M_his_L_b	1	No Assignment	SBO:0000185	( e0167 )	Exchange carbon substrate	Exchange	Metabolic network	Extracellular	-10000	10000	No Assignment	No Assignment	Biolog data	Peyraud et al. (this study)	Ralstonia solanacearum GMI1000
R_EX_hom_L_e_	L_Homoserine_exchange	1 M_hom_L_e = 1 M_hom_L_b	1	No Assignment	SBO:0000185	( e0168 )	Exchange carbon substrate	Exchange	Metabolic network	Extracellular	-10000	10000	No Assignment	No Assignment
R_EX_hpa_e_	Heptanoate__n_C7_0__exchange	1 M_hpa_e = 1 M_hpa_b	1	No Assignment	SBO:0000185	( e0169 )	Exchange carbon substrate	Exchange	Metabolic network	Extracellular	-10000	10000	No Assignment	No Assignment
R_EX_hphead_e_	p_hydroxyphenylacetatmide_exchange	1 M_hphead_e = 1 M_hphead_b	1	No Assignment	SBO:0000185	( e0170 )	Exchange carbon substrate	Exchange	Metabolic network	Extracellular	-10000	10000	No Assignment	No Assignment	RSc3151 need to be activated proteolytically. the oxidation reaction represent only 7.7%	Kurosawa et al. (2009) JBiochem	Ralstonia solanacearum UW551	19304791
R_EX_hslac_e_	homoserine_lactone_exchange	1 M_hslac_e = 1 M_hslac_b	1	No Assignment	SBO:0000185	( e0171 )	Exchange secondary metabolites	Exchange	Metabolic network	Extracellular	-10000	10000	No Assignment	No Assignment		Chen et al. (2009) BMCMicrobiol	Ralstonia solanacearum GMI1000	19426552
R_EX_hxa_e_	Hexanoate__n_C6_0__exchange	1 M_hxa_e = 1 M_hxa_b	1	No Assignment	SBO:0000185	( e0172 )	Exchange carbon substrate	Exchange	Metabolic network	Extracellular	-10000	10000	No Assignment	No Assignment	Biolog data	Peyraud et al. (this study)	Ralstonia solanacearum GMI1000
R_EX_hxan_e_	Hypoxanthine_exchange	1 M_hxan_e = 1 M_hxan_b	1	No Assignment	SBO:0000185	( e0173 )	Exchange carbon substrate	Exchange	Metabolic network	Extracellular	-10000	10000	No Assignment	No Assignment
R_EX_iad_e_	Indole_3_acetamide_exchange	1 M_iad_e = 1 M_iad_b	1	No Assignment	SBO:0000185	( e0174 )	Exchange phytohormone	Exchange	Metabolic network	Extracellular	-10000	10000	No Assignment	No Assignment
R_EX_id3acald_e_	indole_3_acetaldehyde_exchange	1 M_id3acald_e = 1 M_id3acald_b	1	No Assignment	SBO:0000185	( e0175 )	Exchange phytohormone	Exchange	Metabolic network	Extracellular	-10000	10000	No Assignment	No Assignment
R_EX_idon_L_e_	L_Idonate_exchange	1 M_idon_L_e = 1 M_idon_L_b	1	No Assignment	SBO:0000185	( e0176 )	Exchange carbon substrate	Exchange	Metabolic network	Extracellular	-10000	10000	No Assignment	No Assignment
R_EX_ile_L_e_	L_isoleucine_exchange	1 M_ile_L_e = 1 M_ile_L_b	1	No Assignment	SBO:0000185	( e0177 )	Exchange carbon substrate	Exchange	Metabolic network	Extracellular	-10000	10000	No Assignment	No Assignment
R_EX_ind3ac_e_	Indole_3_acetate_exchange	1 M_ind3ac_e = 1 M_ind3ac_b	1	No Assignment	SBO:0000185	( e0178 )	Exchange phytohormone	Exchange	Metabolic network	Extracellular	-10000	10000	No Assignment	No Assignment
R_EX_ind3acnl_e_	Indole_3_acetonitrile_exchange	1 M_ind3acnl_e = 1 M_ind3acnl_b	1	No Assignment	SBO:0000185	( e0179 )	Exchange phytohormone	Exchange	Metabolic network	Extracellular	-10000	10000	No Assignment	No Assignment
R_EX_indpyr_e_	Indolepyruvate_exchange	1 M_indpyr_e = 1 M_indpyr_b	1	No Assignment	SBO:0000185	( e0180 )	Exchange carbon substrate	Exchange	Metabolic network	Extracellular	-10000	10000	No Assignment	No Assignment
R_EX_inost_e_	myo_Inositol_exchange	1 M_inost_e = 1 M_inost_b	1	No Assignment	SBO:0000185	( e0181 )	Exchange carbon substrate	Exchange	Metabolic network	Extracellular	-10000	10000	No Assignment	No Assignment	Biolog data	Peyraud et al. (this study)	Ralstonia solanacearum GMI1000
R_EX_ins_e_	Inosine_exchange	1 M_ins_e = 1 M_ins_b	1	No Assignment	SBO:0000185	( e0182 )	Exchange nitrogen substrate	Exchange	Metabolic network	Extracellular	-10000	10000	No Assignment	No Assignment	Biolog data	Peyraud et al. (this study)	Ralstonia solanacearum GMI1000
R_EX_isetac_e_	Isethionic_acid_exchange	1 M_isetac_e = 1 M_isetac_b	1	No Assignment	SBO:0000185	( e0183 )	Exchange carbon substrate	Exchange	Metabolic network	Extracellular	-10000	10000	No Assignment	No Assignment
R_EX_k_e_	K__exchange	1 M_k_e = 1 M_k_b	1	No Assignment	SBO:0000185	( e0184 )	Exchange ion substrate	Exchange	Metabolic network	Extracellular	-10000	10000	No Assignment	No Assignment
R_EX_L_dpchrm_e_	L_dopachrome_exchange	1 M_L_dpchrm_e = 1 M_L_dpchrm_b	1	No Assignment	SBO:0000185	( e0185 )	Exchange secondary metabolites	Exchange	Metabolic network	Extracellular	-10000	10000	No Assignment	No Assignment
R_EX_lac_D_e_	D_lactate_exchange	1 M_lac_D_e = 1 M_lac_D_b	1	No Assignment	SBO:0000185	( e0186 )	Exchange carbon substrate	Exchange	Metabolic network	Extracellular	-10000	10000	No Assignment	No Assignment
R_EX_lac_L_e_	L_Lactate_exchange	1 M_lac_L_e = 1 M_lac_L_b	1	No Assignment	SBO:0000185	( e0187 )	Exchange carbon substrate	Exchange	Metabolic network	Extracellular	-10000	10000	No Assignment	No Assignment	Biolog data	Peyraud et al. (this study)	Ralstonia solanacearum GMI1000
R_EX_leu_L_e_	L_Leucine_exchange	1 M_leu_L_e = 1 M_leu_L_b	1	No Assignment	SBO:0000185	( e0188 )	Exchange carbon substrate	Exchange	Metabolic network	Extracellular	-10000	10000	No Assignment	No Assignment
R_EX_lys_L_e_	L_Lysine_exchange	1 M_lys_L_e = 1 M_lys_L_b	1	No Assignment	SBO:0000185	( e0189 )	Exchange carbon substrate	Exchange	Metabolic network	Extracellular	-10000	10000	No Assignment	No Assignment
R_EX_mal_L_e_	L_Malate_exchange	1 M_mal_L_e = 1 M_mal_L_b	1	No Assignment	SBO:0000185	( e0190 )	Exchange carbon substrate	Exchange	Metabolic network	Extracellular	-10000	10000	No Assignment	No Assignment	Biolog data	Peyraud et al. (this study)	Ralstonia solanacearum GMI1000
R_EX_mccdn_e_	micacocidin_exchange	1 M_mccdn_e = 1 M_mccdn_b	1	No Assignment	SBO:0000185	( e0191 )	Exchange cofactor substrate	Exchange	Metabolic network	Extracellular	-10000	10000	No Assignment	No Assignment		Kreutzer et al. (2011) Appl.Environ.Microbiol.	Ralstonia solanacearum GMI1000	21724891
R_EX_melanin_e_	Melanin_exchange	1 M_melanin_e = 1 M_melanin_b	1	No Assignment	SBO:0000185	( e0192 )	Exchange secondary metabolites	Exchange	Metabolic network	Extracellular	-10000	10000	No Assignment	No Assignment		Hernandez-romero et al. (2005) ApplEnvironMicrobiol	Ralstonia solanacearum GMI1000	16269713
R_EX_meoh_e_	methanol_exchange	1 M_meoh_e = 1 M_meoh_b	1	No Assignment	SBO:0000185	( e0193 )	Exchange carbon substrate	Exchange	Metabolic network	Extracellular	-10000	10000	No Assignment	No Assignment
R_EX_mepyr_e_	methylpyruvate_exchange	1 M_mepyr_e = 1 M_mepyr_b	1	No Assignment	SBO:0000185	( e0194 )	Exchange carbon substrate	Exchange	Metabolic network	Extracellular	-10000	10000	No Assignment	No Assignment	Biolog data	Peyraud et al. (this study)	Ralstonia solanacearum GMI1000
R_EX_mesucc_e_	mono_methylsuccinate_exchange	1 M_mesucc_e = 1 M_mesucc_b	1	No Assignment	SBO:0000185	( e0195 )	Exchange carbon substrate	Exchange	Metabolic network	Extracellular	-10000	10000	No Assignment	No Assignment	Biolog data	Peyraud et al. (this study)	Ralstonia solanacearum GMI1000
R_EX_met_L_ala_L_e_	Dipeptide__met_ala_exchange	1 M_met_L_ala_L_e = 1 M_met_L_ala_L_b	1	No Assignment	SBO:0000185	( e0067 )	Exchange carbon substrate	Exchange	Metabolic network	Extracellular	-10000	10000	No Assignment	No Assignment	Biolog data	Peyraud et al. (this study)	Ralstonia solanacearum GMI1000
R_EX_met_L_e_	L_Methionine_exchange	1 M_met_L_e = 1 M_met_L_b	1	No Assignment	SBO:0000185	( e0196 )	Exchange carbon substrate	Exchange	Metabolic network	Extracellular	-10000	10000	No Assignment	No Assignment
R_EX_mg2_e_	Mg_exchange	1 M_mg2_e = 1 M_mg2_b	1	No Assignment	SBO:0000185	( e0197 )	Exchange ion substrate	Exchange	Metabolic network	Extracellular	-10000	10000	No Assignment	No Assignment
R_EX_mincyc_e_	Minocycline_exchange	1 M_mincyc_e = 1 M_mincyc_b	1	No Assignment	SBO:0000185	( e0198 )	Exchange antibiotic compound	Exchange	Metabolic network	Extracellular	-10000	10000	No Assignment	No Assignment
R_EX_mn2_e_	Mn2__exchange	1 M_mn2_e = 1 M_mn2_b	1	No Assignment	SBO:0000185	( e0199 )	Exchange ion substrate	Exchange	Metabolic network	Extracellular	-10000	10000	No Assignment	No Assignment
R_EX_mnl_e_	D_Mannitol_exchange	1 M_mnl_e = 1 M_mnl_b	1	No Assignment	SBO:0000185	( e0200 )	Exchange carbon substrate	Exchange	Metabolic network	Extracellular	-10000	10000	No Assignment	No Assignment	Biolog data	Peyraud et al. (this study)	Ralstonia solanacearum GMI1000
R_EX_mobd_e_	Molybdate_exchange	1 M_mobd_e = 1 M_mobd_b	1	No Assignment	SBO:0000185	( e0201 )	Exchange ion substrate	Exchange	Metabolic network	Extracellular	-10000	10000	No Assignment	No Assignment
R_EX_mso3_e_	methanesulfonate_exchange	1 M_mso3_e = 1 M_mso3_b	1	No Assignment	SBO:0000185	( e0202 )	Exchange carbon substrate	Exchange	Metabolic network	Extracellular	-10000	10000	No Assignment	No Assignment
R_EX_n2_e_	N2_exchange	1 M_n2_e = 1 M_n2_b	1	No Assignment	SBO:0000185	( e0203 )	Exchange ion substrate	Exchange	Metabolic network	Extracellular	-10000	10000	No Assignment	No Assignment
R_EX_na1_e_	Sodium_exchange	1 M_na1_e = 1 M_na1_b	1	No Assignment	SBO:0000185	( e0204 )	Exchange ion substrate	Exchange	Metabolic network	Extracellular	-10000	10000	No Assignment	No Assignment
R_EX_nac_e_	Nicotinate_exchange	1 M_nac_e = 1 M_nac_b	1	No Assignment	SBO:0000185	( e0205 )	Exchange cofactor substrate	Exchange	Metabolic network	Extracellular	-10000	10000	No Assignment	No Assignment		Jeanguenin et al. (2011) Funct Integr Genomics	Ralstonia solanacearum	21953179
R_EX_Naldx_e_	Nalidixate_exchange	1 M_naldx_e = 1 M_naldx_b	1	No Assignment	SBO:0000185	( e0206 )	Exchange antibiotic compound	Exchange	Metabolic network	Extracellular	-10000	10000	No Assignment	No Assignment	minimal inhibitory concentration : 62.5 mg/L	Brown et al. (2007) ApplEnvironMicrobiol	Ralstonia solanacearum K60	17337552
R_EX_nh4_e_	Ammonia_exchange	1 M_nh4_e = 1 M_nh4_b	1	No Assignment	SBO:0000185	( e0207 )	Exchange ion substrate	Exchange	Metabolic network	Extracellular	-10000	10000	No Assignment	No Assignment	Biolog data	Peyraud et al. (this study)	Ralstonia solanacearum GMI1000
R_EX_ni2_e_	Ni2__exchange	1 M_ni2_e = 1 M_ni2_b	1	No Assignment	SBO:0000185	( e0208 )	Exchange ion substrate	Exchange	Metabolic network	Extracellular	-10000	10000	No Assignment	No Assignment
R_EX_no_e_	Nitric_oxide_exchange	1 M_no_e = 1 M_no_b	1	No Assignment	SBO:0000185	( e0209 )	Exchange ROS	Exchange	Metabolic network	Extracellular	-10000	10000	No Assignment	No Assignment
R_EX_no2_e_	Nitrite_exchange	1 M_no2_e = 1 M_no2_b	1	No Assignment	SBO:0000185	( e0210 )	Exchange ion substrate	Exchange	Metabolic network	Extracellular	-10000	10000	No Assignment	No Assignment	Biolog data	Peyraud et al. (this study)	Ralstonia solanacearum GMI1000
R_EX_no2r_e_	nitrogen_dioxide_radical_exchange	1 M_no2r_e = 1 M_no2r_b	1	No Assignment	SBO:0000185	( e0211 )	Exchange ROS	Exchange	Metabolic network	Extracellular	-10000	10000	No Assignment	No Assignment
R_EX_no3_e_	Nitrate_exchange	1 M_no3_e = 1 M_no3_b	1	No Assignment	SBO:0000185	( e0212 )	Exchange ion substrate	Exchange	Metabolic network	Extracellular	-10000	10000	No Assignment	No Assignment	Biolog data	Peyraud et al. (this study)	Ralstonia solanacearum GMI1000
R_EX_novbcn_e_	Novobiocin_exchange	1 M_novbcn_e = 1 M_novbcn_b	1	No Assignment	SBO:0000185	( e0213 )	Exchange antibiotic compound	Exchange	Metabolic network	Extracellular	-10000	10000	No Assignment	No Assignment
R_EX_o2_e_	O2_exchange	1 M_o2_e = 1 M_o2_b	1	No Assignment	SBO:0000185	( e0214 )	Exchange ion substrate	Exchange	Metabolic network	Extracellular	-10000	10000	No Assignment	No Assignment
R_EX_o2s_e_	Superoxide_anion_exchange	1 M_o2s_e = 1 M_o2s_b	1	No Assignment	SBO:0000185	( e0215 )	Exchange ROS	Exchange	Metabolic network	Extracellular	-10000	10000	No Assignment	No Assignment		Mandal et al. (2011) PlantPhysiolBiochem	Ralstonia solanacearum	21093281
R_EX_ocdca_e_	octadecanoate__n_C18_0__exchange	1 M_ocdca_e = 1 M_ocdca_b	1	No Assignment	SBO:0000185	( e0216 )	Exchange carbon substrate	Exchange	Metabolic network	Extracellular	-10000	10000	No Assignment	No Assignment
R_EX_ocdcea_e_	octadecenoate__n_C18_1__exchange	1 M_ocdcea_e = 1 M_ocdcea_b	1	No Assignment	SBO:0000185	( e0217 )	Exchange carbon substrate	Exchange	Metabolic network	Extracellular	-10000	10000	No Assignment	No Assignment
R_EX_ochslac_e_	C8_homoserine_lactone_exchange	1 M_ochslac_e = 1 M_ochslac_b	1	No Assignment	SBO:0000185	( e0218 )	Exchange quorum sensing	Exchange	Metabolic network	Extracellular	-10000	10000	No Assignment	No Assignment		Flavier et al. (1997) Jbact	Ralstonia solanacearum AW	9371457
R_EX_octa_e_	octanoate__n_C8_0__exchange	1 M_octa_e = 1 M_octa_b	1	No Assignment	SBO:0000185	( e0219 )	Exchange carbon substrate	Exchange	Metabolic network	Extracellular	-10000	10000	No Assignment	No Assignment
R_EX_ohr_e_	hydroxyl_radical_exchange	1 M_ohr_e = 1 M_ohr_b	1	No Assignment	SBO:0000185	( e0220 )	Exchange ROS	Exchange	Metabolic network	Extracellular	-10000	10000	No Assignment	No Assignment
R_EX_orn_e_	ornithine_exchange	1 M_orn_e = 1 M_orn_b	1	No Assignment	SBO:0000185	( e0221 )	Exchange carbon substrate	Exchange	Metabolic network	Extracellular	-10000	10000	No Assignment	No Assignment
R_EX_orot_e_	Orotate_exchange	1 M_orot_e = 1 M_orot_b	1	No Assignment	SBO:0000185	( e0222 )	Exchange carbon substrate	Exchange	Metabolic network	Extracellular	-10000	10000	No Assignment	No Assignment
R_EX_pa120_e_	phosphatidate__n_C12_0_exchange	1 M_pa120_e = 1 M_pa120_b	1	No Assignment	SBO:0000185	( e0223 )	Exchange carbon substrate	Exchange	Metabolic network	Extracellular	-10000	10000	No Assignment	No Assignment
R_EX_pa140_e_	phosphatidate__n_C14_0_exchange	1 M_pa140_e = 1 M_pa140_b	1	No Assignment	SBO:0000185	( e0224 )	Exchange carbon substrate	Exchange	Metabolic network	Extracellular	-10000	10000	No Assignment	No Assignment
R_EX_pa141_e_	phosphatidate__n_C14_1_exchange	1 M_pa141_e = 1 M_pa141_b	1	No Assignment	SBO:0000185	( e0225 )	Exchange carbon substrate	Exchange	Metabolic network	Extracellular	-10000	10000	No Assignment	No Assignment
R_EX_pa160_e_	phosphatidate__n_C16_0_exchange	1 M_pa160_e = 1 M_pa160_b	1	No Assignment	SBO:0000185	( e0226 )	Exchange carbon substrate	Exchange	Metabolic network	Extracellular	-10000	10000	No Assignment	No Assignment
R_EX_pa161_e_	phosphatidate__n_C16_1_exchange	1 M_pa161_e = 1 M_pa161_b	1	No Assignment	SBO:0000185	( e0227 )	Exchange carbon substrate	Exchange	Metabolic network	Extracellular	-10000	10000	No Assignment	No Assignment
R_EX_pa180_e_	phosphatidate__n_C18_0_exchange	1 M_pa180_e = 1 M_pa180_b	1	No Assignment	SBO:0000185	( e0228 )	Exchange carbon substrate	Exchange	Metabolic network	Extracellular	-10000	10000	No Assignment	No Assignment
R_EX_pa181_e_	phosphatidate__n_C18_1_exchange	1 M_pa181_e = 1 M_pa181_b	1	No Assignment	SBO:0000185	( e0229 )	Exchange carbon substrate	Exchange	Metabolic network	Extracellular	-10000	10000	No Assignment	No Assignment
R_EX_pac_e_	Phenylacetic_acid_exchange	1 M_pac_e = 1 M_pac_b	1	No Assignment	SBO:0000185	( e0230 )	Exchange carbon substrate	Exchange	Metabolic network	Extracellular	-10000	10000	No Assignment	No Assignment		Agrawal et al. (1996) AppBiochemBiotech	Ralstonia solanacearum	10.1007/BF02787809
R_EX_pad_e_	2_phenylacetamide_exchange	1 M_pad_e = 1 M_pad_b	1	No Assignment	SBO:0000185	( e0231 )	Exchange carbon substrate	Exchange	Metabolic network	Extracellular	-10000	10000	No Assignment	No Assignment
R_EX_pc120_e_	Phosphatidylcholine__n_C12_0_exchange	1 M_pc120_e = 1 M_pc120_b	1	No Assignment	SBO:0000185	( e0233 )	Exchange carbon substrate	Exchange	Metabolic network	Extracellular	-10000	10000	No Assignment	No Assignment
R_EX_pc140_e_	Phosphatidylcholine__n_C14_0_exchange	1 M_pc140_e = 1 M_pc140_b	1	No Assignment	SBO:0000185	( e0234 )	Exchange carbon substrate	Exchange	Metabolic network	Extracellular	-10000	10000	No Assignment	No Assignment
R_EX_pc141_e_	Phosphatidylcholine__n_C14_1_exchange	1 M_pc141_e = 1 M_pc141_b	1	No Assignment	SBO:0000185	( e0235 )	Exchange carbon substrate	Exchange	Metabolic network	Extracellular	-10000	10000	No Assignment	No Assignment
R_EX_pc160_e_	Phosphatidylcholine__n_C16_0_exchange	1 M_pc160_e = 1 M_pc160_b	1	No Assignment	SBO:0000185	( e0236 )	Exchange carbon substrate	Exchange	Metabolic network	Extracellular	-10000	10000	No Assignment	No Assignment
R_EX_pc161_e_	Phosphatidylcholine__n_C16_1_exchange	1 M_pc161_e = 1 M_pc161_b	1	No Assignment	SBO:0000185	( e0237 )	Exchange carbon substrate	Exchange	Metabolic network	Extracellular	-10000	10000	No Assignment	No Assignment
R_EX_pc180_e_	Phosphatidylcholine__n_C18_0_exchange	1 M_pc180_e = 1 M_pc180_b	1	No Assignment	SBO:0000185	( e0238 )	Exchange carbon substrate	Exchange	Metabolic network	Extracellular	-10000	10000	No Assignment	No Assignment
R_EX_pc181_e_	Phosphatidylcholine__n_C18_1_exchange	1 M_pc181_e = 1 M_pc181_b	1	No Assignment	SBO:0000185	( e0239 )	Exchange carbon substrate	Exchange	Metabolic network	Extracellular	-10000	10000	No Assignment	No Assignment
R_EX_pencil_e_	Penicillin_exchange	1 M_pencil_e = 1 M_pencil_b	1	No Assignment	SBO:0000185	( e0260 )	Exchange antibiotic compound	Exchange	Metabolic network	Extracellular	-10000	10000	No Assignment	No Assignment	minimal inhibitory concentration : 62.5 mg/L	Brown et al. (2007) ApplEnvironMicrobiol	Ralstonia solanacearum K60	17337552
R_EX_pencilca_e	Penicilloic_acid_exchange	1 M_pencilca_e = 1 M_pencilca_b	1	No Assignment	SBO:0000185	( e0261 )	Exchange antibiotic compound	Exchange	Metabolic network	Extracellular	-10000	10000	No Assignment	No Assignment
R_EX_phe_L_e_	L_Phenylalanine_exchange	1 M_phe_L_e = 1 M_phe_L_b	1	No Assignment	SBO:0000185	( e0264 )	Exchange carbon substrate	Exchange	Metabolic network	Extracellular	-10000	10000	No Assignment	No Assignment
R_EX_pi_e_	Phosphate_exchange	1 M_pi_e = 1 M_pi_b	1	No Assignment	SBO:0000185	( e0265 )	Exchange ion substrate	Exchange	Metabolic network	Extracellular	-10000	10000	No Assignment	No Assignment
R_EX_pnto_R_e_	R__Pantothenate_exchange	1 M_pnto_R_e = 1 M_pnto_R_b	1	No Assignment	SBO:0000185	( e0266 )	Exchange cofactor substrate	Exchange	Metabolic network	Extracellular	-10000	10000	No Assignment	No Assignment
R_EX_ppa_e_	Propionate_exchange	1 M_ppa_e = 1 M_ppa_b	1	No Assignment	SBO:0000185	( e0268 )	Exchange carbon substrate	Exchange	Metabolic network	Extracellular	-10000	10000	No Assignment	No Assignment	Biolog data	Peyraud et al. (this study)	Ralstonia solanacearum GMI1000
R_EX_pro_L_e_	L_Proline_exchange	1 M_pro_L_e = 1 M_pro_L_b	1	No Assignment	SBO:0000185	( e0269 )	Exchange carbon substrate	Exchange	Metabolic network	Extracellular	-10000	10000	No Assignment	No Assignment	Biolog data	Peyraud et al. (this study)	Ralstonia solanacearum GMI1000
R_EX_ptrc_e_	Putrescine_exchange	1 M_ptrc_e = 1 M_ptrc_b	1	No Assignment	SBO:0000185	( e0316 )	Exchange polyamine substrate	Exchange	Metabolic network	Extracellular	-10000	10000	No Assignment	No Assignment	Biolog data	Peyraud et al. (this study)	Ralstonia solanacearum GMI1000
R_EX_pyr_e_	Pyruvate_exchange	1 M_pyr_e = 1 M_pyr_b	1	No Assignment	SBO:0000185	( e0317 )	Exchange carbon substrate	Exchange	Metabolic network	Extracellular	-10000	10000	No Assignment	No Assignment	Biolog data	Peyraud et al. (this study)	Ralstonia solanacearum GMI1000
R_EX_quin_kt_e_	Quinate_exchange	1 M_quin_kt_e = 1 M_quin_kt_b	1	No Assignment	SBO:0000185	( e0318 )	Exchange carbon substrate	Exchange	Metabolic network	Extracellular	-10000	10000	No Assignment	No Assignment	Biolog data	Peyraud et al. (this study)	Ralstonia solanacearum GMI1000
R_EX_r3rhbb_e_	R__3___R__3_Hydroxybutanoyloxy_butanoate_exchange	1 M_r3rhbb_e = 1 M_r3rhbb_b	1	No Assignment	SBO:0000185	( e0319 )	Exchange carbon substrate	Exchange	Metabolic network	Extracellular	-10000	10000	No Assignment	No Assignment
R_EX_ralf_e_	ralfuranone_exchange	1 M_ralf_e = 1 M_ralf_b	1	No Assignment	SBO:0000185	( e0320 )	Exchange secondary metabolites	Exchange	Metabolic network	Extracellular	-10000	10000	No Assignment	No Assignment		Wackler et al. (2011) Chem.Biol.	Ralstonia solanacearum GMI1000	21439480
R_EX_Resoc_e_	Resorcinol_exchange	1 M_resoc_e = 1 M_resoc_b	1	No Assignment	SBO:0000185	( e0321 )	Exchange antibiotic compound	Exchange	Metabolic network	Extracellular	-10000	10000	No Assignment	No Assignment	minimal inhibitory concentration : 250 mg/L	Brown et al. (2007) ApplEnvironMicrobiol	Ralstonia solanacearum K60	17337552
R_EX_rfamp_e_	Rifampin_exchange	1 M_rfamp_e = 1 M_rfamp_b	1	No Assignment	SBO:0000185	( e0322 )	Exchange antibiotic compound	Exchange	Metabolic network	Extracellular	-10000	10000	No Assignment	No Assignment
R_EX_sbt_D_e_	D_Sorbitol_exchange	1 M_sbt_D_e = 1 M_sbt_D_b	1	No Assignment	SBO:0000185	( e0323 )	Exchange carbon substrate	Exchange	Metabolic network	Extracellular	-10000	10000	No Assignment	No Assignment	Biolog data	Peyraud et al. (this study)	Ralstonia solanacearum GMI1000
R_EX_sel_e_	Selenate_exchange	1 M_sel_e = 1 M_sel_b	1	No Assignment	SBO:0000185	( e0324 )	Exchange ion substrate	Exchange	Metabolic network	Extracellular	-10000	10000	No Assignment	No Assignment
R_EX_ser_L_e_	L_Serine_exchange	1 M_ser_L_e = 1 M_ser_L_b	1	No Assignment	SBO:0000185	( e0325 )	Exchange carbon substrate	Exchange	Metabolic network	Extracellular	-10000	10000	No Assignment	No Assignment	Biolog data	Peyraud et al. (this study)	Ralstonia solanacearum GMI1000
R_EX_skm_e_	Shikimate_exchange	1 M_skm_e = 1 M_skm_b	1	No Assignment	SBO:0000185	( e0326 )	Exchange carbon substrate	Exchange	Metabolic network	Outer membrane	-10000	10000	No Assignment	No Assignment
R_EX_slnt_e_	selenite_exchange	1 M_selt_e = 1 M_selt_b	1	No Assignment	SBO:0000185	( e0327 )	Exchange ion substrate	Exchange	Metabolic network	Extracellular	-10000	10000	No Assignment	No Assignment
R_EX_so4_e_	Sulfate_exchange	1 M_so4_e = 1 M_so4_b	1	No Assignment	SBO:0000185	( e0328 )	Exchange ion substrate	Exchange	Metabolic network	Inner membrane	-10000	10000	No Assignment	No Assignment
R_EX_spmd_e_	Spermidine_exchange	1 M_spmd_e = 1 M_spmd_b	1	No Assignment	SBO:0000185	( e0329 )	Exchange polyamine substrate	Exchange	Metabolic network	Extracellular	-10000	10000	No Assignment	No Assignment	Biolog data	Peyraud et al. (this study)	Ralstonia solanacearum GMI1000
R_EX_Ss_e_	Sulfur_exchange	1 M_Ss_e = 1 M_Ss_b	1	No Assignment	SBO:0000185	( e0330 )	Exchange ion substrate	Exchange	Metabolic network	Extracellular	-10000	10000	No Assignment	No Assignment
R_EX_succ_e_	Succinate_exchange	1 M_succ_e = 1 M_succ_b	1	No Assignment	SBO:0000185	( e0331 )	Exchange carbon substrate	Exchange	Metabolic network	Extracellular	-10000	10000	No Assignment	No Assignment	Biolog data	Peyraud et al. (this study)	Ralstonia solanacearum GMI1000
R_EX_sucr_e_	Sucrose_exchange	1 M_sucr_e = 1 M_sucr_b	1	No Assignment	SBO:0000185	( e0332 )	Exchange carbon substrate	Exchange	Metabolic network	Extracellular	-10000	10000	No Assignment	No Assignment	Biolog data	Jacobs et al. (2012) MBio.; Peyraud et al. (this study)	Ralstonia solanacearum UW551; GMI1000	22807564
R_EX_sulfac_e_	sulfoacetate_exchange	1 M_sulfac_e = 1 M_sulfac_b	1	No Assignment	SBO:0000185	( e0333 )	Exchange carbon substrate	Exchange	Metabolic network	Extracellular	-10000	10000	No Assignment	No Assignment
R_EX_tartr_L_e_	L_tartrate_exchange	1 M_tartr_L_e = 1 M_tartr_L_b	1	No Assignment	SBO:0000185	( e0421 )	Exchange carbon substrate	Exchange	Metabolic network	Extracellular	-10000	10000	No Assignment	No Assignment	Biolog data	Peyraud et al. (this study)	Ralstonia solanacearum GMI1000
R_EX_taur_e_	Taurine_exchange	1 M_taur_e = 1 M_taur_b	1	No Assignment	SBO:0000185	( e0423 )	Exchange ion substrate	Exchange	Metabolic network	Extracellular	-10000	10000	No Assignment	No Assignment
R_EX_thm_e_	Thiamin_exchange	1 M_thm_e = 1 M_thm_b	1	No Assignment	SBO:0000185	( e0425 )	Exchange cofactor substrate	Exchange	Metabolic network	Extracellular	-10000	10000	No Assignment	No Assignment
R_EX_thr_L_e_	L_Threonine_exchange	1 M_thr_L_e = 1 M_thr_L_b	1	No Assignment	SBO:0000185	( e0426 )	Exchange carbon substrate	Exchange	Metabolic network	Extracellular	-10000	10000	No Assignment	No Assignment	Biolog data	Peyraud et al. (this study)	Ralstonia solanacearum GMI1000
R_EX_tom_e_	Tomatine_exchange	1 M_tom_e = 1 M_tom_b	1	No Assignment	SBO:0000185	( e0427 )	Exchange antibiotic compound	Exchange	Metabolic network	Extracellular	-10000	10000	No Assignment	No Assignment	minimal inhibitory concentration : >250 mg/L	Brown et al. (2007) ApplEnvironMicrobiol	Ralstonia solanacearum K60	17337552
R_EX_tre_e_	Trehalose_exchange	1 M_tre_e = 1 M_tre_b	1	No Assignment	SBO:0000185	( e0428 )	Exchange carbon substrate	Exchange	Metabolic network	Outer membrane	-10000	10000	No Assignment	No Assignment	Biolog data	Peyraud et al. (this study)	Ralstonia solanacearum GMI1000
R_EX_trp_L_e_	L_Tryptophan_exchange	1 M_trp_L_e = 1 M_trp_L_b	1	No Assignment	SBO:0000185	( e0429 )	Exchange carbon substrate	Exchange	Metabolic network	Extracellular	-10000	10000	No Assignment	No Assignment
R_EX_tsul_e_	Thiosulfate_exchange	1 M_tsul_e = 1 M_tsul_b	1	No Assignment	SBO:0000185	( e0430 )	Exchange ion substrate	Exchange	Metabolic network	Extracellular	-10000	10000	No Assignment	No Assignment
R_EX_ttdca_e_	tetradecanoate__n_C14_0__exchange	1 M_ttdca_e = 1 M_ttdca_b	1	No Assignment	SBO:0000185	( e0431 )	Exchange carbon substrate	Exchange	Metabolic network	Extracellular	-10000	10000	No Assignment	No Assignment
R_EX_ttdcea_e_	tetradecenoate__n_C14_1__exchange	1 M_ttdcea_e = 1 M_ttdcea_b	1	No Assignment	SBO:0000185	( e0432 )	Exchange carbon substrate	Exchange	Metabolic network	Extracellular	-10000	10000	No Assignment	No Assignment
R_EX_ttrcyc_e_	Tetracycline_exchange	1 M_ttrcyc_e = 1 M_ttrcyc_b	1	No Assignment	SBO:0000185	( e0433 )	Exchange antibiotic compound	Exchange	Metabolic network	Extracellular	-10000	10000	No Assignment	No Assignment
R_EX_tungs_e_	tungstate_exchange	1 M_tungs_e = 1 M_tungs_b	1	No Assignment	SBO:0000185	( e0434 )	Exchange ion substrate	Exchange	Metabolic network	Extracellular	-10000	10000	No Assignment	No Assignment
R_EX_tyr_L_e_	L_Tyrosine_exchange	1 M_tyr_L_e = 1 M_tyr_L_b	1	No Assignment	SBO:0000185	( e0435 )	Exchange carbon substrate	Exchange	Metabolic network	Extracellular	-10000	10000	No Assignment	No Assignment	Biolog data	Peyraud et al. (this study)	Ralstonia solanacearum GMI1000
R_EX_tzea_e_	cytokinin_exchange	1 M_tzea_e = 1 M_tzea_b	1	No Assignment	SBO:0000185	( e0436 )	Exchange phytohormone	Exchange	Metabolic network	Extracellular	-10000	10000	No Assignment	No Assignment		Akiyoshi et al. (1987) Jbact	Ralstonia solanacearum K60	3624204
R_EX_urea_e	Urea_exchange	1 M_urea_e = 1 M_urea_b	1	No Assignment	SBO:0000185	( e0438 )	Exchange nitrogen substrate	Exchange	Metabolic network	Extracellular	-10000	10000	No Assignment	No Assignment	Biolog data	Peyraud et al. (this study)	Ralstonia solanacearum GMI1000
R_EX_uri_e_	Uridine_exchange	1 M_uri_e = 1 M_uri_b	1	No Assignment	SBO:0000185	( e0439 )	Exchange carbon substrate	Exchange	Metabolic network	Extracellular	-10000	10000	No Assignment	No Assignment
R_EX_val_L_e_	L_Valine_exchange	1 M_val_L_e = 1 M_val_L_b	1	No Assignment	SBO:0000185	( e0440 )	Exchange carbon substrate	Exchange	Metabolic network	Extracellular	-10000	10000	No Assignment	No Assignment
R_EX_xan_e_	Xanthine_exchange	1 M_xan_e = 1 M_xan_b	1	No Assignment	SBO:0000185	( e0441 )	Exchange nitrogen substrate	Exchange	Metabolic network	Extracellular	-10000	10000	No Assignment	No Assignment	Biolog data	Peyraud et al. (this study)	Ralstonia solanacearum GMI1000
R_EX_xtsn_e_	Xanthosine_exchange	1 M_xtsn_e = 1 M_xtsn_b	1	No Assignment	SBO:0000185	( e0454 )	Exchange nitrogen substrate	Exchange	Metabolic network	Extracellular	-10000	10000	No Assignment	No Assignment	Biolog data	Peyraud et al. (this study)	Ralstonia solanacearum GMI1000
R_EX_xylu_D_e_	D_Xylulose_exchange	1 M_xylu_D_e = 1 M_xylu_D_b	1	No Assignment	SBO:0000185	( e0442 )	Exchange carbon substrate	Exchange	Metabolic network	Extracellular	-10000	10000	No Assignment	No Assignment
R_EX_zn2_e_	Zinc_exchange	1 M_zn2_e = 1 M_zn2_b	1	No Assignment	SBO:0000185	( e0443 )	Exchange ion substrate	Exchange	Metabolic network	Extracellular	-10000	10000	No Assignment	No Assignment
R_EXOPP	Exopolyphosphatase	1 M_polypi_c + 9 M_h2o_c = 9 M_h_c + 10 M_pi_c	0	3.6.1.11	SBO:0000167	( RSc1537 ) or ( RSc1204 )	Phosphate metabolism	Ions metabolism	Metabolic network	Cytoplasmic	0	10000	Sequence data (Indentity>45%)	2	arbitrary 10 phosphates were considered to be stored by polyphosphate unit
R_FACOAL100t2pp	fatty_acid_CoA_ligase__decanoate_transport_via_vectoral_Co_A_coupling_	1 M_atp_c + 1 M_dca_p + 1 M_coa_c + 1 M_h_p = 1 M_amp_c + 1 M_ppi_c + 1 M_dcacoa_c + 1 M_h_c	0	6.2.1.3	SBO:0000185	( RSc2857 ) or ( RSc1749 ) or ( RSc0780 ) or ( RSc0064 )	Transport carbon substrate	Transport	Metabolic network	Inner membrane	0	10000	Sequence data (Indentity>45%)	2
R_FACOAL120t2pp	fatty_acid_CoA_ligase__dodecanoate_transport_via_vectoral_Co_A_coupling_	1 M_ddca_p + 1 M_h_p + 1 M_coa_c + 1 M_atp_c = 1 M_ddcacoa_c + 1 M_ppi_c + 1 M_h_c + 1 M_amp_c	0	6.2.1.3	SBO:0000185	( RSc2857 ) or ( RSc1749 ) or ( RSc0780 ) or ( RSc0064 )	Transport carbon substrate	Transport	Metabolic network	Inner membrane	0	10000	Sequence data (Indentity>45%)	2
R_FACOAL140t2pp	fatty_acid_CoA_ligase__tetradecanoate_transport_via_vectoral_Co_A_coupling_	1 M_coa_c + 1 M_h_p + 1 M_ttdca_p + 1 M_atp_c = 1 M_amp_c + 1 M_tdcoa_c + 1 M_ppi_c + 1 M_h_c	0	6.2.1.3	SBO:0000185	( RSc2857 ) or ( RSc1749 ) or ( RSc0780 ) or ( RSc0064 )	Transport carbon substrate	Transport	Metabolic network	Inner membrane	0	10000	Sequence data (Indentity>45%)	2
R_FACOAL141t2pp	fatty_acid_CoA_ligase__tetradecenoate_transport_via_vectoral_Co_A_coupling_	1 M_coa_c + 1 M_atp_c + 1 M_ttdcea_p + 1 M_h_p = 1 M_tdecoa_c + 1 M_ppi_c + 1 M_amp_c + 1 M_h_c	0	6.2.1.3	SBO:0000185	( RSc2857 ) or ( RSc1749 ) or ( RSc0780 ) or ( RSc0064 )	Transport carbon substrate	Transport	Metabolic network	Inner membrane	0	10000	Sequence data (Indentity>45%)	2
R_FACOAL160t2pp	fatty_acid_CoA_ligase__hexadecanoate_transport_via_vectoral_Co_A_coupling_	1 M_coa_c + 1 M_atp_c + 1 M_hdca_p + 1 M_h_p = 1 M_h_c + 1 M_ppi_c + 1 M_pmtcoa_c + 1 M_amp_c	0	6.2.1.3	SBO:0000185	( RSc2857 ) or ( RSc1749 ) or ( RSc0780 ) or ( RSc0064 )	Transport carbon substrate	Transport	Metabolic network	Inner membrane	0	10000	Sequence data (Indentity>45%)	2
R_FACOAL161t2pp	fatty_acid_CoA_ligase__hexadecenoate_transport_via_vectoral_Co_A_coupling_	1 M_hdcea_p + 1 M_h_p + 1 M_coa_c + 1 M_atp_c = 1 M_h_c + 1 M_hdcoa_c + 1 M_ppi_c + 1 M_amp_c	0	6.2.1.3	SBO:0000185	( RSc2857 ) or ( RSc1749 ) or ( RSc0780 ) or ( RSc0064 )	Transport carbon substrate	Transport	Metabolic network	Inner membrane	0	10000	Sequence data (Indentity>45%)	2
R_FACOAL180t2pp	fatty_acid_CoA_ligase__octadecanoate_transport_via_vectoral_Co_A_coupling_	1 M_ocdca_p + 1 M_coa_c + 1 M_h_p + 1 M_atp_c = 1 M_ppi_c + 1 M_stcoa_c + 1 M_amp_c + 1 M_h_c	0	6.2.1.3	SBO:0000185	( RSc2857 ) or ( RSc1749 ) or ( RSc0780 ) or ( RSc0064 )	Transport carbon substrate	Transport	Metabolic network	Inner membrane	0	10000	Sequence data (Indentity>45%)	2
R_FACOAL181t2pp	fatty_acid_CoA_ligase__octadecenoate_transport_via_vectoral_Co_A_coupling_	1 M_atp_c + 1 M_ocdcea_p + 1 M_coa_c + 1 M_h_p = 1 M_amp_c + 1 M_odecoa_c + 1 M_h_c + 1 M_ppi_c	0	6.2.1.3	SBO:0000185	( RSc2857 ) or ( RSc1749 ) or ( RSc0780 ) or ( RSc0064 )	Transport carbon substrate	Transport	Metabolic network	Inner membrane	0	10000	Sequence data (Indentity>45%)	2
R_FACOAL60t2pp	fatty_acid_CoA_ligase__hexanoate_transport_via_vectoral_Co_A_coupling_	1 M_coa_c + 1 M_hxa_p + 1 M_h_p + 1 M_atp_c = 1 M_ppi_c + 1 M_h_c + 1 M_hxcoa_c + 1 M_amp_c	0	6.2.1.3	SBO:0000185	( RSc2857 ) or ( RSc1749 ) or ( RSc0780 ) or ( RSc0064 )	Transport carbon substrate	Transport	Metabolic network	Inner membrane	0	10000	Sequence data (Indentity>45%)	2	Biolog data	Peyraud et al. (this study)	Ralstonia solanacearum GMI1000
R_FACOAL80t2pp	fatty_acid_CoA_ligase__octanoate_transport_via_vectoral_Co_A_coupling_	1 M_atp_c + 1 M_coa_c + 1 M_h_p + 1 M_octa_p = 1 M_occoa_c + 1 M_ppi_c + 1 M_amp_c + 1 M_h_c	0	6.2.1.3	SBO:0000185	( RSc2857 ) or ( RSc1749 ) or ( RSc0780 ) or ( RSc0064 )	Transport carbon substrate	Transport	Metabolic network	Inner membrane	0	10000	Sequence data (Indentity>45%)	2
R_FALDH2	formaldehyde_dehydrogenase	1 M_nad_c + 1 M_hmgth_c = 1 M_nadh_c + 1 M_Sfglutth_c + 1 M_h_c	1	1.1.1.284	SBO:0000167	( RSc0605 ) or ( RSp0069 )	One carbon oxidation	Degradation pathway	Metabolic network	Cytoplasmic	-10000	10000	Sequence data (Indentity>45%)	2
R_FALDtex	formaldehyde_transport_via_diffusion__extracellular_to_periplasm_	1 M_fald_e = 1 M_fald_p	1	No Assignment	SBO:0000185	( d0029 )	Transport carbon substrate	Transport	Metabolic network	Outer membrane	-10000	10000	Physiological data	2	diffusion reactions
R_FALDtpp	formaldehyde_transport_via_diffusion__periplasm_	1 M_fald_p = 1 M_fald_c	1	No Assignment	SBO:0000185	( d0131 )	Transport carbon substrate	Transport	Metabolic network	Inner membrane	-10000	10000	Modelling data	1	diffusion reactions
R_FALGTHLs	formaldehyde_glutathione_ligase__spontaneous_	1 M_fald_c + 1 M_gthrd_c = 1 M_hmgth_c	1	No Assignment	SBO:0000167	( s0005 )	One carbon oxidation	Degradation pathway	Metabolic network	Cytoplasmic	-10000	10000	Biochemical data	4	Spontaneous reaction
R_FBA	fructose_bisphosphate_aldolase	1 M_fdp_c = 1 M_dhap_c + 1 M_g3p_c	1	4.1.2.13	SBO:0000167	( RSc0573 )	Glycolysis/gluconeogenesis	Central metabolism	Metabolic network	Cytoplasmic	-10000	10000	Sequence data (Indentity>45%)	2
R_FBP	fructose_bisphosphatase	1 M_fdp_c + 1 M_h2o_c = 1 M_pi_c + 1 M_f6p_c	0	3.1.3.11	SBO:0000167	( RSc2126 )	Glycolysis/gluconeogenesis	Central metabolism	Metabolic network	Cytoplasmic	0	10000	Sequence data (Indentity>45%)	2
R_FCLT	Ferrochelatase	1 M_fe2_c + 1 M_ppp9_c = 1 M_pheme_c + 2 M_h_c	0	4.99.1.1	SBO:0000167	( RSc2643 )	Heme biosynthesis	Cofactor biosynthesis	Metabolic network	Cytoplasmic	0	10000	Sequence data (Indentity>45%)	2
R_FCOAHA	enoyl_coa_hydratase_aldolase	1 M_h2o_c + 1 M_ferulcoa_c = 1 M_accoa_c + 1 M_vanln_c	0	4.1.2.41	SBO:0000167	( RSp0225 )	Ferulate degradation	Degradation pathway	Metabolic network	Cytoplasmic	0	10000	Sequence data (Indentity>45%)	2
R_FDH6	formate_dehydrogenase__cytochrome	2 M_ficytc_c + 1 M_for_p = 1 M_co2_p + 2 M_focytc_c + 1 M_h_p	0	1.2.2.1	SBO:0000167	( RSc2370 and RSc2373 and RSc2372 )	One carbon oxidation	Degradation pathway	Metabolic network	Cytoplasmic	0	10000	Sequence data (Indentity>45%)	2
R_FDMO	FMNH2_dependent_monooxygenase	1 M_fmnh2_c + 1 M_isetac_c + 1 M_o2_c = 1 M_so3_c + 1 M_gcald_c + 1 M_h_c + 1 M_h2o_c + 1 M_fmn_c	0	1.14.14.5	SBO:0000167	( RSc1339 )	Sulfur assimilation	Ions metabolism	Metabolic network	Cytoplasmic	0	10000	Sequence data (Indentity>45%)	2
R_FDMO2	FMNH2_dependent_monooxygenase__methanesulfonate_	1 M_fmnh2_c + 1 M_mso3_c + 1 M_o2_c = 1 M_h2o_c + 1 M_fmn_c + 1 M_fald_c + 1 M_h_c + 1 M_so3_c	0	1.14.14.5	SBO:0000167	( RSc1339 )	Sulfur assimilation	Ions metabolism	Metabolic network	Cytoplasmic	0	10000	Sequence data (Indentity>45%)	2
R_FDMO3	FMNH2_dependent_monooxygenase__ethanesulfonate_	1 M_ethso3_c + 1 M_o2_c + 1 M_fmnh2_c = 1 M_acald_c + 1 M_h2o_c + 1 M_fmn_c + 1 M_so3_c + 1 M_h_c	0	1.14.14.5	SBO:0000167	( RSc1339 )	Sulfur assimilation	Ions metabolism	Metabolic network	Cytoplasmic	0	10000	Sequence data (Indentity>45%)	2
R_FDMO4	FMNH2_dependent_monooxygenase__butanesulfonate_	1 M_fmnh2_c + 1 M_butso3_c + 1 M_o2_c = 1 M_so3_c + 1 M_h_c + 1 M_h2o_c + 1 M_btal_c + 1 M_fmn_c	0	1.14.14.5	SBO:0000167	( RSc1339 )	Sulfur assimilation	Ions metabolism	Metabolic network	Cytoplasmic	0	10000	Sequence data (Indentity>45%)	2
R_FDMO5	FMNH2_dependent_monooxygenase__pentanesulfonate_	1 M_fmnh2_c + 1 M_pentso3_c + 1 M_o2_c = 1 M_fmn_c + 1 M_h_c + 1 M_so3_c + 1 M_ptal_c + 1 M_h2o_c	0	1.14.14.5	SBO:0000167	( RSc1339 )	Sulfur assimilation	Ions metabolism	Metabolic network	Cytoplasmic	0	10000	Sequence data (Indentity>45%)	2
R_FDMO6	FMNH2_dependent_monooxygenase__sulfoacetate_	1 M_fmnh2_c + 1 M_o2_c + 1 M_sulfac_c = 1 M_h_c + 1 M_glx_c + 1 M_so3_c + 1 M_fmn_c + 1 M_h2o_c	0	1.14.14.5	SBO:0000167	( RSc1339 )	Sulfur assimilation	Ions metabolism	Metabolic network	Cytoplasmic	0	10000	Sequence data (Indentity>45%)	2
R_FDR	ferredoxin_reductase__NADPH_	2 M_fdox_c + 1 M_nadph_c = 1 M_h_c + 2 M_fdred_c + 1 M_nadp_c	0	1.18.1.2	SBO:0000167	( RSc1305 and RSc1025 ) or ( RSc1305 and RSc0391 ) or ( RSc1305 and RSc1114 ) or ( RSc1305 and RSp0807 ) or ( RSc1305 and RSc0329 )	Oxidative phosphorylation	Central metabolism	Metabolic network	Cytoplasmic	0	10000	Sequence data (25%<identity<45%)	2
R_FE2abcpp	iron__II__transport_via_ABC_system__periplasm_	1 M_h2o_c + 1 M_atp_c + 1 M_fe2_p = 1 M_fe2_c + 1 M_pi_c + 1 M_adp_c + 1 M_h_c	0	No Assignment	SBO:0000185	( RSp0251 and RSp0252 )	Transport ion substrate	Transport	Metabolic network	Inner membrane	0	10000	Sequence data (25%<identity<45%)	2
R_FE2t2pp	iron__II__transport_in_via_proton_symport__periplasm_	1 M_fe2_p + 1 M_h_p = 1 M_h_c + 1 M_fe2_c	0	No Assignment	SBO:0000185	( RSp0520 ) or ( RSp0027 )	Transport ion substrate	Transport	Metabolic network	Inner membrane	0	10000	Sequence data (25%<identity<45%)	2
R_FE2t3pp	iron__Fe_2__transport_out_via_proton_antiport__periplasm_	1 M_fe2_c + 1 M_h_p = 1 M_h_c + 1 M_fe2_p	0	No Assignment	SBO:0000185	( RSc3077 )	Transport ion substrate	Transport	Metabolic network	Inner membrane	0	10000	Sequence data (25%<identity<45%)	2
R_FE2tex	iron__II__transport_via_diffusion__extracellular_to_periplasm_	1 M_fe2_e = 1 M_fe2_p	1	No Assignment	SBO:0000185	( d0085 )	Transport ion substrate	Transport	Metabolic network	Outer membrane	-10000	10000	Physiological data	2	diffusion reactions
R_FE3tex	iron__III__transport_via_diffusion__extracellular_to_periplasm_	1 M_fe3_e = 1 M_fe3_p	1	No Assignment	SBO:0000185	( d0086 )	Transport ion substrate	Transport	Metabolic network	Outer membrane	-10000	10000	Physiological data	2	diffusion reactions
R_FECRMabcpp	ferrichrome_transport_via_ABC_system__periplasm_	1 M_atp_c + 1 M_h2o_c + 1 M_fecrm_p = 1 M_adp_c + 1 M_fecrm_c + 1 M_pi_c + 1 M_h_c	0	No Assignment	SBO:0000185	No Assignment	Transport cofactor substrate	Transport	Metabolic network	Inner membrane	0	10000	Modelling data	1	siderophor not identified : ferrichrome by default
R_FECRMexs	ferrichrome_Fe_III__loading_reaction__spontaneous_	1 M_fecrm_un_e + 1 M_fe3_e = 1 M_fecrm_e	0	No Assignment	SBO:0000167	( s0007 )	iron metabolism	Ions metabolism	Metabolic network	Extracellular	0	10000	Modelling data	1	Spontaneous reaction; siderophor not identified : ferrichrome by default
R_FECRMR4	ferrichrome_reductase	2 M_fecrm_c + 1 M_nadph_c = 2 M_fecrm_un_c + 1 M_nadp_c + 2 M_fe2_c + 1 M_h_c	0	No Assignment	SBO:0000167	( RSp0257 )	iron metabolism	Ions metabolism	Metabolic network	Cytoplasmic	0	10000	Sequence data (25%<identity<45%)	2	siderophor not identified : ferrichrome by default	Miethke et al. (2011) Biochemistry	Escherichia coli	22098718
R_FECRMtonex	ferrichrome_transport_via_ton_system__extracellular_	1 M_fecrm_e + 1 M_h_p = 1 M_h_c + 1 M_fecrm_p	0	No Assignment	SBO:0000185	( RSc2920 ) or ( RSc2729 ) or ( RSp0100 )	Transport cofactor substrate	Transport	Metabolic network	Outer membrane	0	10000	Sequence data (25%<identity<45%)	2	siderophor not identified : ferrichrome by default
R_FECRMUtex	ferrichrome__minus_Fe__secretion__to_extracellular_	1 M_fecrm_un_p + 1 M_h_p = 1 M_fecrm_un_e + 1 M_h_c	0	No Assignment	SBO:0000185	No Assignment	Transport cofactor substrate	Transport	Metabolic network	Outer membrane	0	10000	Modelling data	1	siderophor not identified : ferrichrome by default
R_FECRMUtpp	ferrichrome__minus_Fe__secretion__to_periplasm_	1 M_fecrm_un_c + 1 M_h_p = 1 M_fecrm_un_p + 1 M_h_c	0	No Assignment	SBO:0000185	( RSp1177 )	Transport cofactor substrate	Transport	Metabolic network	Inner membrane	0	10000	Sequence data (25%<identity<45%)	2	siderophor not identified : ferrichrome by default; could be an enterochelin-like siderophore
R_FEMINE	Fe2_mineralisation__Dps_mediated_	1 M_fe2_c + 1 M_h2o_c + 1 M_cl_c = M_fe2ohcl_c + 1 M_h_c	0	No Assignment	SBO:0000167	( RSc2687 )	iron metabolism	Ions metabolism	Metabolic network	Cytoplasmic	0	10000	Genetic data	3		Zhao et al. (2002) JBC; Colburn-Clifford et al. (2010) App.Environ_Microbiol	Ralstonia solanacearum UW551	12016214; 20870795
R_Fenton_c	Fenton_reaction_hydroxyl_radical_generation_by_free_Fe2__cytoplasm	1 M_fe2_c + 1 M_h2o2_c = 1 M_fe3_c + 1 M_oh_c + 1 M_ohr_c	0	No Assignment	SBO:0000167	( s0035 )	ROS toxicity	ROS metabolism	Metabolic network	Cytoplasmic	0	10000	Biochemical data	4	Spontaneous reaction; hydroxyl radical generation from H2O2 via fe cytoplasm	Kell (2010) ArchToxicol	Generic	20967426
R_Fenton_e	Fenton_reaction_hydroxyl_radical_generation_by_free_Fe2__extracellular	1 M_fe2_e + 1 M_h2o2_e = 1 M_fe3_e + 1 M_oh_e + 1 M_ohr_e	0	No Assignment	SBO:0000167	( s0040 )	ROS toxicity	ROS metabolism	Metabolic network	Extracellular	0	10000	Biochemical data	4	Spontaneous reaction; hydroxyl radical generation from H2O2 via fe extracellular	Kell (2010) ArchToxicol	Generic	20967426
R_Fenton_p	Fenton_reaction_hydroxyl_radical_generation_by_free_Fe2__periplasm	1 M_fe2_p + 1 M_h2o2_p = 1 M_fe3_p + 1 M_oh_p + 1 M_ohr_p	0	No Assignment	SBO:0000167	( s0043 )	ROS toxicity	ROS metabolism	Metabolic network	Periplasmic	0	10000	Biochemical data	4	Spontaneous reaction; hydroxyl radical generation from H2O2 via fe periplasm	Kell (2010) ArchToxicol	Generic	20967426
R_FEOXpp	Iron_oxidase	1 M_fe2_p + 1 M_ficytc_c = 1 M_fe3_p + 1 M_focytc_c	0	1.16.3.-	SBO:0000167	( RSc2290 )	iron metabolism	Ions metabolism	Metabolic network	Periplasmic	0	10000	Sequence data (25%<identity<45%)	2
R_FERtex	ferulate_transport_via_diffusion__extracellular_to_periplasm_	1 M_fer_e = 1 M_fer_p	1	No Assignment	SBO:0000185	( d0030 )	Transport carbon substrate	Transport	Metabolic network	Outer membrane	-10000	10000	Physiological data	2	diffusion reactions
R_FERtpp	ferulate_transport_via_diffusion___periplasm__	1 M_fer_p = 1 M_fer_c	1	No Assignment	SBO:0000185	( d0132 )	Transport carbon substrate	Transport	Metabolic network	Inner membrane	-10000	10000	Modelling data	1	diffusion reactions
R_FERULCOAS	feruloyl_coenzyme_A_synthetase__AMP_forming_	1 M_fer_c + 1 M_coa_c + 1 M_atp_c = 1 M_ferulcoa_c + 1 M_ppi_c + M_amp_c	0	6.2.1.34	SBO:0000167	( RSp0227 )	Ferulate degradation	Degradation pathway	Metabolic network	Cytoplasmic	0	10000	Sequence data (Indentity>45%)	2
R_FESR	iron_sulfur_cluster_repair	1 M_3fe4s_c + 1 M_fe2_c = 1 M_4fe4s_c	0	No Assignment	SBO:0000167	( RSp0958 )	Assembly and repair of iron-sulfur proteins	Cofactor biosynthesis	Metabolic network	Cytoplasmic	0	10000	Sequence data (Indentity>45%)	2
R_FFSDr	beta_fructofuranosidase	1 M_suc6p_c + 1 M_h2o_c = 1 M_fru_c + 1 M_g6p_c	0	3.2.1.26	SBO:0000167	( RSp1284 )	Sucrose degradation	Degradation pathway	Metabolic network	Cytoplasmic	0	10000	Genetic data	3		Jacobs et al. (2012) MBio.; Peyraud et al. (this study)	Ralstonia solanacearum UW551; GMI1000	22807564
R_FGLU	formimidoylglutamase	1 M_forglu_c + 1 M_h_c + 1 M_h2o_c = 1 M_frmd_c + 1 M_glu_L_c	0	3.5.3.8	SBO:0000167	( RSc2645 )	Histidine degradation	Degradation pathway	Metabolic network	Cytoplasmic	0	10000	Sequence data (25%<identity<45%)	2
R_FKYNH	N_Formyl_L_kynurenine_amidohydrolase	1 M_Lfmkynr_c + 1 M_h2o_c = 1 M_Lkynr_c + 1 M_for_c + 1 M_h_c	0	3.5.1.9	SBO:0000167	( RSc0760 )	Tryptophan degradation	Degradation pathway	Metabolic network	Cytoplasmic	0	10000	Sequence data (Indentity>45%)	2
R_FMETTRS	Methionyl_tRNA_formyltransferase	1 M_mettrna_c + 1 M_10fthf_c = 1 M_h_c + 1 M_fmettrna_c + 1 M_thf_c	0	2.1.2.9	SBO:0000167	( RSc0072 )	RNA modification	Secondary metabolism	Metabolic network	Cytoplasmic	0	10000	Sequence data (Indentity>45%)	2
R_FMNAT	FMN_adenylyltransferase	1 M_h_c + 1 M_fmn_c + 1 M_atp_c = 1 M_ppi_c + 1 M_fad_c	0	2.7.7.2	SBO:0000167	( RSc2457 )	Flavin biosynthesis	Cofactor biosynthesis	Metabolic network	Cytoplasmic	0	10000	Sequence data (Indentity>45%)	2
R_FMNRx	FMN_reductase	1 M_h_c + 1 M_nadh_c + 1 M_fmn_c = 1 M_fmnh2_c + 1 M_nad_c	0	1.5.1.29	SBO:0000167	( RSc1337 )	Sulfur assimilation	Ions metabolism	Metabolic network	Cytoplasmic	0	10000	Sequence data (Indentity>45%)	2
R_FMNRx2	FMN_reductase	1 M_nadph_c + 1 M_h_c + 1 M_fmn_c = 1 M_nadp_c + 1 M_fmnh2_c	0	1.5.1.29	SBO:0000167	( RSc1337 )	Sulfur assimilation	Ions metabolism	Metabolic network	Cytoplasmic	0	10000	Sequence data (Indentity>45%)	2
R_FOLR2	folate_reductase	1 M_nadph_c + 1 M_fol_c + 1 M_h_c = 1 M_nadp_c + 1 M_dhf_c	0	1.5.1.3	SBO:0000167	( RSc0946 )	Folate biosynthesis	Cofactor biosynthesis	Metabolic network	Cytoplasmic	0	10000	Sequence data (Indentity>45%)	2
R_FORtex	formate_transport_via_diffusion__extracellular_to_periplasm_	1 M_for_e = 1 M_for_p	1	No Assignment	SBO:0000185	( d0031 )	Transport carbon substrate	Transport	Metabolic network	Outer membrane	-10000	10000	Physiological data	2	diffusion reactions
R_FORtppi	formate_transport_via_diffusion__cytoplasm_to_periplasm_	1 M_for_c = 1 M_for_p	1	No Assignment	SBO:0000185	( d0133 )	Transport carbon substrate	Transport	Metabolic network	Inner membrane	-10000	10000	Modelling data	1	diffusion reactions
R_FRUK_r	fructose_1_phosphate_kinase_reversible	1 M_f1p_c + 1 M_atp_c = 1 M_adp_c + 1 M_h_c + 1 M_fdp_c	0	2.7.1.56	SBO:0000167	( RSc2862 )	Fructose degradation	Degradation pathway	Metabolic network	Cytoplasmic	0	10000	Sequence data (25%<identity<45%)	2
R_FRUpts2pp	Fructose_transport_via_PEP_Pyr_PTS__f6p_generating___periplasm_	1 M_fru_p + 1 M_pep_c = 1 M_f6p_c + 1 M_pyr_c	0	No Assignment	SBO:0000185	( RSc0348 and RSc0346 and RSc0347 ) or ( RSp1282 )	Transport carbon substrate	Transport	Metabolic network	Inner membrane	0	10000	Sequence data (25%<identity<45%)	2	missing IIB component in GPR
R_FRUptspp	D_fructose_transport_via_PEP_Pyr_PTS__periplasm_	1 M_fru_p + 1 M_pep_c = 1 M_f1p_c + 1 M_pyr_c	0	No Assignment	SBO:0000185	( RSc2863 and RSc2861 )	Transport carbon substrate	Transport	Metabolic network	Inner membrane	0	10000	Sequence data (Indentity>45%)	2
R_FRUtex	D_fructose_transport_via_diffusion__extracellular_to_periplasm_	1 M_fru_e = 1 M_fru_p	1	No Assignment	SBO:0000185	( d0193 )	Transport carbon substrate	Transport	Metabolic network	Outer membrane	-10000	10000	Physiological data	2	Biolog data	Peyraud et al. (this study)	Ralstonia solanacearum GMI1000
R_FTHFCL	5_formethyltetrahydrofolate_cyclo_ligase	1 M_atp_c + 1 M_5fthf_c = 1 M_methf_c + 1 M_pi_c + 1 M_adp_c	0	6.3.3.2	SBO:0000167	( RSc0089 )	One carbon pool by folate	Biomass biosynthesis	Metabolic network	Cytoplasmic	0	10000	Sequence data (25%<identity<45%)	2
R_FTHFD	formyltetrahydrofolate_deformylase	1 M_10fthf_c + 1 M_h2o_c = 1 M_for_c + 1 M_h_c + 1 M_thf_c	0	3.5.1.10	SBO:0000167	( RSp0065 ) or ( RSc1873 ) or ( RSc1106 )	One carbon pool by folate	Biomass biosynthesis	Metabolic network	Cytoplasmic	0	10000	Sequence data (Indentity>45%)	2
R_FTHFD_glu	formyltetrahydropteroyltriglutamate_deformylase	1 M_10fthfglu_c + 1 M_h2o_c = 1 M_for_c + 1 M_h_c + 1 M_thfglu_c	0	3.5.1.10	SBO:0000167	( RSp0065 ) or ( RSc1873 ) or ( RSc1106 )	One carbon pool by folate	Biomass biosynthesis	Metabolic network	Cytoplasmic	0	10000	Sequence data (Indentity>45%)	2
R_FUM	fumarase	1 M_fum_c + 1 M_h2o_c = 1 M_mal_L_c	1	4.2.1.2	SBO:0000167	( RSp1279 ) or ( RSc1955 )	Citric acid cycle	Central metabolism	Metabolic network	Cytoplasmic	-10000	10000	Biochemical data	4		Baptist et al. (1971) Jbact	Ralstonia solanacearum	5128336
R_FUMAC	fumarylacetoacetase	1 M_h2o_c + 1 M_4fumacac_c = 1 M_h_c + 1 M_fum_c + 1 M_acac_c	0	3.7.1.2	SBO:0000167	( RSp0690 ) or ( RSc0383 )	Tyrosine degradation	Degradation pathway	Metabolic network	Cytoplasmic	0	10000	Sequence data (Indentity>45%)	2
R_FUMt2_2pp	Fumarate_transport_via_proton_symport__2_H___periplasm_	2 M_h_p + 1 M_fum_p = 2 M_h_c + 1 M_fum_c	0	No Assignment	SBO:0000185	( RSc0330 ) or ( RSc3275 ) or ( RSp0995 )	Transport carbon substrate	Transport	Metabolic network	Inner membrane	0	10000	Sequence data (Indentity>45%)	2	Biolog data	Peyraud et al. (this study)	Ralstonia solanacearum GMI1000
R_FUMtex	Fumarate_transport_via_diffusion__extracellular_to_periplasm_	1 M_fum_e = M_fum_p	1	No Assignment	SBO:0000185	( d0194 )	Transport carbon substrate	Transport	Metabolic network	Outer membrane	-10000	10000	Physiological data	2	Biolog data	Peyraud et al. (this study)	Ralstonia solanacearum GMI1000
R_Fusarteff	Fusarate_transport_via_efflux_pump	1 M_h_p + 1 M_fusar_p = 1 M_h_c + 1 M_fusar_b	0	No Assignment	SBO:0000185	( RSc0009 and RSc0010 and RSc0011 )	Efflux pump	Transport	Metabolic network	Outer membrane	0	10000	Genetic data	3	minimal inhibitory concentration : 125 mg/L; for simulation purpose antibiotic is pumped out of the system with a _b suffix	Brown et al. (2007) ApplEnvironMicrobiol	Ralstonia solanacearum K60	17337552
R_Fusartex	Fusarate_transport_via_diffusion__extracellular_to_periplasm_	1 M_fusar_e = 1 M_fusar_p	1	No Assignment	SBO:0000185	( d0142 )	Transport antibiotic compound	Transport	Metabolic network	Outer membrane	-10000	10000	Physiological data	2	minimal inhibitory concentration : 125 mg/L	Brown et al. (2007) ApplEnvironMicrobiol	Ralstonia solanacearum K60	17337552
R_FUSAtex	Fusidic_acid_transport_via_diffusion__extracellular_to_periplasm_	1 M_fusa_e = 1 M_fusa_p	1	No Assignment	SBO:0000185	( d0002 )	Transport antibiotic compound	Transport	Metabolic network	Outer membrane	-10000	10000	Physiological data	2	diffusion reactions
R_FUSAtpp	Fusidic_acid_transport_via_TolC_system	1 M_h_p + 1 M_fusa_p = 1 M_fusa_b + 1 M_h_c	0	No Assignment	SBO:0000185	( RSp0817 and RSp0818 and RSp0819 ) or ( RSc0009 and RSc0010 and RSc0011 ) or ( RSc0695 and RSc1293 and RSc1293 ) or ( RSp0311 and RSp0312 and RSp0313 ) or ( RSc1851 and RSc1852 and RSc1853 )	Efflux pump	Transport	Metabolic network	Outer membrane	0	10000	Sequence data (25%<identity<45%)	2	for simulation purpose antibiotic is pumped out of the system with a _b suffix
R_G1DH	Glucose_1_dehydrogenase	1 M_glc_D_c + 1 M_nadp_c = 1 M_g15l_c + 1 M_nadph_c + 1 M_h_c	1	1.1.1.47	SBO:0000167	( RSc0215 )	Entner-Doudoroff pathway	Central metabolism	Metabolic network	Cytoplasmic	-10000	10000	Sequence data (25%<identity<45%)	2
R_G1PACT	glucosamine_1_phosphate_N_acetyltransferase	1 M_gam1p_c + 1 M_accoa_c = 1 M_coa_c + 1 M_h_c + 1 M_acgam1p_c	0	2.3.1.157	SBO:0000167	( RSc0177 )	UDP_N_acetyl_D_glucosamine biosynthesis	Biomass biosynthesis	Metabolic network	Cytoplasmic	0	10000	Sequence data (Indentity>45%)	2
R_G1PTT	glucose_1_phosphate_thymidylyltransferase	1 M_dttp_c + 1 M_h_c + 1 M_g1p_c = 1 M_dtdpglu_c + 1 M_ppi_c	0	2.7.7.24	SBO:0000167	( RSc0684 )	dTDP-L-Rhamnose biosynthesis	Biomass biosynthesis	Metabolic network	Cytoplasmic	0	10000	Sequence data (Indentity>45%)	2
R_G1SAT	glutamate_1_semialdehyde_aminotransferase	1 M_glu1sa_c = 1 M_5aop_c	1	5.4.3.8	SBO:0000167	( RSc0666 )	Heme biosynthesis	Cofactor biosynthesis	Metabolic network	Cytoplasmic	-10000	10000	Sequence data (Indentity>45%)	2
R_G2PP	glycerol_2_phosphate_phosphatase	1 M_glyc2p_c + 1 M_h2o_c = 1 M_glyc_c + 1 M_pi_c	0	No Assignment	SBO:0000167	( RSc1160 )	Glycerol metabolism	Degradation pathway	Metabolic network	Cytoplasmic	0	10000	Sequence data (Indentity>45%)	2
R_G3PCabcpp	sn_glycerol_3_phosphocholine_transport_via_ABC_system__periplasm_	1 M_atp_c + 1 M_g3pc_p + 1 M_h2o_c = 1 M_h_c + 1 M_g3pc_c + 1 M_pi_c + 1 M_adp_c	0	No Assignment	SBO:0000185	( RSc1267 and RSc1264 and RSc1265 and RSc1266 )	Transport carbon substrate	Transport	Metabolic network	Inner membrane	0	10000	Sequence data (Indentity>45%)	2
R_G3PCtex	glycero_3_phosphocholine_transport_via_diffusion__extracellular_to_periplasm_	1 M_g3pc_e = 1 M_g3pc_p	1	No Assignment	SBO:0000185	( d0032 )	Transport carbon substrate	Transport	Metabolic network	Outer membrane	-10000	10000	Physiological data	2	diffusion reactions
R_G3PD2	glycerol_3_phosphate_dehydrogenase__NADP_	1 M_nadp_c + 1 M_glyc3p_c = 1 M_h_c + 1 M_nadph_c + 1 M_dhap_c	1	1.1.1.94	SBO:0000167	( RSc0357 )	Glycerophospholipid metabolism	Biomass biosynthesis	Metabolic network	Cytoplasmic	-10000	10000	Sequence data (25%<identity<45%)	2
R_G3PD5	glycerol_3_phosphate_dehydrogenase__ubiquinone_8_	1 M_q8_c + 1 M_glyc3p_c = 1 M_q8h2_c + 1 M_dhap_c	0	1.1.5.3	SBO:0000167	( RSc3045 )	Glycerol degradation	Degradation pathway	Metabolic network	Inner membrane	0	10000	Sequence data (Indentity>45%)	2
R_G3PEabcpp	sn_glycerol_3_phosphoethanolamine_transport_via_ABC_system__periplasm_	1 M_atp_c + 1 M_g3pe_p + 1 M_h2o_c = 1 M_adp_c + 1 M_h_c + 1 M_g3pe_c + 1 M_pi_c	0	No Assignment	SBO:0000185	( RSc1267 and RSc1264 and RSc1265 and RSc1266 )	Transport carbon substrate	Transport	Metabolic network	Inner membrane	0	10000	Sequence data (Indentity>45%)	2
R_G3PEtex	glycero_3_phosphoethanolamine_transport_via_diffusion__extracellular_to_periplasm_	1 M_g3pe_e = 1 M_g3pe_p	1	No Assignment	SBO:0000185	( d0033 )	Transport carbon substrate	Transport	Metabolic network	Outer membrane	-10000	10000	Physiological data	2	diffusion reactions
R_G3PGabcpp	sn_glycerol_3_phosphoglycerol_transport_via_ABC_system__periplasm_	1 M_atp_c + 1 M_h2o_c + 1 M_g3pg_p = 1 M_pi_c + 1 M_g3pg_c + 1 M_adp_c + 1 M_h_c	0	No Assignment	SBO:0000185	( RSc1267 and RSc1264 and RSc1265 and RSc1266 )	Transport carbon substrate	Transport	Metabolic network	Inner membrane	0	10000	Sequence data (Indentity>45%)	2
R_G3PGtex	glycerophoglycerol_transport_via_diffusion__extracellular_to_periplasm_	1 M_g3pg_e = 1 M_g3pg_p	1	No Assignment	SBO:0000185	( d0034 )	Transport carbon substrate	Transport	Metabolic network	Outer membrane	-10000	10000	Physiological data	2	diffusion reactions
R_G3PIabcpp	sn_glycerol_3_phosphoethanolamine_transport_via_ABC_system__periplasm_	1 M_h2o_c + 1 M_g3pi_p + 1 M_atp_c = 1 M_h_c + 1 M_g3pi_c + 1 M_pi_c + 1 M_adp_c	0	No Assignment	SBO:0000185	( RSc1267 and RSc1264 and RSc1265 and RSc1266 )	Transport carbon substrate	Transport	Metabolic network	Inner membrane	0	10000	Sequence data (Indentity>45%)	2
R_G3PItex	glycero_3_phospho_1_inositol_transport_via_diffusion__extracellular_to_periplasm_	1 M_g3pi_e = 1 M_g3pi_p	1	No Assignment	SBO:0000185	( d0035 )	Transport carbon substrate	Transport	Metabolic network	Outer membrane	-10000	10000	Physiological data	2	diffusion reactions
R_G3PSabcpp	sn_glycerol_3_phosphoserine_transport_via_ABC_system__periplasm_	1 M_h2o_c + 1 M_g3ps_p + 1 M_atp_c = 1 M_h_c + 1 M_g3ps_c + 1 M_adp_c + 1 M_pi_c	0	No Assignment	SBO:0000185	( RSc1267 and RSc1264 and RSc1265 and RSc1266 )	Transport carbon substrate	Transport	Metabolic network	Inner membrane	0	10000	Sequence data (Indentity>45%)	2
R_G3PStex	glycerophosphserine_transport_via_diffusion__extracellular_to_periplasm_	1 M_g3ps_e = 1 M_g3ps_p	1	No Assignment	SBO:0000185	( d0036 )	Transport carbon substrate	Transport	Metabolic network	Outer membrane	-10000	10000	Physiological data	2	diffusion reactions
R_G5SADr	L_glutamate_5_semialdehyde_dehydratase__reversible	1 M_glu5sa_c = 1 M_h2o_c + 1 M_1pyr5c_c + 1 M_h_c	1	No Assignment	SBO:0000167	( s0002 )	Proline biosynthesis	Biomass biosynthesis	Metabolic network	Cytoplasmic	-10000	10000	Biochemical data	4	Spontaneous reaction
R_G5SD	glutamate_5_semialdehyde_dehydrogenase	1 M_glu5p_c + 1 M_nadph_c + 1 M_h_c = 1 M_glu5sa_c + 1 M_nadp_c + 1 M_pi_c	0	1.2.1.41	SBO:0000167	( RSc2741 )	Proline biosynthesis	Biomass biosynthesis	Metabolic network	Cytoplasmic	0	10000	Sequence data (25%<identity<45%)	2
R_G6PDH2r	glucose_6_phosphate_dehydrogenase	1 M_g6p_c + 1 M_nadp_c = 1 M_6pgl_c + 1 M_nadph_c + 1 M_h_c	1	1.1.1.49	SBO:0000167	( RSp1559 )	Pentose phosphate pathway	Central metabolism	Metabolic network	Cytoplasmic	-10000	10000	Biochemical data	4		Baptist et al. (1971) Jbact	Ralstonia solanacearum	5128336
R_GADH	membrane_bound_gluconate_dehydrogenase	2 M_ficytc_c + 1 M_glcn_p = 2 M_focytc_c + 2 M_h_p + 1 M_2dhglcn_p	0	1.1.99.3	SBO:0000167	( RSc0770 and RSc0771 and RSc0772 )	Ketogluconate degradation	Degradation pathway	Metabolic network	Inner membrane	0	10000	Sequence data (25%<identity<45%)	2
R_GALabcpp	D_galactose_transport_via_ABC_system__periplasm_	1 M_atp_c + 1 M_gal_p + 1 M_h2o_c = 1 M_gal_c + 1 M_pi_c + 1 M_adp_c + 1 M_h_c	0	No Assignment	SBO:0000185	( RSc1242 and RSc1243 and RSc1241 )	Transport carbon substrate	Transport	Metabolic network	Inner membrane	0	10000	Sequence data (Indentity>45%)	2	Biolog data	Peyraud et al. (this study)	Ralstonia solanacearum GMI1000
R_GALCTD	galactarate_dehydratase	1 M_galct_D_c = 1 M_h2o_c + 1 M_5dh4dglc_c	0	4.2.1.42	SBO:0000167	( RSp0830 )	D-Glucarate and D-galactarate degradation	Degradation pathway	Metabolic network	Cytoplasmic	0	10000	Sequence data (Indentity>45%)	2
R_GALCTND	galactonate_dehydratase	1 M_galctn_D_c = 1 M_h2o_c + 1 M_2dh3dgal_c	0	4.2.1.6	SBO:0000167	( RSc2751 )	D-Galactonate degradation	Degradation pathway	Metabolic network	Cytoplasmic	0	10000	Sequence data (Indentity>45%)	2
R_GALCTNtex	D_galactonate_transport_via_diffusion__extracellular_to_periplasm_	1 M_galctn_D_e = 1 M_galctn_D_p	1	No Assignment	SBO:0000185	( d0037 )	Transport carbon substrate	Transport	Metabolic network	Outer membrane	-10000	10000	Physiological data	2	diffusion reactions
R_GALCTt2rpp	D_galactarte_transport_via_proton_symport__reversible__periplasm_	1 M_h_p + 1 M_galct_D_p = 1 M_galct_D_c + 1 M_h_c	1	No Assignment	SBO:0000185	( RSp0828 )	Transport carbon substrate	Transport	Metabolic network	Inner membrane	-10000	10000	Sequence data (Indentity>45%)	2
R_GALCTtex	D_galactarte_transport_via_diffusion__extracellular_to_periplasm_	1 M_galct_D_e = 1 M_galct_D_p	1	No Assignment	SBO:0000185	( d0038 )	Transport carbon substrate	Transport	Metabolic network	Outer membrane	-10000	10000	Physiological data	2	diffusion reactions
R_GALDTNDabcpp	D_galactonate_transport_via_ABC_system__periplasm_	1 M_galctn_D_p + 1 M_h2o_c + 1 M_atp_c = 1 M_adp_c + 1 M_pi_c + 1 M_h_c + 1 M_galctn_D_c	0	No Assignment	SBO:0000185	( RSc2758 and RSc2756 and RSc2757 )	Transport carbon substrate	Transport	Metabolic network	Inner membrane	0	10000	Sequence data (25%<identity<45%)	2	Biolog data; no evidence for specificity of the asigned transporter, but arabinose is not used by GMI1000 and this transporter is in synteny with dgoK	Peyraud et al. (this study)	Ralstonia solanacearum GMI1000
R_GALKr	galactokinase	1 M_gal_c + 1 M_atp_c = 1 M_h_c + 1 M_gal1p_c + 1 M_adp_c	0	2.7.1.6	SBO:0000167	No Assignment	Galactose degradation	Degradation pathway	Metabolic network	Cytoplasmic	0	10000	Modelling data	1
R_GALOR	D_Galactose_NADP__1_oxidoreductase	1 M_nadph_c + 1 M_gal_c + 1 M_h_c = 1 M_galt_c + 1 M_nadp_c	1	1.1.1.21	SBO:0000167	No Assignment	Galactose degradation	Degradation pathway	Metabolic network	Cytoplasmic	-10000	10000	Modelling data	1	Biolog data	Peyraud et al. (this study)	Ralstonia solanacearum GMI1000
R_GALTabcpp	Galactitol_transport_via_ABC_system__periplasm_	1 M_atp_c + 1 M_galt_p + 1 M_h2o_c = 1 M_galt_c + 1 M_pi_c + 1 M_adp_c + 1 M_h_c	0	No Assignment	SBO:0000185	No Assignment	Transport carbon substrate	Transport	Metabolic network	Inner membrane	0	10000	Physiological data	2	Biolog data; no evidence for the transport mechanism	Peyraud et al. (this study)	Ralstonia solanacearum GMI1000
R_GALtex	D_galactose_transport_via_diffusion__extracellular_to_periplasm_	1 M_gal_e = 1 M_gal_p	1	No Assignment	SBO:0000185	( d0195 )	Transport carbon substrate	Transport	Metabolic network	Outer membrane	-10000	10000	Physiological data	2	Biolog data	Peyraud et al. (this study)	Ralstonia solanacearum GMI1000
R_GALTtex	Galactitol_transport_via_diffusion__extracellular_to_periplasm_	1 M_galt_e = 1 M_galt_p	1	No Assignment	SBO:0000185	( d0163 )	Transport carbon substrate	Transport	Metabolic network	Outer membrane	-10000	10000	Physiological data	2	Biolog data	Peyraud et al. (this study)	Ralstonia solanacearum GMI1000
R_GALU	UTP_glucose_1_phosphate_uridylyltransferase	1 M_h_c + 1 M_utp_c + 1 M_g1p_c = 1 M_ppi_c + 1 M_udpg_c	0	2.7.7.9	SBO:0000167	( RSc2237 ) or ( RSp0006 )	UDP-Glucose biosynthesis	Biomass biosynthesis	Metabolic network	Cytoplasmic	0	10000	Sequence data (Indentity>45%)	2
R_GALURDH	D_galacturonate_dehydrogenase	1 M_galur_c + 1 M_nad_c + 1 M_h2o_c = 1 M_galct_D_c + 1 M_nadh_c + 2 M_h_c	0	1.1.1.-	SBO:0000167	( RSp0831 )	D_galacturonate degradation	Degradation pathway	Metabolic network	Cytoplasmic	0	10000	Sequence data (Indentity>45%)	2	Biolog data	Peyraud et al. (this study)	Ralstonia solanacearum GMI1000
R_GALURt2rpp	D_galacturonate_transport_via_proton_symport__reversible__periplasm_	1 M_h_p + 1 M_galur_p = 1 M_galur_c + 1 M_h_c	1	No Assignment	SBO:0000185	( RSc1080 ) or ( RSp0834 )	Transport carbon substrate	Transport	Metabolic network	Inner membrane	-10000	10000	Genetic data	3		González and Allen (2003) MPMI	Ralstonia solanacearum K60	12795379
R_GALURtex	D_galacturonate_transport_via_diffusion__extracellular_to_periplasm_	1 M_galur_e = 1 M_galur_p	1	No Assignment	SBO:0000185	( d0164 )	Transport carbon substrate	Transport	Metabolic network	Outer membrane	-10000	10000	Physiological data	2	Biolog data	Peyraud et al. (this study)	Ralstonia solanacearum GMI1000
R_GAPD	glyceraldehyde_3_phosphate_dehydrogenase	1 M_nad_c + 1 M_g3p_c + 1 M_pi_c = 1 M_h_c + 1 M_nadh_c + 1 M_13dpg_c	1	1.2.1.12	SBO:0000167	( RSc2749 )	Glycolysis/gluconeogenesis	Central metabolism	Metabolic network	Cytoplasmic	-10000	10000	Biochemical data	4		Baptist et al. (1971) Jbact	Ralstonia solanacearum	5128336
R_GARFT	phosphoribosylglycinamide_formyltransferase	1 M_10fthf_c + 1 M_gar_c = 1 M_thf_c + 1 M_fgam_c + 1 M_h_c	1	2.1.2.2	SBO:0000167	( RSc2454 )	Purine biosynthesis	Biomass biosynthesis	Metabolic network	Cytoplasmic	-10000	10000	Sequence data (Indentity>45%)	2
R_GCALDDr	Glycolaldehyde_dehydrogenase	1 M_gcald_c + 1 M_h2o_c + 1 M_nad_c = 1 M_glyclt_c + 2 M_h_c + 1 M_nadh_c	0	1.2.1.21	SBO:0000167	( RSc2110 )	Folate biosynthesis	Cofactor biosynthesis	Metabolic network	Cytoplasmic	0	10000	Sequence data (25%<identity<45%)	2
R_GDPDPK	GDP_diphosphokinase	1 M_gdp_c + 1 M_atp_c = 1 M_ppgpp_c + 1 M_h_c + 1 M_amp_c	0	2.7.6.5	SBO:0000167	( RSc1576 ) or ( RSc2153 )	ppGpp biosynthesis	Secondary metabolism	Metabolic network	Cytoplasmic	0	10000	Sequence data (Indentity>45%)	2
R_GDPTPDP	guanosine_3_diphosphate_5_triphosphate_3_diphosphatase	1 M_h2o_c + 1 M_gdptp_c = 1 M_ppi_c + 1 M_gtp_c	0	3.1.7.2	SBO:0000167	( RSc2153 )	ppGpp biosynthesis	Secondary metabolism	Metabolic network	Cytoplasmic	0	10000	Sequence data (Indentity>45%)	2
R_GENDO	gentisate_1_2_dioxygenase	1 M_o2_c + 1 M_gensa_c = 1 M_h_c + 1 M_malpyr_c	0	1.13.11.4	SBO:0000167	( RSc1087 )	Gentisate degradation	Degradation pathway	Metabolic network	Cytoplasmic	0	10000	Sequence data (25%<identity<45%)	2
R_GENTCOAH	gentisyl_coa_hydrolase	1 M_gentscoa_c + 1 M_h2o_c = 1 M_gensa_c + 1 M_coa_c + 1 M_h_c	0	No Assignment	SBO:0000167	( s0004 )	Salicylate degradation	Degradation pathway	Metabolic network	Cytoplasmic	0	10000	Biochemical data	4	Spontaneous reaction
R_GF6PTAr	Glutamine_fructose_6_phosphate_transaminase	1 M_gln_L_c + 1 M_f6p_c = 1 M_glu_L_c + 1 M_gam6p_c	0	2.6.1.16	SBO:0000167	( RSc0178 )	UDP_N_acetyl_D_glucosamine biosynthesis	Biomass biosynthesis	Metabolic network	Cytoplasmic	0	10000	Sequence data (Indentity>45%)	2
R_GGGABADr	gamma_glutamyl_gamma_aminobutyric_acid_dehydrogenase	1 M_h2o_c + 1 M_ggbutal_c + 1 M_nadp_c = 2 M_h_c + 1 M_gg4abut_c + 1 M_nadph_c	1	No Assignment	SBO:0000167	( RSc2110 )	Putrescine degradation	Degradation pathway	Metabolic network	Cytoplasmic	-10000	10000	Sequence data (Indentity>45%)	2
R_GGPTRCO	gamma_glutamyl_putrescine_oxidase	1 M_o2_c + 1 M_ggptrc_c + 1 M_h2o_c = 1 M_ggbutal_c + 1 M_nh4_c + 1 M_h2o2_c	0	No Assignment	SBO:0000167	( RSc3407 )	Putrescine degradation	Degradation pathway	Metabolic network	Cytoplasmic	0	10000	Sequence data (25%<identity<45%)	2
R_GHMT2r	glycine_hydroxymethyltransferase__reversible	1 M_ser_L_c + 1 M_thf_c = 1 M_mlthf_c + 1 M_gly_c + 1 M_h2o_c	1	2.1.2.1	SBO:0000167	( RSc0729 ) or ( RSp0055 )	Glycine and serine biosynthesis	Biomass biosynthesis	Metabolic network	Cytoplasmic	-10000	10000	Sequence data (Indentity>45%)	2
R_GHMT2r_glu	glycine_hydroxymethyltransferase_thfglu__reversible	1 M_ser_L_c + 1 M_thfglu_c = 1 M_mlthfglu_c + 1 M_gly_c + 1 M_h2o_c	1	2.1.2.1	SBO:0000167	( RSc0729 ) or ( RSp0055 )	Glycine and serine biosynthesis	Biomass biosynthesis	Metabolic network	Cytoplasmic	-10000	10000	Sequence data (Indentity>45%)	2
R_GK1	guanylate_kinase__GMP_ATP_	1 M_gmp_c + 1 M_atp_c = 1 M_gdp_c + 1 M_adp_c	1	2.7.4.8	SBO:0000167	( RSc2155 )	Purine biosynthesis	Biomass biosynthesis	Metabolic network	Cytoplasmic	-10000	10000	Sequence data (Indentity>45%)	2
R_GK2	guanylate_kinase__GMP_dATP_	1 M_gmp_c + 1 M_datp_c = 1 M_dadp_c + 1 M_gdp_c	1	2.7.4.8	SBO:0000167	( RSc2155 )	Purine biosynthesis	Biomass biosynthesis	Metabolic network	Cytoplasmic	-10000	10000	Sequence data (Indentity>45%)	2
R_GLCabcpp	D_glucose_transport_via_ABC_system__periplasm_	1 M_atp_c + 1 M_glc_D_p + 1 M_h2o_c = 1 M_adp_c + 1 M_h_c + 1 M_pi_c + 1 M_glc_D_c	0	No Assignment	SBO:0000185	( RSp1634 and RSp1633 and RSp1635 )	Transport carbon substrate	Transport	Metabolic network	Inner membrane	0	10000	Genetic data	3	Biolog data; Tn5 insertion mutant	Peyraud et al. (this study)	Ralstonia solanacearum GMI1000
R_GLCFRUOXRpp	Glucose_fructose_oxidoreductase__periplasm_	1 M_glc_D_p + 1 M_fru_p = 1 M_g15l_p + 1 M_sbt_D_p	0	1.1.99.28	SBO:0000167	( RSp1076 )	Sorbitol biosynthesis	Biomass biosynthesis	Metabolic network	Periplasmic	0	10000	Sequence data (25%<identity<45%)	2
R_GLCNt2rpp	D_gluconate_transport_via_proton_symport__reversible__periplasm_	1 M_h_p + 1 M_glcn_p = 1 M_glcn_c + 1 M_h_c	0	No Assignment	SBO:0000185	( RSp1189 )	Transport carbon substrate	Transport	Metabolic network	Inner membrane	0	10000	Sequence data (Indentity>45%)	2	Biolog data	Peyraud et al. (this study)	Ralstonia solanacearum GMI1000
R_GLCNtex	D_gluconate_transport_via_diffusion__extracellular_to_periplasm_	1 M_glcn_e = 1 M_glcn_p	1	No Assignment	SBO:0000185	( d0196 )	Transport carbon substrate	Transport	Metabolic network	Outer membrane	-10000	10000	Physiological data	2	Biolog data	Peyraud et al. (this study)	Ralstonia solanacearum GMI1000
R_GLCRD	glucarate_dehydratase	1 M_glcr_c = 1 M_h2o_c + 1 M_5dh4dglc_c	0	4.2.1.40	SBO:0000167	( RSc1079 )	D-Glucarate and D-galactarate degradation	Degradation pathway	Metabolic network	Cytoplasmic	0	10000	Sequence data (Indentity>45%)	2
R_GLCRt2rpp	D_glucarate_transport_via_proton_symport__reversible__periplasm_	1 M_glcr_p + 1 M_h_p = 1 M_h_c + 1 M_glcr_c	1	No Assignment	SBO:0000185	( RSp0828 )	Transport carbon substrate	Transport	Metabolic network	Inner membrane	-10000	10000	Sequence data (Indentity>45%)	2	Biolog data	Peyraud et al. (this study)	Ralstonia solanacearum GMI1000
R_GLCRtex	D_glucarate_transport_via_diffusion__extracellular_to_periplasm_	1 M_glcr_e = 1 M_glcr_p	1	No Assignment	SBO:0000185	( d0165 )	Transport carbon substrate	Transport	Metabolic network	Outer membrane	-10000	10000	Physiological data	2	Biolog data	Peyraud et al. (this study)	Ralstonia solanacearum GMI1000
R_GLCtex	glucose_transport_via_diffusion__extracellular_to_periplasm_	1 M_glc_D_e = 1 M_glc_D_p	1	No Assignment	SBO:0000185	( d0197 )	Transport carbon substrate	Transport	Metabolic network	Outer membrane	-10000	10000	Physiological data	2	Biolog data	Peyraud et al. (this study)	Ralstonia solanacearum GMI1000
R_GLCURDH	D_glucuronate_dehydrogenase	1 M_glcur_c + 1 M_nad_c + 1 M_h2o_c = 1 M_glcr_c + 1 M_nadh_c + 2 M_h_c	0	1.1.1.-	SBO:0000167	( RSp0831 )	D_glucuronate degradation	Degradation pathway	Metabolic network	Cytoplasmic	0	10000	Sequence data (Indentity>45%)	2	Biolog data	Peyraud et al. (this study)	Ralstonia solanacearum GMI1000
R_GLCURt2rpp	D_glucuronate_transport_via_proton_symport__reversible__periplasm_	1 M_glcur_p + 1 M_h_p = 1 M_h_c + 1 M_glcur_c	1	No Assignment	SBO:0000185	( RSc1080 ) or ( RSp0834 )	Transport carbon substrate	Transport	Metabolic network	Inner membrane	-10000	10000	Sequence data (Indentity>45%)	2	Biolog data	Peyraud et al. (this study)	Ralstonia solanacearum GMI1000
R_GLCURtex	D_glucuronat_transport_via_diffusion__extracellular_to_periplasm_	1 M_glcur_e = 1 M_glcur_p	1	No Assignment	SBO:0000185	( d0166 )	Transport carbon substrate	Transport	Metabolic network	Outer membrane	-10000	10000	Physiological data	2	Biolog data	Peyraud et al. (this study)	Ralstonia solanacearum GMI1000
R_GLGC	glucose_1_phosphate_adenylyltransferase	1 M_atp_c + M_g1p_c + 1 M_h_c = M_adpglc_c + M_ppi_c	0	2.7.7.27	SBO:0000167	No Assignment	ADP-glucose biosynthesis	Biomass biosynthesis	Metabolic network	Cytoplasmic	0	10000	Modelling data	1
R_GLNabcpp	L_glutamine_transport_via_ABC_system__periplasm_	1 M_h2o_c + 1 M_atp_c + 1 M_gln_L_p = 1 M_h_c + 1 M_pi_c + 1 M_adp_c + 1 M_gln_L_c	0	No Assignment	SBO:0000185	( RSc3408 and RSc3409 and RSc3410 ) or ( RSp0479 and RSp0480 and RSp0481 ) or ( RSc2257 and RSc2258 and RSc2260 ) or ( RSc2257 and RSc2259 and RSc2260 ) or ( RSc2103 and RSc2104 and RSc2105 and RSc2106 )	Transport carbon substrate	Transport	Metabolic network	Inner membrane	0	10000	Sequence data (Indentity>45%)	2	Biolog data; substrate specificity of transporters not obvious	Peyraud et al. (this study)	Ralstonia solanacearum GMI1000
R_GLNGLUabcpp	Dipeptide__gln_glu__transport_via_ABC_system__periplasm_	1 M_atp_c + 1 M_h2o_c + 1 M_gln_L_glu_L_p = 1 M_pi_c + 1 M_h_c + 1 M_gln_L_glu_L_c + 1 M_adp_c	0	No Assignment	SBO:0000185	( RSc2870 and RSc2869 and RSc2868 and RSc2867 and RSc2866 ) or ( RSc0044 and RSc2869 and RSc2868 and RSc2867 and RSc2866 )	Transport carbon substrate	Transport	Metabolic network	Inner membrane	0	10000	Sequence data (25%<identity<45%)	2	Biolog data	Peyraud et al. (this study)	Ralstonia solanacearum GMI1000
R_GLNGLUtex	Dipeptide__gln_glu_transport_via_diffusion__extracellular_to_periplasm_	1 M_gln_L_glu_L_e = 1 M_gln_L_glu_L_p	1	No Assignment	SBO:0000185	( d0198 )	Transport carbon substrate	Transport	Metabolic network	Outer membrane	-10000	10000	Physiological data	2	Biolog data	Peyraud et al. (this study)	Ralstonia solanacearum GMI1000
R_GLNGLYabcpp	Dipeptide__gln_gly__transport_via_ABC_system__periplasm_	1 M_atp_c + 1 M_h2o_c + 1 M_gln_L_gly_p = 1 M_pi_c + 1 M_h_c + 1 M_gln_L_gly_c + 1 M_adp_c	0	No Assignment	SBO:0000185	( RSc2870 and RSc2869 and RSc2868 and RSc2867 and RSc2866 ) or ( RSc0044 and RSc2869 and RSc2868 and RSc2867 and RSc2866 )	Transport carbon substrate	Transport	Metabolic network	Inner membrane	0	10000	Sequence data (25%<identity<45%)	2	Biolog data	Peyraud et al. (this study)	Ralstonia solanacearum GMI1000
R_GLNGLYtex	Dipeptide__gln_gly_transport_via_diffusion__extracellular_to_periplasm_	1 M_gln_L_gly_e = 1 M_gln_L_gly_p	1	No Assignment	SBO:0000185	( d0199 )	Transport carbon substrate	Transport	Metabolic network	Outer membrane	-10000	10000	Physiological data	2	Biolog data	Peyraud et al. (this study)	Ralstonia solanacearum GMI1000
R_GLNS	glutamine_synthetase	1 M_atp_c + 1 M_glu_L_c + 1 M_nh4_c = 1 M_h_c + 1 M_gln_L_c + 1 M_adp_c + 1 M_pi_c	0	6.3.1.2	SBO:0000167	( RSp0886 ) or ( RSc1258 )	Glutamine biosynthesis	Biomass biosynthesis	Metabolic network	Cytoplasmic	0	10000	Sequence data (Indentity>45%)	2
R_GLNtex	L_glutamine_transport_via_diffusion__extracellular_to_periplasm_	1 M_gln_L_e = 1 M_gln_L_p	1	No Assignment	SBO:0000185	( d0200 )	Transport carbon substrate	Transport	Metabolic network	Outer membrane	-10000	10000	Physiological data	2	Biolog data	Peyraud et al. (this study)	Ralstonia solanacearum GMI1000
R_GLNTRS	Glutaminyl_tRNA_synthetase	1 M_atp_c + 1 M_trnagln_c + 1 M_gln_L_c = 1 M_ppi_c + 1 M_amp_c + 1 M_glntrna_c	0	6.1.1.18	SBO:0000167	( RSc0791 and RS03325 )	Glutamine biosynthesis	Biomass biosynthesis	Metabolic network	Cytoplasmic	0	10000	Sequence data (Indentity>45%)	2
R_GLTN2c	gluconolactonase__cytoplasm_	1 M_h2o_c + 1 M_g15l_c = 1 M_glcn_c + 1 M_h_c	0	3.1.1.17	SBO:0000167	( s0054 )	Entner-Doudoroff pathway	Central metabolism	Metabolic network	Cytoplasmic	0	10000	Sequence data (Indentity>45%)	4	Spontaneous reaction
R_GLTN2pp	gluconolactonase__periplasm_	1 M_h2o_p + 1 M_g15l_p = 1 M_glcn_p + 1 M_h_p	0	3.1.1.17	SBO:0000167	( RSp0824 )	Sorbitol biosynthesis	Biomass biosynthesis	Metabolic network	Periplasmic	0	10000	Sequence data (Indentity>45%)	2
R_GLU5K	glutamate_5_kinase	1 M_atp_c + 1 M_glu_L_c = 1 M_glu5p_c + 1 M_adp_c	0	2.7.2.11	SBO:0000167	( RSc2819 )	Proline biosynthesis	Biomass biosynthesis	Metabolic network	Cytoplasmic	0	10000	Sequence data (25%<identity<45%)	2
R_GLUabcpp	L_glutamate_transport_via_ABC_system__periplasm_	1 M_glu_L_p + 1 M_h2o_c + 1 M_atp_c = 1 M_adp_c + 1 M_h_c + 1 M_pi_c + 1 M_glu_L_c	0	No Assignment	SBO:0000185	( RSc0483 and RSc0482 and RSc0484 and RSc0481 ) or ( RSc0483 and RSc0482 and RSc0484 and RSc0122 )	Transport carbon substrate	Transport	Metabolic network	Inner membrane	0	10000	Sequence data (Indentity>45%)	2	Biolog data	Peyraud et al. (this study)	Ralstonia solanacearum GMI1000
R_GLUCD3	glutaryl_CoA_dehydrogenase	1 M_glutcoa_c + 1 M_etfox_c = 1 M_gl1coa_c + 1 M_etfrd_c	0	1.3.8.6	SBO:0000167	( RSc0756 and RSc0923 and RSc0924 ) or ( RSc0756 and RSp0060 and RSp0061 )	Benzoate degradation	Degradation pathway	Metabolic network	Cytoplasmic	0	10000	Sequence data (Indentity>45%)	2
R_GLUCYS	gamma_glutamylcysteine_synthetase	1 M_glu_L_c + 1 M_cys_L_c + 1 M_atp_c = 1 M_adp_c + 1 M_glucys_c + 1 M_h_c + 1 M_pi_c	0	6.3.2.2	SBO:0000167	( RSc0344 ) or ( RSc3298 )	Glutathione biosynthesis	Cofactor biosynthesis	Metabolic network	Cytoplasmic	0	10000	Sequence data (Indentity>45%)	2
R_GLUDt2pp	D_Glutamate_transport_in_via_proton_symport__periplasm_	1 M_glu_D_p + 1 M_h_p = 1 M_glu_D_c + 1 M_h_c	1	No Assignment	SBO:0000185	( RSp0282 )	Transport carbon substrate	Transport	Metabolic network	Inner membrane	-10000	10000	Physiological data	2	Biolog data	Peyraud et al. (this study)	Ralstonia solanacearum GMI1000
R_GLUDtex	D_Glutamate_transport_via_diffusion__extracellular_to_periplasm_	1 M_glu_D_e = 1 M_glu_D_p	1	No Assignment	SBO:0000185	( RSp0282 ) or ( d0152 )	Transport carbon substrate	Transport	Metabolic network	Outer membrane	-10000	10000	Physiological data	2	Biolog data	Peyraud et al. (this study)	Ralstonia solanacearum GMI1000
R_GLUDx	glutamate_dehydrogenase__NAD_	1 M_nad_c + 1 M_glu_L_c + 1 M_h2o_c = 1 M_akg_c + 1 M_nadh_c + 1 M_nh4_c + 1 M_h_c	0	1.4.1.2	SBO:0000167	( RSc0480 )	Glutamate biosynthesis	Biomass biosynthesis	Metabolic network	Cytoplasmic	0	10000	Biochemical data	4		Baptist et al. (1971) Jbact	Ralstonia solanacearum	5128336
R_GLUN	glutaminase	1 M_h2o_c + 1 M_gln_L_c = 1 M_nh4_c + 1 M_glu_L_c	0	3.5.1.2	SBO:0000167	( RSp1143 )	Glutamine degradation	Degradation pathway	Metabolic network	Cytoplasmic	0	10000	Sequence data (Indentity>45%)	2
R_GLUNpp	glutaminase	1 M_gln_L_p + 1 M_h2o_p = 1 M_nh4_p + 1 M_glu_L_p	0	3.5.1.2	SBO:0000167	( RSc1306 )	Glutamine degradation	Degradation pathway	Metabolic network	Periplasmic	0	10000	Sequence data (25%<identity<45%)	2
R_GLUPRT	glutamine_phosphoribosyldiphosphate_amidotransferase	1 M_gln_L_c + 1 M_prpp_c + 1 M_h2o_c = 1 M_pram_c + 1 M_glu_L_c + 1 M_ppi_c	0	2.4.2.14	SBO:0000167	( RSc1976 )	Purine biosynthesis	Biomass biosynthesis	Metabolic network	Cytoplasmic	0	10000	Sequence data (Indentity>45%)	2
R_GLUR	glutamate_racemase	1 M_glu_D_c = 1 M_glu_L_c	1	5.1.1.3	SBO:0000167	( RSc1956 )	Peptidoglycan biosynthesis	Biomass biosynthesis	Metabolic network	Cytoplasmic	-10000	10000	Sequence data (25%<identity<45%)	2
R_GLUSy	glutamate_synthase__NADPH_	1 M_nadph_c + 1 M_h_c + 1 M_gln_L_c + 1 M_akg_c = 2 M_glu_L_c + 1 M_nadp_c	0	1.4.1.13	SBO:0000167	( RSc2964 and RSc2965 )	Glutamate biosynthesis	Biomass biosynthesis	Metabolic network	Cytoplasmic	0	10000	Sequence data (Indentity>45%)	2
R_GLUt2pp	L_Glutamate_transport_in_via_proton_symport__periplasm_	1 M_glu_L_p + 1 M_h_p = 1 M_glu_L_c + 1 M_h_c	1	No Assignment	SBO:0000185	( RSp0282 )	Transport carbon substrate	Transport	Metabolic network	Inner membrane	-10000	10000	Genetic data	3	Biolog data; Tn5 insertion mutant	Peyraud et al. (this study)	Ralstonia solanacearum GMI1000
R_GLUtex	L_glutamate_transport_via_diffusion__extracellular_to_periplasm_	1 M_glu_L_e = 1 M_glu_L_p	1	No Assignment	SBO:0000185	( d0201 )	Transport carbon substrate	Transport	Metabolic network	Outer membrane	-10000	10000	Physiological data	2	Biolog data	Peyraud et al. (this study)	Ralstonia solanacearum GMI1000
R_GLUTRR	glutamyl_tRNA_reductase	1 M_glutrna_c + 1 M_nadph_c + 1 M_h_c = 1 M_nadp_c + 1 M_trnaglu_c + 1 M_glu1sa_c	0	1.2.1.70	SBO:0000167	( RSc2900 )	Heme biosynthesis	Cofactor biosynthesis	Metabolic network	Cytoplasmic	0	10000	Sequence data (25%<identity<45%)	2
R_GLUTRS	Glutamyl_tRNA_synthetase	1 M_trnaglu_c + 1 M_atp_c + 1 M_glu_L_c = 1 M_glutrna_c + 1 M_amp_c + 1 M_ppi_c	0	6.1.1.17	SBO:0000167	( RSc1179 )	Glutamate biosynthesis	Biomass biosynthesis	Metabolic network	Cytoplasmic	0	10000	Sequence data (25%<identity<45%)	2
R_GLUTRSasp	Glutamyl_tRNA_synthetase	1 M_trnaasp_c + 1 M_atp_c + 1 M_glu_L_c = 1 M_glutrna_asp_c + 1 M_amp_c + 1 M_ppi_c	0	6.1.1.-	SBO:0000167	( RSc2210 )	tRNA modification	Secondary metabolism	Metabolic network	Cytoplasmic	0	10000	Sequence data (Indentity>45%)	2
R_GLXCL	glyoxalate_carboligase	1 M_h_c + 2 M_glx_c = 1 M_2h3oppan_c + 1 M_co2_c	0	4.1.1.47	SBO:0000167	( RSc3281 )	glycolate and glyoxylate degradation	Degradation pathway	Metabolic network	Cytoplasmic	0	10000	Sequence data (Indentity>45%)	2
R_GLYALDDr	D_Glyceraldehyde_dehydrogenase	1 M_glyald_c + 1 M_h2o_c + 1 M_nad_c = 1 M_nadh_c + 2 M_h_c + 1 M_glyc_R_c	0	1.2.1.3	SBO:0000167	( RSc2110 ) or ( RSc2350 )	Glycerol metabolism	Degradation pathway	Metabolic network	Cytoplasmic	0	10000	Sequence data (25%<identity<45%)	2
R_GLYAT	glycine_C_acetyltransferase	1 M_coa_c + 1 M_2aobut_c = 1 M_accoa_c + 1 M_gly_c	0	2.3.1.29	SBO:0000167	( RSp0961 )	Threonine degradation	Degradation pathway	Metabolic network	Cytoplasmic	0	10000	Sequence data (Indentity>45%)	2
R_GLYBabcpp	Glycine_betaine_transport_via_ABC_system__periplasm_	1 M_glyb_p + 1 M_atp_c + 1 M_h2o_c = 1 M_h_c + 1 M_pi_c + 1 M_adp_c + 1 M_glyb_c	0	No Assignment	SBO:0000185	( RSp0067 and RSp0066 and RSp0064 ) or ( RSc2516 )	Transport osmoprotectant	Transport	Metabolic network	Inner membrane	0	10000	Sequence data (Indentity>45%)	2
R_GLYBt2pp	Glycine_betaine_transport_via_proton_symport__periplasm_	1 M_glyb_p + 1 M_h_p = 1 M_glyb_c + 1 M_h_c	1	No Assignment	SBO:0000185	( RSp0536 )	Transport osmoprotectant	Transport	Metabolic network	Inner membrane	-10000	10000	Sequence data (25%<identity<45%)	2
R_GLYBtex	Glycine_betaine_transport_via_diffusion__extracellular_to_periplasm_	1 M_glyb_e = 1 M_glyb_p	1	No Assignment	SBO:0000185	( d0110 )	Transport osmoprotectant	Transport	Metabolic network	Outer membrane	-10000	10000	Physiological data	2	diffusion reactions
R_GLYC2Pabcpp	sn_Glycerol_2_phosphate_transport_via_ABC_system__periplasm_	1 M_h2o_c + 1 M_glyc2p_p + 1 M_atp_c = 1 M_h_c + 1 M_glyc2p_c + 1 M_adp_c + 1 M_pi_c	0	No Assignment	SBO:0000185	( RSc1267 and RSc1264 and RSc1265 and RSc1266 ) or ( RSc3046 and RSc3047 and RSc3048 and RSc3049 and RSc3051 )	Transport carbon substrate	Transport	Metabolic network	Inner membrane	0	10000	Sequence data (Indentity>45%)	2
R_GLYC2Ptex	sn_Glycerol_2_phosphate_transport_via_diffusion__extracellular_to_periplasm_	1 M_glyc2p_e = 1 M_glyc2p_p	1	No Assignment	SBO:0000185	( d0039 )	Transport carbon substrate	Transport	Metabolic network	Outer membrane	-10000	10000	Physiological data	2	diffusion reactions
R_GLYC3Pabcpp	sn_Glycerol_3_phosphate_transport_via_ABC_system__periplasm_	1 M_atp_c + 1 M_h2o_c + 1 M_glyc3p_p = 1 M_adp_c + 1 M_glyc3p_c + 1 M_h_c + 1 M_pi_c	0	No Assignment	SBO:0000185	( RSc1267 and RSc1264 and RSc1265 and RSc1266 ) or ( RSc3046 and RSc3047 and RSc3048 and RSc3049 and RSc3051 )	Transport carbon substrate	Transport	Metabolic network	Inner membrane	0	10000	Sequence data (Indentity>45%)	2
R_GLYC3Ptex	sn_Glycerol_3_phosphate_transport_via_diffusion__extracellular_to_periplasm_	1 M_glyc3p_e = 1 M_glyc3p_p	1	No Assignment	SBO:0000185	( d0040 )	Transport carbon substrate	Transport	Metabolic network	Outer membrane	-10000	10000	Physiological data	2	diffusion reactions
R_GLYCabcpp	Glycerol_transport_via_ABC_system__periplasm_	1 M_glyc_p + 1 M_h2o_c + 1 M_atp_c = 1 M_adp_c + 1 M_glyc_c + 1 M_h_c + 1 M_pi_c	0	No Assignment	SBO:0000185	( RSc3046 and RSc3047 and RSc3048 and RSc3049 and RSc3051 )	Transport carbon substrate	Transport	Metabolic network	Inner membrane	0	10000	Sequence data (25%<identity<45%)	2
R_GLYCAt2rpp	D_glycerate_transport_via_proton_symport__reversible__periplasm_	1 M_h_p + 1 M_glyc_R_p = 1 M_glyc_R_c + 1 M_h_c	1	No Assignment	SBO:0000185	( RSp0828 )	Transport carbon substrate	Transport	Metabolic network	Inner membrane	-10000	10000	Sequence data (Indentity>45%)	2
R_GLYCAtex	D_glycerate_transport_via_diffusion__extracellular_to_periplasm_	1 M_glyc_R_e = 1 M_glyc_R_p	1	No Assignment	SBO:0000185	( d0041 )	Transport carbon substrate	Transport	Metabolic network	Outer membrane	-10000	10000	Physiological data	2	diffusion reactions
R_GLYCK	glycerate_kinase	1 M_glyc_R_c + 1 M_atp_c = 1 M_2pg_c + 1 M_adp_c + 1 M_h_c	0	2.7.1.31	SBO:0000167	No Assignment	glycolate and glyoxylate degradation	Degradation pathway	Metabolic network	Cytoplasmic	0	10000	Modelling data	1	required for tartaric acid degradation, but no enzyme found in the genome.
R_GLYCL	Glycine_Cleavage_System	1 M_nad_c + 1 M_thf_c + 1 M_gly_c = 1 M_nh4_c + 1 M_mlthf_c + 1 M_co2_c + 1 M_nadh_c	1	No Assignment	SBO:0000167	( RSc3293 and RSc3294 and RSc3295 and RSc1603 )	One carbon pool by folate	Biomass biosynthesis	Metabolic network	Cytoplasmic	-10000	10000	Sequence data (Indentity>45%)	2
R_GLYCL_glu	Glycine_Cleavage_System_thfglu	1 M_nad_c + 1 M_thfglu_c + 1 M_gly_c = 1 M_nh4_c + 1 M_mlthfglu_c + 1 M_co2_c + 1 M_nadh_c	1	No Assignment	SBO:0000167	( RSc3293 and RSc3294 and RSc3295 and RSc1603 )	One carbon pool by folate	Biomass biosynthesis	Metabolic network	Cytoplasmic	-10000	10000	Sequence data (Indentity>45%)	2
R_GLYCLTDx	Glycolate_dehydrogenase__NAD_	1 M_glx_c + 1 M_h_c + 1 M_nadh_c = 1 M_nad_c + 1 M_glyclt_c	0	1.1.1.26	SBO:0000167	( RSc1034 )	glycolate and glyoxylate degradation	Degradation pathway	Metabolic network	Cytoplasmic	0	10000	Sequence data (25%<identity<45%)	2	Reaction set irreversible for simulation purpose: avoiding Stochiometric Balance Cycle, also it can be considered as physiologically favored in this direction,
R_GLYCLTDy	Glycolate_dehydrogenase__NADP_	1 M_h_c + 1 M_glx_c + 1 M_nadph_c = 1 M_glyclt_c + 1 M_nadp_c	0	1.1.1.79	SBO:0000167	( RSc0262 )	glycolate and glyoxylate degradation	Degradation pathway	Metabolic network	Cytoplasmic	0	10000	Sequence data (Indentity>45%)	2	Reaction set irreversible for simulation purpose: avoiding Stochiometric Balance Cycle, also it can be considered as physiologically favored in this direction
R_GLYCLTt2rpp	glycolate_transport_via_proton_symport__reversible__periplasm_	1 M_glyclt_p + 1 M_h_p = 1 M_glyclt_c + 1 M_h_c	1	No Assignment	SBO:0000185	( RSc0981 )	Transport carbon substrate	Transport	Metabolic network	Inner membrane	-10000	10000	Sequence data (Indentity>45%)	2
R_GLYCLTt4pp	glycolate_transport_via_sodium_symport__periplasm_	1 M_glyclt_p + 1 M_na1_p = 1 M_na1_c + 1 M_glyclt_c	0	No Assignment	SBO:0000185	( RSc1951 )	Transport carbon substrate	Transport	Metabolic network	Inner membrane	0	10000	Sequence data (25%<identity<45%)	2
R_GLYCLTtex	glycolate_transport_via_diffusion__extracellular_to_periplasm_	1 M_glyclt_e = 1 M_glyclt_p	1	No Assignment	SBO:0000185	( d0167 )	Transport carbon substrate	Transport	Metabolic network	Outer membrane	-10000	10000	Physiological data	2	Biolog data	Peyraud et al. (this study)	Ralstonia solanacearum GMI1000
R_GLYCtex	glycerol_transport_via_diffusion__extracellular_to_periplasm_	1 M_glyc_e = 1 M_glyc_p	1	No Assignment	SBO:0000185	( d0202 )	Transport carbon substrate	Transport	Metabolic network	Outer membrane	-10000	10000	Physiological data	2	Biolog data	Peyraud et al. (this study)	Ralstonia solanacearum GMI1000
R_GLYCTO2	Glycolate_oxidase	1 M_q8_c + 1 M_glyclt_c = 1 M_q8h2_c + 1 M_glx_c	0	1.1.99.14	SBO:0000167	( RSc2667 and RSc2666 and RSc2668 )	glycolate and glyoxylate degradation	Degradation pathway	Metabolic network	Cytoplasmic	0	10000	Sequence data (Indentity>45%)	2
R_GLYCtpp	glycerol_transport_via_channel__periplasm_	1 M_glyc_c = 1 M_glyc_p	1	No Assignment	SBO:0000185	No Assignment	Transport carbon substrate	Transport	Metabolic network	Inner membrane	-10000	10000	Physiological data	2	Biolog data	Peyraud et al. (this study)	Ralstonia solanacearum GMI1000
R_GLYGLNabcpp	Dipeptide__gly_gln__transport_via_ABC_system__periplasm_	1 M_atp_c + 1 M_h2o_c + 1 M_gly_gln_L_p = 1 M_pi_c + 1 M_h_c + 1 M_gly_gln_L_c + 1 M_adp_c	0	No Assignment	SBO:0000185	( RSc2870 and RSc2869 and RSc2868 and RSc2867 and RSc2866 ) or ( RSc0044 and RSc2869 and RSc2868 and RSc2867 and RSc2866 )	Transport carbon substrate	Transport	Metabolic network	Inner membrane	0	10000	Sequence data (25%<identity<45%)	2	Biolog data	Peyraud et al. (this study)	Ralstonia solanacearum GMI1000
R_GLYGLNtex	Dipeptide__gly_gln_transport_via_diffusion__extracellular_to_periplasm_	1 M_gly_gln_L_e = 1 M_gly_gln_L_p	1	No Assignment	SBO:0000185	( d0189 )	Transport carbon substrate	Transport	Metabolic network	Outer membrane	-10000	10000	Physiological data	2	Biolog data	Peyraud et al. (this study)	Ralstonia solanacearum GMI1000
R_GLYKr	glycerol_kinase__reversible_	1 M_atp_c + 1 M_glyc_c = 1 M_glyc3p_c + 1 M_h_c + 1 M_adp_c	0	2.7.1.30	SBO:0000167	( RSc3052 )	Glycerol degradation	Degradation pathway	Metabolic network	Cytoplasmic	0	10000	Sequence data (Indentity>45%)	2
R_GLYOX	hydroxyacylglutathione_hydrolase	1 M_h2o_c + 1 M_lgt_S_c = 1 M_h_c + 1 M_gthrd_c + 1 M_lac_D_c	0	3.1.2.6	SBO:0000167	( RSc1544 ) or ( RSc0258 ) or ( RSc3268 ) or ( RSc1515 )	Methylglyoxal degradation	Degradation pathway	Metabolic network	Cytoplasmic	0	10000	Sequence data (25%<identity<45%)	2
R_GLYt2rpp	glycine_reversible_transport_via_proton_symport__periplasm_	1 M_gly_p + 1 M_h_p = 1 M_gly_c + 1 M_h_c	1	No Assignment	SBO:0000185	No Assignment	Transport carbon substrate	Transport	Metabolic network	Inner membrane	-10000	10000	Physiological data	2	Biolog data; Transporter unknown : proton symport type is assigned by default	Peyraud et al. (this study)	Ralstonia solanacearum GMI1000
R_GLYtex	glycine_transport_via_diffusion__extracellular_to_periplasm_	1 M_gly_e = 1 M_gly_p	1	No Assignment	SBO:0000185	( d0168 )	Transport carbon substrate	Transport	Metabolic network	Outer membrane	-10000	10000	Physiological data	2	Biolog data	Peyraud et al. (this study)	Ralstonia solanacearum GMI1000
R_GLYTRS	Glycyl_tRNA_synthetase	1 M_atp_c + 1 M_trnagly_c + 1 M_gly_c = 1 M_glytrna_c + 1 M_ppi_c + 1 M_amp_c	0	6.1.1.14	SBO:0000167	( RSc0526 and RSc0524 and RS01509 and RS04003 and RS05586 ) or ( RSc0526 and RSc0524 and RS01509 and RS04004 and RS05586 )	Glycine and serine biosynthesis	Biomass biosynthesis	Metabolic network	Cytoplasmic	0	10000	Sequence data (Indentity>45%)	2
R_GMHEPAT	D_glycero_D_manno_hepose_1_phosphate_adenyltransferase	1 M_gmhep1p_c + 1 M_atp_c + 1 M_h_c = 1 M_adphep_DD_c + 1 M_ppi_c	0	No Assignment	SBO:0000167	( RSc0914 )	Lipopolysaccharide biosynthesis	Biomass biosynthesis	Metabolic network	Cytoplasmic	0	10000	Genetic data	3		Li et al. (2014) MPMI	Ralstonia solanacearum Pss4	24580105
R_GMHEPK	D_glycero_D_manno_heptose_7_phosphate_kinase	1 M_atp_c + 1 M_gmhep7p_c = 1 M_adp_c + 1 M_h_c + 1 M_gmhep17bp_c	0	No Assignment	SBO:0000167	( RSc0914 )	Lipopolysaccharide biosynthesis	Biomass biosynthesis	Metabolic network	Cytoplasmic	0	10000	Genetic data	3		Li et al. (2014) MPMI	Ralstonia solanacearum Pss4	24580105
R_GMHEPPA	D_glycero_D_manno_heptose_1_7_bisphosphate_phosphatase	1 M_gmhep17bp_c + 1 M_h2o_c = 1 M_gmhep1p_c + 1 M_pi_c	0	No Assignment	SBO:0000167	( RSc0523 )	Lipopolysaccharide biosynthesis	Biomass biosynthesis	Metabolic network	Cytoplasmic	0	10000	Sequence data (25%<identity<45%)	2
R_GMPS2	GMP_synthase	1 M_xmp_c + 1 M_h2o_c + 1 M_gln_L_c + 1 M_atp_c = 1 M_amp_c + 1 M_glu_L_c + 1 M_ppi_c + 1 M_gmp_c + 2 M_h_c	0	6.3.5.2	SBO:0000167	( RSc1431 ) or ( RSc0213 ) or ( RSc1158 )	Purine biosynthesis	Biomass biosynthesis	Metabolic network	Cytoplasmic	0	10000	Sequence data (Indentity>45%)	2
R_GNIDpp	Guanidine_transport_via_diffusion__cytoplasm_to_periplasm_	1 M_gnid_c = 1 M_gnid_p	1	No Assignment	SBO:0000185	( d0134 )	Transport carbon substrate	Transport	Metabolic network	Inner membrane	-10000	10000	Modelling data	1	diffusion reactions
R_GNIDtex	Guanidine_transport_via_diffusion__extracellular_to_periplasm_	1 M_gnid_e = 1 M_gnid_p	1	No Assignment	SBO:0000185	( d0042 )	Transport carbon substrate	Transport	Metabolic network	Outer membrane	-10000	10000	Physiological data	2	diffusion reactions
R_GNK	gluconokinase	1 M_atp_c + 1 M_glcn_c = 1 M_h_c + 1 M_adp_c + 1 M_6pgc_c	0	2.7.1.12	SBO:0000167	( RSc0441 ) or ( RSp0946 )	D-gluconate degradation	Degradation pathway	Metabolic network	Cytoplasmic	0	10000	Sequence data (25%<identity<45%)	2
R_GNNUC	gnnuc	1 M_h2o_c + 1 M_gsn_c = 1 M_gua_c + 1 M_rib_D_c	0	3.2.2.1	SBO:0000167	( RSc2548 )	Pyrimidine salvage pathway	Salvage pathway	Metabolic network	Cytoplasmic	0	10000	Sequence data (25%<identity<45%)	2
R_GP4GH	Gp4G_hydrolase	1 M_h2o_c + 1 M_gp4g_c = 2 M_h_c + 2 M_gdp_c	0	No Assignment	SBO:0000167	( RSc0681 )	diadenosine metabolism	Secondary metabolism	Metabolic network	Cytoplasmic	0	10000	Sequence data (25%<identity<45%)	2
R_GPDDA1	Glycerophosphodiester_phosphodiesterase__Glycerophosphocholine_	1 M_h2o_c + 1 M_g3pc_c = 1 M_glyc3p_c + 1 M_h_c + 1 M_chol_c	0	3.1.4.46	SBO:0000167	( RSc1268 )	Glycerophospholipid metabolism	Biomass biosynthesis	Metabolic network	Cytoplasmic	0	10000	Sequence data (Indentity>45%)	2
R_GPDDA1pp	Glycerophosphodiester_phosphodiesterase__Glycerophosphocholine_	1 M_h2o_p + 1 M_g3pc_p = 1 M_chol_p + 1 M_glyc3p_p + 1 M_h_p	0	3.1.4.46	SBO:0000167	( RSc0502 )	Glycerophospholipid metabolism	Biomass biosynthesis	Metabolic network	Periplasmic	0	10000	Sequence data (25%<identity<45%)	2
R_GPDDA2	Glycerophosphodiester_phosphodiesterase__Glycerophosphoethanolamine_	1 M_g3pe_c + 1 M_h2o_c = 1 M_etha_c + 1 M_glyc3p_c + 1 M_h_c	0	3.1.4.46	SBO:0000167	( RSc1268 )	Glycerophospholipid metabolism	Biomass biosynthesis	Metabolic network	Cytoplasmic	0	10000	Sequence data (Indentity>45%)	2
R_GPDDA2pp	Glycerophosphodiester_phosphodiesterase__Glycerophosphoethanolamine_	1 M_h2o_p + 1 M_g3pe_p = 1 M_h_p + 1 M_etha_p + 1 M_glyc3p_p	0	3.1.4.46	SBO:0000167	( RSc0502 )	Glycerophospholipid metabolism	Biomass biosynthesis	Metabolic network	Periplasmic	0	10000	Sequence data (25%<identity<45%)	2
R_GPDDA3	Glycerophosphodiester_phosphodiesterase__Glycerophosphoserine_	1 M_h2o_c + 1 M_g3ps_c = 1 M_ser_L_c + 1 M_glyc3p_c + 1 M_h_c	0	3.1.4.46	SBO:0000167	( RSc1268 )	Glycerophospholipid metabolism	Biomass biosynthesis	Metabolic network	Cytoplasmic	0	10000	Sequence data (Indentity>45%)	2
R_GPDDA3pp	Glycerophosphodiester_phosphodiesterase__Glycerophosphoserine_	1 M_h2o_p + 1 M_g3ps_p = 1 M_ser_L_p + 1 M_glyc3p_p + 1 M_h_p	0	3.1.4.46	SBO:0000167	( RSc0502 )	Glycerophospholipid metabolism	Biomass biosynthesis	Metabolic network	Periplasmic	0	10000	Sequence data (25%<identity<45%)	2
R_GPDDA4	Glycerophosphodiester_phosphodiesterase__Glycerophosphoglycerol_	1 M_g3pg_c + 1 M_h2o_c = 1 M_glyc3p_c + 1 M_glyc_c + 1 M_h_c	0	3.1.4.46	SBO:0000167	( RSc1268 )	Glycerophospholipid metabolism	Biomass biosynthesis	Metabolic network	Cytoplasmic	0	10000	Sequence data (Indentity>45%)	2
R_GPDDA4pp	Glycerophosphodiester_phosphodiesterase__Glycerophosphoglycerol_	1 M_h2o_p + 1 M_g3pg_p = 1 M_glyc_p + 1 M_glyc3p_p + 1 M_h_p	0	3.1.4.46	SBO:0000167	( RSc0502 )	Glycerophospholipid metabolism	Biomass biosynthesis	Metabolic network	Periplasmic	0	10000	Sequence data (25%<identity<45%)	2
R_GPDDA5	Glycerophosphodiester_phosphodiesterase__Glycerophosphoinositol_	1 M_g3pi_c + 1 M_h2o_c = 1 M_inost_c + 1 M_h_c + 1 M_glyc3p_c	0	3.1.4.46	SBO:0000167	( RSc1268 )	Glycerophospholipid metabolism	Biomass biosynthesis	Metabolic network	Cytoplasmic	0	10000	Sequence data (Indentity>45%)	2
R_GPDDA5pp	Glycerophosphodiester_phosphodiesterase__Glycerophosphoinositol_	1 M_g3pi_p + 1 M_h2o_p = 1 M_h_p + 1 M_glyc3p_p + 1 M_inost_p	0	3.1.4.46	SBO:0000167	( RSc0502 )	Glycerophospholipid metabolism	Biomass biosynthesis	Metabolic network	Periplasmic	0	10000	Sequence data (25%<identity<45%)	2
R_GRTT	geranyltranstransferase	1 M_ipdp_c + 1 M_grdp_c = 1 M_frdp_c + 1 M_ppi_c	0	2.5.1.10	SBO:0000167	( RSc2222 )	Isoprenoid biosynthesis	Biomass biosynthesis	Metabolic network	Cytoplasmic	0	10000	Sequence data (Indentity>45%)	2
R_GRXR	glutaredoxin_reductase	1 M_grxox_c + 2 M_gthrd_c = 1 M_grxrd_c + 1 M_gthox_c	0	1.8.4.2	SBO:0000167	( RSc2904 ) or ( RSc0355 )	glutathione redox reactions	Cofactor biosynthesis	Metabolic network	Cytoplasmic	0	10000	Sequence data (Indentity>45%)	2
R_GSNt2pp	guanosine_transport_in_via_proton_symport__periplasm_	1 M_gsn_p + 1 M_h_p = 1 M_gsn_c + 1 M_h_c	1	No Assignment	SBO:0000185	( RSc1233 ) or ( RSp1678 )	Transport nitrogen substrate	Transport	Metabolic network	Inner membrane	-10000	10000	Physiological data	2	Biolog data; Transporter unknown, but RSc1233 and RSp1678 were assigned considering that their predicted substrates are not used (biolog data) and they are structurally and functionnaly closed to Guanosine	Peyraud et al. (this study)	Ralstonia solanacearum GMI1000
R_GSNtex	guanosine_transport_via_diffusion__extracellular_to_periplasm_	1 M_gsn_e = 1 M_gsn_p	1	No Assignment	SBO:0000185	( d0219 )	Transport nitrogen substrate	Transport	Metabolic network	Outer membrane	-10000	10000	Physiological data	2	Biolog data	Peyraud et al. (this study)	Ralstonia solanacearum GMI1000
R_GTADT1	aspartyltRNA__Asn_/glutamyltRNA__Gln__amidotransferase	1 M_h2o_c + 1 M_gln_L_c + 1 M_glutrna_c + 1 M_atp_c = 1 M_pi_c + 1 M_adp_c + 1 M_h_c + 1 M_glntrna_c + 1 M_glu_L_c	0	6.3.5.7	SBO:0000167	( RSc0058 and RSc0057 and RSc0054 )	Glutamine biosynthesis	Biomass biosynthesis	Metabolic network	Cytoplasmic	0	10000	Sequence data (Indentity>45%)	2
R_GTADT2	aspartyltRNA__Asn_/glutamyltRNA__Gln__amidotransferase	1 M_asptrna_c + 1 M_gln_L_c + 1 M_h2o_c + 1 M_atp_c = 1 M_pi_c + 1 M_adp_c + 1 M_asntrna_c + 1 M_glu_L_c	0	6.3.5.6	SBO:0000167	( RSc0058 and RSc0057 and RSc0054 )	Asparagine biosynthesis	Biomass biosynthesis	Metabolic network	Cytoplasmic	0	10000	Sequence data (Indentity>45%)	2
R_GTHOr	glutathione_oxidoreductase	1 M_nadph_c + 1 M_gthox_c + 1 M_h_c = 1 M_nadp_c + 2 M_gthrd_c	1	1.8.1.7	SBO:0000167	( RSc0014 )	ROS salvage pathways	ROS metabolism	Metabolic network	Cytoplasmic	-10000	10000	Sequence data (25%<identity<45%)	2
R_GTHOXtex	glutathione__ox__transport_via_diffusion__extracellular_to_periplasm_	1 M_gthox_e = 1 M_gthox_p	1	No Assignment	SBO:0000185	( d0213 )	Transport ion substrate	Transport	Metabolic network	Outer membrane	-10000	10000	Physiological data	2	Biolog data	Peyraud et al. (this study)	Ralstonia solanacearum GMI1000
R_GTHP	glutathione_peroxidase__c_	2 M_gthrd_c + 1 M_h2o2_c = 1 M_gthox_c + 2 M_h2o_c	0	1.11.1.9	SBO:0000167	( RSc0086 )	ROS salvage pathways	ROS metabolism	Metabolic network	Cytoplasmic	0	10000	Sequence data (25%<identity<45%)	2
R_GTHPe	glutathione_peroxidase__e_	2 M_gthrd_e + 1 M_h2o2_e = 1 M_gthox_e + 2 M_h2o_e	0	1.11.1.9	SBO:0000167	( RSc2674 ) or ( RSc0307 )	ROS salvage pathways	ROS metabolism	Metabolic network	Periplasmic	0	10000	Sequence data (Indentity>45%)	2
R_GTHRDabcpp	Reduced_glutathione_via_ABC_system__periplasm_	1 M_atp_c + 1 M_gthrd_p + 1 M_h2o_c = 1 M_adp_c + 1 M_h_c + 1 M_gthrd_c + 1 M_pi_c	0	No Assignment	SBO:0000185	( RSc2870 and RSc2869 and RSc2868 and RSc2867 and RSc2866 ) or ( RSc0044 and RSc2869 and RSc2868 and RSc2867 and RSc2866 )	Transport ion substrate	Transport	Metabolic network	Inner membrane	0	10000	Sequence data (Indentity>45%)	2
R_GTHRDHpp	glutathione_hydralase__periplasmic_	1 M_gthrd_p + 1 M_h2o_p = 1 M_cgly_p + 1 M_glu_L_p	0	2.3.2.2	SBO:0000167	( RSp0274 ) or ( RSc2501 ) or ( RSc2921 )	Glutathione degradation	Degradation pathway	Metabolic network	Periplasmic	0	10000	Sequence data (25%<identity<45%)	2
R_GTHRDtex	glutathione_transport_via_diffusion__extracellular_to_periplasm_	1 M_gthrd_e = 1 M_gthrd_p	1	No Assignment	SBO:0000185	( d0214 )	Transport ion substrate	Transport	Metabolic network	Outer membrane	-10000	10000	Physiological data	2	Biolog data	Peyraud et al. (this study)	Ralstonia solanacearum GMI1000
R_GTHS	glutathione_synthetase	1 M_atp_c + 1 M_gly_c + 1 M_glucys_c = 1 M_adp_c + 1 M_h_c + 1 M_pi_c + 1 M_gthrd_c	0	6.3.2.3	SBO:0000167	( RSc0345 )	Glutathione biosynthesis	Cofactor biosynthesis	Metabolic network	Cytoplasmic	0	10000	Sequence data (Indentity>45%)	2
R_GTPCI	GTP_cyclohydrolase_I	1 M_gtp_c + 1 M_h2o_c = 1 M_h_c + 1 M_ahdt_c + 1 M_for_c	0	3.5.4.16	SBO:0000167	( RSc1387 )	Folate biosynthesis	Cofactor biosynthesis	Metabolic network	Cytoplasmic	0	10000	Sequence data (25%<identity<45%)	2
R_GTPCII	GTP_cyclohydrolase_II	1 M_gtp_c + 3 M_h2o_c = 1 M_ppi_c + 1 M_for_c + 2 M_h_c + 1 M_25dhpp_c	0	3.5.4.25	SBO:0000167	( RSc0713 )	Flavin biosynthesis	Cofactor biosynthesis	Metabolic network	Cytoplasmic	0	10000	Sequence data (Indentity>45%)	2
R_GTPDPK	GTP_diphosphokinase	1 M_atp_c + 1 M_gtp_c = 1 M_h_c + 1 M_gdptp_c + 1 M_amp_c	0	2.7.6.5	SBO:0000167	( RSc1576 ) or ( RSc2153 )	ppGpp biosynthesis	Secondary metabolism	Metabolic network	Cytoplasmic	0	10000	Sequence data (Indentity>45%)	2
R_GUAD	guanine_deaminase	1 M_h_c + 1 M_gua_c + 1 M_h2o_c = 1 M_nh4_c + 1 M_xan_c	0	3.5.4.3	SBO:0000167	( RSc2099 )	Purine salvage pathway	Salvage pathway	Metabolic network	Cytoplasmic	0	10000	Sequence data (Indentity>45%)	2
R_GUAPRT	guanine_phosphoribosyltransferase	1 M_prpp_c + 1 M_gua_c = 1 M_gmp_c + 1 M_ppi_c	0	2.4.2.8	SBO:0000167	( RSc2812 )	Purine salvage pathway	Salvage pathway	Metabolic network	Cytoplasmic	0	10000	Sequence data (Indentity>45%)	2
R_H2O_c	water_dissociation_cytoplasm	1 M_h2o_c = 1 M_h_c + M_oh_c	1	No Assignment	SBO:0000167	( s0009 )	Water dissociation	Ions metabolism	Metabolic network	Cytoplasmic	-10000	10000	Biochemical data	4	Spontaneous reaction
R_H2O_e	water_dissociation_extracellular	1 M_h2o_e = 1 M_h_e + M_oh_e	1	No Assignment	SBO:0000167	( s0010 )	Water dissociation	Ions metabolism	Metabolic network	Extracellular	-10000	10000	Biochemical data	4	Spontaneous reaction
R_H2O_p	water_dissociation_periplasm	1 M_h2o_p = 1 M_h_p + M_oh_p	1	No Assignment	SBO:0000167	( s0011 )	Water dissociation	Ions metabolism	Metabolic network	Periplasmic	-10000	10000	Biochemical data	4	Spontaneous reaction
R_H2O2FERR	H2O2_ferroxidase__Dps_	2 M_fe2_c + 1 M_h2o2_c + 2 M_h2o_c = M_2feooh_c + 4 M_h_c	0	No Assignment	SBO:0000167	( RSc2687 )	ROS salvage pathways	ROS metabolism	Metabolic network	Cytoplasmic	0	10000	Genetic data	3		Zhao et al. (2002) JBC; Colburn-Clifford et al. (2010) App.Environ_Microbiol	Ralstonia solanacearum UW551	12016214; 20870795
R_H2O2FERR_minfe2	H2O2_ferroxidase__Dps_mineralfe2	2 M_fe2ohcl_c + 1 M_h2o2_c = M_2feooh_c + 2 M_h_c + 2 M_cl_c	0	No Assignment	SBO:0000167	( RSc2687 )	ROS salvage pathways	ROS metabolism	Metabolic network	Cytoplasmic	0	10000	Genetic data	3		Zhao et al. (2002) JBC; Colburn-Clifford et al. (2010) App.Environ_Microbiol	Ralstonia solanacearum UW551	12016214; 20870795
R_H2O2tex	hydrogen_peroxide_transport_via_diffusion__extracellular_to_periplasm_	1 M_h2o2_e = 1 M_h2o2_p	1	No Assignment	SBO:0000185	( d0234 )	Transport ROS	Transport	Metabolic network	Outer membrane	-10000	10000	Physiological data	2	diffusion reactions	Mandal et al. (2011) PlantPhysiolBiochem	Ralstonia solanacearum	21093281
R_H2O2tpp	hydrogen_peroxide_transport_via_diffusion__periplasm_to_cytoplasm_	1 M_h2o2_p = 1 M_h2o2_c	1	No Assignment	SBO:0000185	( d0119 )	Transport ROS	Transport	Metabolic network	Inner membrane	-10000	10000	Physiological data	2	diffusion reactions
R_H2Otex	H2O_transport_via_diffusion__extracellular_to_periplasm_	1 M_h2o_e = 1 M_h2o_p	1	No Assignment	SBO:0000185	( d0087 )	Transport ion substrate	Transport	Metabolic network	Outer membrane	-10000	10000	Physiological data	2	diffusion reactions
R_H2Otpp	H2O_transport_via_diffusion__periplasm_	1 M_h2o_p = 1 M_h2o_c	1	No Assignment	SBO:0000185	( d0088 )	Transport ion substrate	Transport	Metabolic network	Inner membrane	-10000	10000	Physiological data	2	diffusion reactions
R_H2SH2O2_c	Hydrogen_sulfide_oxidation_H2O2__cytoplasm_	1 M_h2s_c + 1 M_h2o2_c = 1 M_Ss_c + 2 M_h2o_c	0	No Assignment	SBO:0000167	( s0052 )	Sulfur metabolism	Ions metabolism	Metabolic network	Cytoplasmic	0	10000	Biochemical data	4	spontaneous reaction
R_H2SH2O2_e	Hydrogen_sulfide_oxidation_H2O2__extracellular_	1 M_h2s_e + 1 M_h2o2_e = 1 M_Ss_e + 2 M_h2o_e	0	No Assignment	SBO:0000167	( s0053 )	Sulfur metabolism	Ions metabolism	Metabolic network	Extracellular	0	10000	Biochemical data	4	spontaneous reaction
R_H2SH2O2_p	Hydrogen_sulfide_oxidation_H2O2__periplasm_	1 M_h2s_p + 1 M_h2o2_p = 1 M_Ss_p + 2 M_h2o_p	0	No Assignment	SBO:0000167	( s0051 )	Sulfur metabolism	Ions metabolism	Metabolic network	Periplasmic	0	10000	Biochemical data	4	spontaneous reaction
R_H2St1pp	Hydrogen_sulfide_transport__periplasm_	1 M_h2s_p = 1 M_h2s_c	1	No Assignment	SBO:0000185	( s0050 )	Transport ion substrate	Transport	Metabolic network	Inner membrane	-10000	10000	Biochemical data	4	gas: free diffusion
R_H2Stex	Hydrogen_sulfide_transport_via_diffusion__extracellular_to_periplasm_	1 M_h2s_e = 1 M_h2s_p	1	No Assignment	SBO:0000185	( d0126 )	Transport ion substrate	Transport	Metabolic network	Outer membrane	-10000	10000	Biochemical data	4	gas: free diffusion
R_HACD1	3_hydroxyacyl_CoA_dehydrogenase__acetoacetyl_CoA_	1 M_nadh_c + 1 M_aacoa_c + 1 M_h_c = 1 M_nad_c + 1 M_3hbcoa_c	1	1.1.1.35	SBO:0000167	( RSc0474 ) or ( RSc1759 ) or ( RSc2534 )	fatty acid b-oxidation	Degradation pathway	Metabolic network	Cytoplasmic	-10000	10000	Sequence data (25%<identity<45%)	2
R_HACD2	3_hydroxyacyl_CoA_dehydrogenase__3_oxohexanoyl_CoA_	1 M_h_c + 1 M_3ohcoa_c + 1 M_nadh_c = 1 M_3hhcoa_c + 1 M_nad_c	1	1.1.1.35	SBO:0000167	( RSc1759 ) or ( RSc0474 ) or ( RSc2534 )	fatty acid b-oxidation	Degradation pathway	Metabolic network	Cytoplasmic	-10000	10000	Sequence data (25%<identity<45%)	2
R_HACD3	3_hydroxyacyl_CoA_dehydrogenase__3_oxooctanoyl_CoA_	1 M_nadh_c + 1 M_3oocoa_c + 1 M_h_c = 1 M_nad_c + 1 M_3hocoa_c	1	1.1.1.35	SBO:0000167	( RSc1759 ) or ( RSc0474 ) or ( RSc2534 )	fatty acid b-oxidation	Degradation pathway	Metabolic network	Cytoplasmic	-10000	10000	Sequence data (25%<identity<45%)	2
R_HACD4	3_hydroxyacyl_CoA_dehydrogenase__3_oxodecanoyl_CoA_	1 M_nadh_c + 1 M_3odcoa_c + 1 M_h_c = 1 M_3hdcoa_c + 1 M_nad_c	1	1.1.1.35	SBO:0000167	( RSc1759 ) or ( RSc0474 ) or ( RSc2534 )	fatty acid b-oxidation	Degradation pathway	Metabolic network	Cytoplasmic	-10000	10000	Sequence data (25%<identity<45%)	2
R_HACD5	3_hydroxyacyl_CoA_dehydrogenase__3_oxododecanoyl_CoA_	1 M_h_c + 1 M_nadh_c + 1 M_3oddcoa_c = 1 M_nad_c + 1 M_3hddcoa_c	1	1.1.1.35	SBO:0000167	( RSc1759 ) or ( RSc0474 ) or ( RSc2534 )	fatty acid b-oxidation	Degradation pathway	Metabolic network	Cytoplasmic	-10000	10000	Sequence data (25%<identity<45%)	2
R_HACD6	3_hydroxyacyl_CoA_dehydrogenase__3_oxotetradecanoyl_CoA_	1 M_3otdcoa_c + 1 M_h_c + 1 M_nadh_c = 1 M_3htdcoa_c + 1 M_nad_c	1	1.1.1.35	SBO:0000167	( RSc1759 ) or ( RSc0474 ) or ( RSc2534 )	fatty acid b-oxidation	Degradation pathway	Metabolic network	Cytoplasmic	-10000	10000	Sequence data (25%<identity<45%)	2
R_HACD7	3_hydroxyacyl_CoA_dehydrogenase__3_oxohexadecanoyl_CoA_	1 M_3ohdcoa_c + 1 M_nadh_c + 1 M_h_c = 1 M_nad_c + 1 M_3hhdcoa_c	1	1.1.1.35	SBO:0000167	( RSc1759 ) or ( RSc0474 ) or ( RSc2534 )	fatty acid b-oxidation	Degradation pathway	Metabolic network	Cytoplasmic	-10000	10000	Sequence data (25%<identity<45%)	2
R_HACD8i	3_hydroxyacyl_CoA_dehydrogenase__3_oxooctadecanoyl_CoA_	1 M_nad_c + 1 M_3hodcoa_c = 1 M_nadh_c + 1 M_h_c + 1 M_3oodcoa_c	1	1.1.1.35	SBO:0000167	( RSc1759 ) or ( RSc0474 ) or ( RSc2534 )	fatty acid b-oxidation	Degradation pathway	Metabolic network	Cytoplasmic	-10000	10000	Sequence data (25%<identity<45%)	2
R_HACDHG	haloacetate_dehalogenase_Chloroacetate	1 M_h2o_c + 1 M_cla_c = 1 M_cl_c + 1 M_glyclt_c + 1 M_h_c	0	3.8.1.3	SBO:0000167	( RSc0256 )	haloacid degradation	Degradation pathway	Metabolic network	Cytoplasmic	0	10000	Sequence data (Indentity>45%)	2
R_HACOAD4	3_hydroxyacyl_CoA_dehydrogenase__3_oxodecanoyl_CoA_	1 M_nad_c + 1 M_3hadpcoa_c = 1 M_nadh_c + 1 M_oxadpcoa_c + 1 M_h_c	1	1.1.1.35	SBO:0000167	( RSc0474 ) or ( RSc2534 ) or ( RSc2013 ) or ( RSc0244 )	Phenylacetate degradation	Degradation pathway	Metabolic network	Cytoplasmic	-10000	10000	Sequence data (25%<identity<45%)	2	low evidence for catalysis of this reaction from GPR: broad substrate specificity
R_HATRAZE1	hydroxyatrazine_ethylaminohydrolase	1 M_hatrz_c + 1 M_h2o_c + 1 M_h_c = 1 M_ethlam_c + 1 M_isoppam_c	0	3.5.99.3	SBO:0000167	( RSc2119 )	Atrazine degradation	Degradation pathway	Metabolic network	Cytoplasmic	0	10000	Sequence data (25%<identity<45%)	2
R_HATRAZE2	hydroxyatrazine_ethylaminohydrolase	1 M_h2o_c + 1 M_2c4h6at_c = 1 M_ammld_c + 1 M_cl_c + 2 M_h_c	0	3.5.99.3	SBO:0000167	( RSc2119 )	Atrazine degradation	Degradation pathway	Metabolic network	Cytoplasmic	0	10000	Sequence data (25%<identity<45%)	2
R_HBDH	hydroxybutyratedimer_hydrolase	1 M_r3rhbb_c + 1 M_h2o_c = 1 M_h_c + 2 M_bhb_c	0	3.1.1.22	SBO:0000167	( RSc1334 )	polyhydroxybutanoate metabolism	Degradation pathway	Metabolic network	Cytoplasmic	0	10000	Sequence data (Indentity>45%)	2
R_HBZOPT	Hydroxybenzoate_octaprenyltransferase	1 M_4hbz_c + 1 M_octdp_c = 1 M_ppi_c + 1 M_3ophb_c	0	2.5.1.39	SBO:0000167	( RSc2686 )	Ubiquinone biosynthesis	Cofactor biosynthesis	Metabolic network	Inner membrane	0	10000	Sequence data (Indentity>45%)	2
R_HCINNMt2rpp	3_hydroxycinnamic_acid_transport_via_proton_symport__reversible__periplasm_	1 M_3hcinnm_p + 1 M_h_p = 1 M_h_c + 1 M_3hcinnm_c	1	No Assignment	SBO:0000185	( RSp1595 )	Transport carbon substrate	Transport	Metabolic network	Inner membrane	-10000	10000	Sequence data (25%<identity<45%)	2
R_HCINNMtex	3_hydroxycinnamic_acid_transport_via_diffusion__extracellular_to_periplasm_	1 M_3hcinnm_e = 1 M_3hcinnm_p	1	No Assignment	SBO:0000185	( d0043 )	Transport carbon substrate	Transport	Metabolic network	Outer membrane	-10000	10000	Physiological data	2	diffusion reactions
R_HCO3E	HCO3_equilibration_reaction	1 M_h2o_c + 1 M_co2_c = 1 M_h_c + 1 M_hco3_c	1	4.2.1.1	SBO:0000167	( RSc0277 ) or ( RSp0112 )	Cyanate degradation	Degradation pathway	Metabolic network	Cytoplasmic	-10000	10000	Sequence data (Indentity>45%)	2
R_HCOMODA	2_hydroxy_3_carboxy_muconic_semialdehyde_decarboxylase	1 M_3c2hmucsem_c + 1 M_h_c = 1 M_2hmcnsad_c + 1 M_co2_c	0	4.1.1.-	SBO:0000167	( RSp0889 )	Benzoate degradation	Degradation pathway	Metabolic network	Cytoplasmic	0	10000	Sequence data (25%<identity<45%)	2
R_HDCAtex	Hexadecanoate_transport_via_diffusion__extracellular_to_periplasm_	1 M_hdca_e = 1 M_hdca_p	1	No Assignment	SBO:0000185	( d0044 )	Transport carbon substrate	Transport	Metabolic network	Outer membrane	-10000	10000	Physiological data	2	diffusion reactions
R_HDCEAtex	Hexadecenoate_transport_via_diffusion__extracellular_to_periplasm_	1 M_hdcea_e = 1 M_hdcea_p	1	No Assignment	SBO:0000185	( d0045 )	Transport carbon substrate	Transport	Metabolic network	Outer membrane	-10000	10000	Physiological data	2	diffusion reactions
R_HDCOAI	hexadecenoyl_coa_cis_trans_isomerization	1 M_hdcoa_c = 1 M_hdd2coa_c	1	5.3.3.8	SBO:0000167	( RSc1759 )	fatty acid b-oxidation	Degradation pathway	Metabolic network	Cytoplasmic	-10000	10000	Sequence data (25%<identity<45%)	2
R_HEMEOS	Heme_O_synthase	1 M_h2o_c + 1 M_frdp_c + 1 M_pheme_c = 1 M_hemeO_c + 1 M_ppi_c	0	2.5.1.-	SBO:0000167	( RSc0372 )	Heme biosynthesis	Cofactor biosynthesis	Metabolic network	Inner membrane	0	10000	Sequence data (25%<identity<45%)	2
R_HEPT5	heptosyltransferase_I__LPS_core_synthesis_	1 M_adphep_LD_c + 1 M_kdolipid4L_c = 1 M_adp_c + 1 M_hkdolipa_c	0	2.4.1.-	SBO:0000167	( RSc0692 ) or ( RSc0565 )	Lipopolysaccharide biosynthesis	Biomass biosynthesis	Metabolic network	Inner membrane	0	10000	Genetic data	3		Titarenko et al. (1997) Jbact; Li et al. (2014) MPMI	Ralstonia solanacearum K60	9352919; 24580105
R_HEPT5KO	heptosyltransferase_I__LPS_KO_core_synthesis_	1 M_adphep_LD_c + 1 M_kolipid4L_c = 1 M_adp_c + 1 M_hkolipa_c	0	2.4.1.-	SBO:0000167	( RSc0692 ) or ( RSc0565 )	Lipopolysaccharide biosynthesis	Biomass biosynthesis	Metabolic network	Inner membrane	0	10000	Genetic data	3		Titarenko et al. (1997) Jbact; Li et al. (2014) MPMI	Ralstonia solanacearum K60; Burkholderia ambifaria	9352919; 24580105
R_HEPTHSLACtex	C7_homoserine_lactone_transport_via_diffusion__extracellular_to_periplasm_	1 M_hepthslac_e = 1 M_hepthslac_p	1	No Assignment	SBO:0000185	( d0118 )	Transport quorum sensing	Transport	Metabolic network	Outer membrane	-10000	10000	Physiological data	2	diffusion reactions
R_HEX1	hexokinase__D_glucose_ATP_	1 M_atp_c + 1 M_glc_D_c = 1 M_adp_c + 1 M_g6p_c + 1 M_h_c	0	2.7.1.2	SBO:0000167	( RSp1557 )	Glycolysis/gluconeogenesis	Central metabolism	Metabolic network	Cytoplasmic	0	10000	Sequence data (Indentity>45%)	2
R_HEX7	hexokinase__D_fructose_ATP_	1 M_fru_c + 1 M_atp_c = 1 M_f6p_c + 1 M_adp_c + 1 M_h_c	0	2.7.1.4	SBO:0000167	( RSp1280 ) or ( RSc2146 )	Fructose degradation	Degradation pathway	Metabolic network	Cytoplasmic	0	10000	Sequence data (25%<identity<45%)	2
R_HEXHSLACtex	C6_homoserine_lactone_transport_via_diffusion__extracellular_to_periplasm_	1 M_hexhslac_e = 1 M_hexhslac_p	1	No Assignment	SBO:0000185	( d0230 )	Transport quorum sensing	Transport	Metabolic network	Outer membrane	-10000	10000	Physiological data	2	diffusion reactions	Flavier et al. (1997) Jbact	Ralstonia solanacearum AW	9371457
R_HEXHSLACtpp	C6_homoserine_lactone_transport_via_diffusion__cytoplasm_to_periplasm_	1 M_hexhslac_c = 1 M_hexhslac_p	1	No Assignment	SBO:0000185	( d0231 )	Transport quorum sensing	Transport	Metabolic network	Inner membrane	-10000	10000	Physiological data	2	diffusion reactions	Flavier et al. (1997) Jbact	Ralstonia solanacearum AW	9371457
R_HG2abcpp	Mercury__Hg_2__ABC_transporter__periplasm_	1 M_h2o_c + 1 M_hg2_c + 1 M_atp_c = 1 M_adp_c + 1 M_pi_c + 1 M_hg2_b + 1 M_h_c	0	No Assignment	SBO:0000185	( RSp0319 )	Transport ion substrate	Transport	Metabolic network	Inner membrane	0	10000	Sequence data (25%<identity<45%)	2	for simulation purpose toxic ion is pumped out of the system with a _b suffix
R_HG2t3pp	mercury__Hg_2__transport_out_via_proton_antiport__periplasm_	1 M_hg2_c + 1 M_h_p = 1 M_hg2_b + 1 M_h_c	0	No Assignment	SBO:0000185	( RSc3077 )	Transport ion substrate	Transport	Metabolic network	Inner membrane	0	10000	Sequence data (25%<identity<45%)	2	for simulation purpose toxic ion is pumped out of the system with a _b suffix
R_HG2tex	mercury__Hg_2__transport_via_diffusion__extracellular_to_periplasm_	1 M_hg2_e = 1 M_hg2_p	1	No Assignment	SBO:0000185	( d0089 )	Transport ion substrate	Transport	Metabolic network	Outer membrane	-10000	10000	Physiological data	2	diffusion reactions
R_HG2tpc	mercury__Hg_2__transport_via_unknown_transporter__periplasm_to_cytoplasm_	1 M_hg2_p = 1 M_hg2_c	1	No Assignment	SBO:0000185	No Assignment	Transport ion substrate	Transport	Metabolic network	Inner membrane	-10000	10000	Modelling data	1
R_HGNTOR	Homogentisate_oxygen_1_2_oxidoreductase__decyclizing_	1 M_hgentis_c + 1 M_o2_c = 1 M_4mlacac_c + 1 M_h_c	0	1.13.11.5	SBO:0000167	( RSp0691 )	Tyrosine degradation	Degradation pathway	Metabolic network	Cytoplasmic	0	10000	Sequence data (Indentity>45%)	2
R_HHEP24DDH	2_hydroxyhepta_2_4_dienedioate_hydratase	1 M_2hhep24dd_c + 1 M_h2o_c = 1 M_4h2ohepd_c	0	4.2.1.-	SBO:0000167	No Assignment	4_hydroxyphenylacetate degradation	Degradation pathway	Metabolic network	Cytoplasmic	0	10000	Modelling data	1
R_HIBDkt	3_hydroxyisobutyrate_dehydrogenase	1 M_3hmp_c + 1 M_nad_c = 1 M_mmtsa_c + 1 M_h_c + 1 M_nadh_c	1	1.1.1.31	SBO:0000167	( RSp0649 )	Valine degradation	Degradation pathway	Metabolic network	Cytoplasmic	-10000	10000	Sequence data (25%<identity<45%)	2
R_HISDr	histidase_r	1 M_his_L_c = 1 M_nh4_c + 1 M_urcan_c	0	4.3.1.3	SBO:0000167	( RSc2646 ) or ( RSp0365 )	Histidine degradation	Degradation pathway	Metabolic network	Cytoplasmic	0	10000	Sequence data (25%<identity<45%)	2
R_HISt2rpp	L_histidine_reversible_transport_via_proton_symport__periplasm_	1 M_his_L_p + 1 M_h_p = 1 M_his_L_c + 1 M_h_c	1	No Assignment	SBO:0000185	No Assignment	Transport carbon substrate	Transport	Metabolic network	Inner membrane	-10000	10000	Physiological data	2	Biolog data; Transporter unknown : proton symport type is assigned by default	Peyraud et al. (this study)	Ralstonia solanacearum GMI1000
R_HISTADH	Histamine_dehydrogenase	1 M_hista_c + 1 M_h2o_c + 1 M_nad_c = 1 M_im4act_c + 1 M_nh4_c + 1 M_nadh_c + 1 M_h_c	0	No Assignment	SBO:0000167	( RSp0682 )	Histamine degradation	Degradation pathway	Metabolic network	Cytoplasmic	0	10000	Sequence data (Indentity>45%)	2	histamine not a nitrogen sources in biolog data	Limburg et al. (2005) ArchBiochemBiophysic	Nocardioides simplex	15752704
R_HISTD	histidinol_dehydrogenase	2 M_nad_c + 1 M_histd_c + 1 M_h2o_c = 3 M_h_c + 1 M_his_L_c + 2 M_nadh_c	0	1.1.1.23	SBO:0000167	( RSc2952 )	Histidine biosynthesis	Biomass biosynthesis	Metabolic network	Cytoplasmic	0	10000	Sequence data (Indentity>45%)	2
R_HIStex	L_histidine_transport_via_diffusion__extracellular_to_periplasm_	1 M_his_L_e = 1 M_his_L_p	1	No Assignment	SBO:0000185	( d0203 )	Transport carbon substrate	Transport	Metabolic network	Outer membrane	-10000	10000	Physiological data	2	Biolog data	Peyraud et al. (this study)	Ralstonia solanacearum GMI1000
R_HISTP	histidinol_phosphatase	1 M_h2o_c + 1 M_hisp_c = 1 M_histd_c + 1 M_pi_c	0	3.1.3.15	SBO:0000167	( RSc2950 )	Histidine biosynthesis	Biomass biosynthesis	Metabolic network	Cytoplasmic	0	10000	Sequence data (Indentity>45%)	2
R_HISTRS	Histidyl_tRNA_synthetase	1 M_his_L_c + 1 M_atp_c + 1 M_trnahis_c = 1 M_amp_c + 1 M_histrna_c + 1 M_ppi_c	0	6.1.1.21	SBO:0000167	( RSc1216 )	Histidine biosynthesis	Biomass biosynthesis	Metabolic network	Cytoplasmic	0	10000	Sequence data (Indentity>45%)	2
R_HIUHase	5_hydroxyisourate_hydrolase	1 M_hisot_c + 1 M_h2o_c = 1 M_houdic_c + 1 M_h_c	0	3.5.2.17	SBO:0000167	( RSc2116 )	Purine salvage pathway	Salvage pathway	Metabolic network	Cytoplasmic	0	10000	Sequence data (Indentity>45%)	2
R_HKNDDH	2_hydroxy_6_ketonona_2_4_dienedioic_acid_hydrolase	1 M_h2o_c + 1 M_hkndd_c = 1 M_h_c + 1 M_op4en_c + 1 M_succ_c	0	3.7.1.14	SBO:0000167	No Assignment	Phenylpropanoid degradation	Degradation pathway	Metabolic network	Cytoplasmic	0	10000	Modelling data	1
R_HKNTDH	2_hydroxy_6_ketononotrienedioate_hydrolase	1 M_h2o_c + 1 M_hkntd_c = 1 M_fum_c + 1 M_h_c + 1 M_op4en_c	0	3.7.1.14	SBO:0000167	No Assignment	Phenylpropanoid degradation	Degradation pathway	Metabolic network	Cytoplasmic	0	10000	Modelling data	1
R_HKYNH	3_Hydroxy_L_kynurenine_hydrolase	1 M_h2o_c + 1 M_hLkynr_c = 1 M_ala_L_c + 1 M_3hanthrn_c + 1 M_h_c	0	3.7.1.3	SBO:0000167	( RSc0759 )	Tryptophan degradation	Degradation pathway	Metabolic network	Cytoplasmic	0	10000	Sequence data (Indentity>45%)	2
R_HMBS	hydroxymethylbilane_synthase	1 M_h2o_c + 4 M_ppbng_c = 1 M_hmbil_c + 4 M_nh4_c	0	2.5.1.61	SBO:0000167	( RSc2357 )	Heme biosynthesis	Cofactor biosynthesis	Metabolic network	Cytoplasmic	0	10000	Sequence data (Indentity>45%)	2
R_HMGL	hydroxymethylglutaryl_CoA_lyase	1 M_hmgcoa_c = 1 M_acac_c + 1 M_accoa_c	0	4.1.3.4	SBO:0000167	( RSc0261 )	Leucine degradation	Degradation pathway	Metabolic network	Cytoplasmic	0	10000	Sequence data (Indentity>45%)	2
R_HMPK1	hydroxymethylpyrimidine_kinase__ATP_	1 M_4ahmmp_c + 1 M_atp_c = 1 M_adp_c + 1 M_h_c + 1 M_4ampm_c	0	2.7.1.49	SBO:0000167	( RSc0100 )	Thiamin biosynthesis	Cofactor biosynthesis	Metabolic network	Cytoplasmic	0	10000	Sequence data (Indentity>45%)	2
R_HMSD	2_Hydroxymuconate_semialdehyde_dehydrogenase	1 M_h2o_c + 1 M_nad_c + 1 M_2hmcnsad_c = 1 M_2hmc_c + 2 M_h_c + 1 M_nadh_c	0	1.2.1.32	SBO:0000167	( RSp0890 )	Catechol degradation	Degradation pathway	Metabolic network	Cytoplasmic	0	10000	Sequence data (25%<identity<45%)	2
R_HNO2_c	Nitrous_acid_dissociation_cytoplasm	1 M_hno2_c = 1 M_h_c + M_no2_c	1	No Assignment	SBO:0000167	( s0046 )	ROS salvage pathways	ROS metabolism	Metabolic network	Cytoplasmic	-10000	10000	Biochemical data	4	Spontaneous reaction
R_HOMt2pp	L_homoserineserine_efflux_via_proton_antiport__periplasm_	1 M_hom_L_c + 1 M_h_p = 1 M_h_c + 1 M_hom_L_p	0	No Assignment	SBO:0000185	( RSc2802 )	Transport carbon substrate	Transport	Metabolic network	Inner membrane	0	10000	Sequence data (Indentity>45%)	2
R_HOMtex	L_homoserine_transport_via_diffusion__extracellular_to_periplasm_	1 M_hom_L_e = 1 M_hom_L_p	1	No Assignment	SBO:0000185	( d0046 )	Transport carbon substrate	Transport	Metabolic network	Outer membrane	-10000	10000	Physiological data	2	diffusion reactions
R_HOPNTAL	4_hydroxy_2_oxopentanoate_aldolase	1 M_4h2opntn_c = 1 M_acald_c + 1 M_pyr_c	0	4.1.3.39	SBO:0000167	( RSp0895 ) or ( RSc1591 )	Catechol degradation	Degradation pathway	Metabolic network	Cytoplasmic	0	10000	Sequence data (Indentity>45%)	2
R_HPAtex	Heptanoate_transport_via_diffusion__extracellular_to_periplasm_	1 M_hpa_e = 1 M_hpa_p	1	No Assignment	SBO:0000185	( d0047 )	Transport carbon substrate	Transport	Metabolic network	Outer membrane	-10000	10000	Physiological data	2	diffusion reactions
R_HPPK2	6_hydroxymethyl_dihydropterin_pyrophosphokinase	1 M_6hmhpt_c + 1 M_atp_c = 1 M_h_c + 1 M_amp_c + 1 M_6hmhptpp_c	0	2.7.6.3	SBO:0000167	( RSc2628 )	Folate biosynthesis	Cofactor biosynthesis	Metabolic network	Cytoplasmic	0	10000	Sequence data (25%<identity<45%)	2
R_HPPPNDO	2_3_dihydroxypheylpropionate_1_2_dioxygenase	1 M_dhpppn_c + 1 M_o2_c = 1 M_h_c + 1 M_hkndd_c	0	1.13.11.16	SBO:0000167	No Assignment	Phenylpropanoid degradation	Degradation pathway	Metabolic network	Cytoplasmic	0	10000	Modelling data	1
R_HPPPNt2rpp	3__3_hydroxyphenyl_propionate_transport_via_proton_symport__reversible__periplasm_	1 M_h_p + 1 M_3hpppn_p = 1 M_3hpppn_c + 1 M_h_c	1	No Assignment	SBO:0000185	( RSp1595 )	Transport carbon substrate	Transport	Metabolic network	Inner membrane	-10000	10000	Sequence data (25%<identity<45%)	2
R_HPPPNtex	3__3_hydroxyphenyl_propionate_transport_via_diffusion__extracellular_to_periplasm_	1 M_3hpppn_e = 1 M_3hpppn_p	1	No Assignment	SBO:0000185	( d0048 )	Transport carbon substrate	Transport	Metabolic network	Outer membrane	-10000	10000	Physiological data	2	diffusion reactions
R_HPYRI	hydroxypyruvate_isomerase	1 M_hpyr_c = 1 M_2h3oppan_c	1	5.3.1.22	SBO:0000167	( RSc3282 )	glycolate and glyoxylate degradation	Degradation pathway	Metabolic network	Cytoplasmic	-10000	10000	Sequence data (Indentity>45%)	2
R_HPYRRx	Hydroxypyruvate_reductase__NADH_	1 M_hpyr_c + 1 M_nadh_c + 1 M_h_c = 1 M_glyc_R_c + 1 M_nad_c	0	1.1.1.81	SBO:0000167	( RSc1034 )	glycolate and glyoxylate degradation	Degradation pathway	Metabolic network	Cytoplasmic	0	10000	Sequence data (25%<identity<45%)	2	Reaction set irreversible for simulation purpose: avoiding Stochiometric Balance Cycle, also it can be considered as physiologically favored in this direction, i.e. anabolic enzyme in formaldehyde assimilation
R_HPYRRy	Hydroxypyruvate_reductase__NADPH_	1 M_hpyr_c + 1 M_nadph_c + 1 M_h_c = 1 M_glyc_R_c + 1 M_nadp_c	0	1.1.1.81	SBO:0000167	( RSp1449 ) or ( RSc0486 ) or ( RSc0262 )	glycolate and glyoxylate degradation	Degradation pathway	Metabolic network	Cytoplasmic	0	10000	Sequence data (Indentity>45%)	2	Reaction set irreversible for simulation purpose: avoiding Stochiometric Balance Cycle, also it can be considered as physiologically favored in this direction, i.e. anabolic enzyme in formaldehyde assimilation
R_HSDy	homoserine_dehydrogenase__NADPH_	1 M_nadp_c + 1 M_hom_L_c = 1 M_nadph_c + 1 M_h_c + 1 M_aspsa_c	1	1.1.1.3	SBO:0000167	( RSc1327 )	Threonine biosynthesis	Biomass biosynthesis	Metabolic network	Cytoplasmic	-10000	10000	Sequence data (25%<identity<45%)	2
R_HSERTA	homoserine_O_trans_acetylase	1 M_hom_L_c + 1 M_accoa_c = 1 M_coa_c + 1 M_achms_c	1	2.3.1.31	SBO:0000167	( RSc0027 and RSc0026 )	Methionine biosynthesis	Biomass biosynthesis	Metabolic network	Cytoplasmic	-10000	10000	Sequence data (25%<identity<45%)	2
R_HSK	homoserine_kinase	1 M_hom_L_c + 1 M_atp_c = 1 M_phom_c + 1 M_adp_c + 1 M_h_c	0	2.7.1.39	SBO:0000167	( RSc2233 )	Threonine biosynthesis	Biomass biosynthesis	Metabolic network	Cytoplasmic	0	10000	Sequence data (25%<identity<45%)	2
R_HSLACtex	homoserine_lactone_transport_via_diffusion__extracellular_to_periplasm_	1 M_hslac_e = 1 M_hslac_p	1	No Assignment	SBO:0000185	( d0128 )	Transport secondary metabolites	Transport	Metabolic network	Outer membrane	-10000	10000	Biochemical data	4	diffusion reactions	Chen et al. (2009) BMCMicrobiol	Ralstonia solanacearum GMI1000	19426552
R_HSTPTr	histidinol_phosphate_transaminase	1 M_imacp_c + 1 M_glu_L_c = 1 M_akg_c + 1 M_hisp_c	1	2.6.1.9	SBO:0000167	( RSc2951 ) or ( RSc0905 )	Histidine biosynthesis	Biomass biosynthesis	Metabolic network	Cytoplasmic	-10000	10000	Sequence data (25%<identity<45%)	2
R_Htex	proton_transport_via_diffusion__extracellular_to_periplasm_	1 M_h_e = 1 M_h_p	1	No Assignment	SBO:0000185	( d0090 )	Transport ion substrate	Transport	Metabolic network	Outer membrane	-10000	10000	Physiological data	2	diffusion reactions
R_HWr_c	Haber_Weiss_reaction_ferric_iron_reduction_by_superoxide_cytoplasm	1 M_o2s_c + 1 M_fe3_c = 1 M_o2_c + 1 M_fe2_c	0	No Assignment	SBO:0000167	( s0023 )	ROS toxicity	ROS metabolism	Metabolic network	Cytoplasmic	0	10000	Biochemical data	4	Spontaneous reaction
R_HWr_e	Haber_Weiss_reaction_ferric_iron_reduction_by_superoxide_extracelluar	1 M_o2s_e + 1 M_fe3_e = 1 M_o2_e + 1 M_fe2_e	0	No Assignment	SBO:0000167	( s0026 )	ROS toxicity	ROS metabolism	Metabolic network	Extracellular	0	10000	Biochemical data	4	Spontaneous reaction
R_HWr_p	Haber_Weiss_reaction_ferric_iron_reduction_by_superoxide_periplasm	1 M_o2s_p + 1 M_fe3_p = 1 M_o2_p + 1 M_fe2_p	0	No Assignment	SBO:0000167	( s0027 )	ROS toxicity	ROS metabolism	Metabolic network	Periplasmic	0	10000	Biochemical data	4	Spontaneous reaction
R_HXAND	hypoxanthine_dehydrogenase	1 M_nad_c + 1 M_h2o_c + 1 M_hxan_c = 1 M_h_c + 1 M_xan_c + 1 M_nadh_c	0	1.17.1.4	SBO:0000167	( RSc2095 and RSc2096 and RSc2097 )	Purine salvage pathway	Salvage pathway	Metabolic network	Cytoplasmic	0	10000	Sequence data (25%<identity<45%)	2
R_HXANt2rpp	hypoxanthine_reversible_transport_via_proton_symport_periplam	1 M_h_p + 1 M_hxan_p = 1 M_h_c + 1 M_hxan_c	1	No Assignment	SBO:0000185	( RSp1678 )	Transport carbon substrate	Transport	Metabolic network	Inner membrane	-10000	10000	Sequence data (Indentity>45%)	2
R_HXAtex	Hexanoate_transport_via_diffusion__extracellular_to_periplasm_	1 M_hxa_e = 1 M_hxa_p	1	No Assignment	SBO:0000185	( d0169 )	Transport carbon substrate	Transport	Metabolic network	Outer membrane	-10000	10000	Physiological data	2	Biolog data	Peyraud et al. (this study)	Ralstonia solanacearum GMI1000
R_HXPRT	hypoxanthine_phosphoribosyltransferase__Hypoxanthine_	1 M_hxan_c + 1 M_prpp_c = 1 M_ppi_c + 1 M_imp_c	0	2.4.2.8	SBO:0000167	( RSc2812 )	Purine salvage pathway	Salvage pathway	Metabolic network	Cytoplasmic	0	10000	Sequence data (Indentity>45%)	2
R_HYXNtex	Hypoxanthine_transport_via_diffusion__extracellular_to_periplasm_	1 M_hxan_e = 1 M_hxan_p	1	No Assignment	SBO:0000185	( d0049 )	Transport carbon substrate	Transport	Metabolic network	Outer membrane	-10000	10000	Physiological data	2	diffusion reactions
R_I2FE2SR	ISC__2Fe_2S__regeneration	1 M_iscu_c + 1 M_iscssh_c + 1 M_2fe1s_c = 4 M_h_c + 1 M_iscs_c + 1 M_iscu_DASH_2fe2s_c	0	No Assignment	SBO:0000167	( RSc1020 and RSc1019 )	Assembly and repair of iron-sulfur proteins	Cofactor biosynthesis	Metabolic network	Cytoplasmic	0	10000	Sequence data (Indentity>45%)	2
R_I2FE2SS	ISC__2Fe_2S__Synthesis	2 M_iscssh_c + 1 M_iscu_c + 1 M_fadh2_c + 2 M_fe2_c = 1 M_fad_c + 1 M_iscu_DASH_2fe2s_c + 2 M_iscs_c + 6 M_h_c	0	No Assignment	SBO:0000167	( RSc1020 and RSc1019 and RSc2977 )	Assembly and repair of iron-sulfur proteins	Cofactor biosynthesis	Metabolic network	Cytoplasmic	0	10000	Sequence data (Indentity>45%)	2
R_I2FE2SS2	ISC__2Fe_2S__Synthesis_II	1 M_iscu_DASH_2fe2s_c + 2 M_iscssh_c + 1 M_fadh2_c + 2 M_fe2_c = 6 M_h_c + 1 M_fad_c + 2 M_iscs_c + 1 M_iscu_DASH_2fe2s2_c	0	No Assignment	SBO:0000167	( RSc1020 and RSc1019 and RSc2977 )	Assembly and repair of iron-sulfur proteins	Cofactor biosynthesis	Metabolic network	Cytoplasmic	0	10000	Sequence data (Indentity>45%)	2
R_I2FE2ST	ISC__2Fe_2S__Transfer	1 M_iscu_DASH_2fe2s_c + 4 M_h_c = 1 M_2fe2s_c + 1 M_iscu_c	0	No Assignment	SBO:0000167	( RSc1020 and RSc1021 )	Assembly and repair of iron-sulfur proteins	Cofactor biosynthesis	Metabolic network	Cytoplasmic	0	10000	Sequence data (Indentity>45%)	2
R_I4FE4SR	ISC__4Fe_4S__Reduction	1 M_iscu_DASH_2fe2s2_c + 1 M_fadh2_c + 2 M_h_c = 1 M_iscu_DASH_4fe4s_c + 1 M_fad_c	0	No Assignment	SBO:0000167	( RSc1020 )	Assembly and repair of iron-sulfur proteins	Cofactor biosynthesis	Metabolic network	Cytoplasmic	0	10000	Sequence data (Indentity>45%)	2
R_I4FE4ST	ISC__4Fe_4S__Transfer	4 M_h_c + 1 M_iscu_DASH_4fe4s_c = 1 M_4fe4s_c + 1 M_iscu_c	0	No Assignment	SBO:0000167	( RSc1020 and RSc1021 )	Assembly and repair of iron-sulfur proteins	Cofactor biosynthesis	Metabolic network	Cytoplasmic	0	10000	Sequence data (Indentity>45%)	2
R_IADtex	Indole_3_acetamide_transport_via_diffusion__extracellular_to_periplasm_	1 M_iad_e = 1 M_iad_p	1	No Assignment	SBO:0000185	( d0112 )	Transport phytohormone	Transport	Metabolic network	Outer membrane	-10000	10000	Physiological data	2	diffusion reactions
R_IADtpp	Indole_3_acetamide_transport_via_diffusion__cytoplasm_to_periplasm_	1 M_iad_c = 1 M_iad_p	1	No Assignment	SBO:0000185	( d0137 )	Transport phytohormone	Transport	Metabolic network	Inner membrane	-10000	10000	Modelling data	1	diffusion reactions
R_ICDHyr	isocitrate_dehydrogenase__NADP_	1 M_icit_c + 1 M_nadp_c = 1 M_co2_c + 1 M_akg_c + 1 M_nadph_c	1	1.1.1.42	SBO:0000167	( RSc2490 )	Citric acid cycle	Central metabolism	Metabolic network	Cytoplasmic	-10000	10000	Biochemical data	4		Baptist et al. (1971) Jbact	Ralstonia solanacearum	5128336
R_ICL	Isocitrate_lyase	1 M_icit_c = 1 M_glx_c + 1 M_succ_c	0	4.1.3.1	SBO:0000167	( RSc1358 )	Glyoxylate cycle	Central metabolism	Metabolic network	Cytoplasmic	0	10000	Sequence data (Indentity>45%)	2
R_ICYSDS	ISC_Cysteine_desulfuration	1 M_cys_L_c + 1 M_iscs_c = 1 M_ala_L_c + 1 M_iscssh_c	0	No Assignment	SBO:0000167	( RSc1019 )	Assembly and repair of iron-sulfur proteins	Cofactor biosynthesis	Metabolic network	Cytoplasmic	0	10000	Sequence data (Indentity>45%)	2
R_ID3ACALDtex	indole_3_acetaldehyde_transport_via_diffusion__extracellular_to_periplasm_	1 M_id3acald_e = 1 M_id3acald_p	1	No Assignment	SBO:0000185	( d0113 )	Transport phytohormone	Transport	Metabolic network	Outer membrane	-10000	10000	Physiological data	2	diffusion reactions
R_ID3ACALDtpp	indole_3_acetaldehyde_transport_via_diffusion__cytoplasm_to_periplasm_	1 M_id3acald_c = 1 M_id3acald_p	1	No Assignment	SBO:0000185	( d0138 )	Transport phytohormone	Transport	Metabolic network	Inner membrane	-10000	10000	Modelling data	1	diffusion reactions
R_IDOND	L_idonate_5_dehydrogenase	1 M_nadh_c + 1 M_h_c + 1 M_5dglcn_c = 1 M_idon_L_c + 1 M_nad_c	0	1.1.1.264	SBO:0000167	( RSp0948 )	L-idionate degradation	Degradation pathway	Metabolic network	Cytoplasmic	0	10000	Sequence data (Indentity>45%)	2	low evidence for RSp0948 specificity
R_IDOND2	L_indonate_5_dehydrogenase__NADP_	1 M_5dglcn_c + 1 M_h_c + 1 M_nadph_c = 1 M_nadp_c + 1 M_idon_L_c	0	1.1.1.264	SBO:0000167	( RSp0948 )	L-idionate degradation	Degradation pathway	Metabolic network	Cytoplasmic	0	10000	Sequence data (Indentity>45%)	2	low evidence for RSp0948 specificity
R_IDONt2rpp	L_idonate_transport_via_proton_symport__reversible__periplasm_	1 M_idon_L_p + 1 M_h_p = 1 M_idon_L_c + 1 M_h_c	1	No Assignment	SBO:0000185	No Assignment	Transport carbon substrate	Transport	Metabolic network	Inner membrane	-10000	10000	Modelling data	1
R_IDONtex	L_idonate_transport_via_diffusion__extracellular_to_periplasm_	1 M_idon_L_e = 1 M_idon_L_p	1	No Assignment	SBO:0000185	( d0050 )	Transport carbon substrate	Transport	Metabolic network	Outer membrane	-10000	10000	Physiological data	2	diffusion reactions
R_IG3PS	Imidazole_glycerol_3_phosphate_synthase	1 M_prlp_c + 1 M_gln_L_c = 1 M_aicar_c + 1 M_eig3p_c + 1 M_h_c + 1 M_glu_L_c	0	2.4.2.-	SBO:0000167	( RSc2948 and RSc2946 )	Histidine biosynthesis	Biomass biosynthesis	Metabolic network	Cytoplasmic	0	10000	Sequence data (Indentity>45%)	2
R_IGPDH	imidazoleglycerol_phosphate_dehydratase	1 M_eig3p_c = 1 M_imacp_c + 1 M_h2o_c	0	4.2.1.19	SBO:0000167	( RSc2950 )	Histidine biosynthesis	Biomass biosynthesis	Metabolic network	Cytoplasmic	0	10000	Sequence data (Indentity>45%)	2
R_IGPS	indole_3_glycerol_phosphate_synthase	1 M_2cpr5p_c + 1 M_h_c = 1 M_h2o_c + 1 M_3ig3p_c + 1 M_co2_c	0	4.1.1.48	SBO:0000167	( RSc2885 ) or ( RSp0680 )	Tryptophan biosynthesis	Biomass biosynthesis	Metabolic network	Cytoplasmic	0	10000	Sequence data (Indentity>45%)	2
R_ILEabcpp	L_isoleucine_transport_via_ABC_system__periplasm_	1 M_atp_c + 1 M_h2o_c + 1 M_ile_L_p = 1 M_ile_L_c + 1 M_adp_c + 1 M_pi_c + 1 M_h_c	0	No Assignment	SBO:0000185	( RSp0013 and RSp0017 and RSp0016 and RSp0014 and RSp0015 ) or ( RSc2437 and RSc2438 and RSc2441 and RSc2440 and RSc2439 ) or ( RSc1750 and RSc1751 and RSc1752 and RSc1753 and RSc1754 )	Transport carbon substrate	Transport	Metabolic network	Inner membrane	0	10000	Sequence data (Indentity>45%)	2
R_ILETA	isoleucine_transaminase	1 M_akg_c + 1 M_ile_L_c = 1 M_glu_L_c + 1 M_3mop_c	1	2.6.1.42	SBO:0000167	( RSc0567 ) or ( RSp1358 ) or ( RSp1327 )	Isoleucine biosynthesis	Biomass biosynthesis	Metabolic network	Cytoplasmic	-10000	10000	Sequence data (Indentity>45%)	2
R_ILEtex	L_isoleucine_transport_via_diffusion__extracellular_to_periplasm_	1 M_ile_L_e = 1 M_ile_L_p	1	No Assignment	SBO:0000185	( d0051 )	Transport carbon substrate	Transport	Metabolic network	Outer membrane	-10000	10000	Physiological data	2	diffusion reactions
R_ILETRS	Isoleucyl_tRNA_synthetase	1 M_ile_L_c + 1 M_atp_c + 1 M_trnaile_c = 1 M_ppi_c + 1 M_amp_c + 1 M_iletrna_c	0	6.1.1.5	SBO:0000167	( RSc2458 and RS05381 ) or ( RSc2458 and RS05584 ) or ( RSc2458 and RS05732 ) or ( RSc2458 and RS00235 )	Isoleucine biosynthesis	Biomass biosynthesis	Metabolic network	Cytoplasmic	0	10000	Sequence data (Indentity>45%)	2
R_IMACTD	Imidazole_acetaldeyde_dehydrogenase	1 M_h2o_c + 1 M_im4act_c + 1 M_nad_c = 1 M_im4ac_c + 2 M_h_c + 1 M_nadh_c	0	1.2.1.3	SBO:0000167	( RSc2110 ) or ( RSc2350 )	Histamine degradation	Degradation pathway	Metabolic network	Cytoplasmic	0	10000	Sequence data (25%<identity<45%)	2
R_IMPC	IMP_cyclohydrolase	1 M_imp_c + 1 M_h2o_c = 1 M_fprica_c	1	3.5.4.10	SBO:0000167	( RSc0504 )	Purine biosynthesis	Biomass biosynthesis	Metabolic network	Cytoplasmic	-10000	10000	Sequence data (Indentity>45%)	2
R_IMPD	IMP_dehydrogenase	1 M_h2o_c + 1 M_nad_c + 1 M_imp_c = 1 M_h_c + 1 M_xmp_c + 1 M_nadh_c	0	1.1.1.205	SBO:0000167	( RSc1429 )	Purine biosynthesis	Biomass biosynthesis	Metabolic network	Cytoplasmic	0	10000	Sequence data (Indentity>45%)	2
R_IND3ACLNtex	Indole_3_acetonitrile_transport_via_diffusion__extracellular_to_periplasm_	1 M_ind3acnl_e = 1 M_ind3acnl_p	1	No Assignment	SBO:0000185	( d0114 )	Transport phytohormone	Transport	Metabolic network	Outer membrane	-10000	10000	Physiological data	2	diffusion reactions
R_IND3ACLNtpp	Indole_3_acetonitrile_transport_via_diffusion__cytoplasm_to_periplasm_	1 M_ind3acnl_c = 1 M_ind3acnl_p	1	No Assignment	SBO:0000185	( d0139 )	Transport phytohormone	Transport	Metabolic network	Inner membrane	-10000	10000	Modelling data	1	diffusion reactions
R_IND3ACtex	Indole_3_acetate_transport_via_diffusion__extracellular_to_periplasm_	1 M_ind3ac_e = 1 M_ind3ac_p	1	No Assignment	SBO:0000185	( d0115 )	Transport phytohormone	Transport	Metabolic network	Outer membrane	-10000	10000	Physiological data	2	diffusion reactions
R_IND3ACtpp	Indole_3_acetate_transport_via_diffusion__cytoplasm_to_periplasm_	1 M_ind3ac_c = 1 M_ind3ac_p	1	No Assignment	SBO:0000185	( d0140 )	Transport phytohormone	Transport	Metabolic network	Inner membrane	-10000	10000	Modelling data	1	diffusion reactions
R_INOSTt2pp	myo_Inositol_transport_in_via_proton_symport__periplasm_	1 M_inost_p + 1 M_h_p = 1 M_inost_c + 1 M_h_c	1	No Assignment	SBO:0000185	No Assignment	Transport carbon substrate	Transport	Metabolic network	Inner membrane	-10000	10000	Physiological data	2	Biolog data; Transporter unknown : proton symport type is assigned by default	Peyraud et al. (this study)	Ralstonia solanacearum GMI1000
R_INS2D	inositol_2_dehydrogenase	1 M_nad_c + 1 M_inost_c = 1 M_2ins_c + 1 M_nadh_c + 1 M_h_c	0	1.1.1.18	SBO:0000167	( RSc1246 )	Myo-inositol degradation	Degradation pathway	Metabolic network	Cytoplasmic	0	10000	Sequence data (Indentity>45%)	2
R_INSDH	2_keto_myo_inositol_dehydratase	1 M_2ins_c = 1 M_dkdepiins_c + 1 M_h2o_c	0	4.2.1.44	SBO:0000167	( RSc1238 )	Myo-inositol degradation	Degradation pathway	Metabolic network	Cytoplasmic	0	10000	Sequence data (25%<identity<45%)	2
R_INSEPIH	3D__3_5/4__trihydroxycyclohexane_1_2_dione_hydrolase	1 M_dkdepiins_c + 1 M_h2o_c = 1 M_dglca_c + 1 M_h_c	0	3.7.1.-	SBO:0000167	( RSc1239 )	Myo-inositol degradation	Degradation pathway	Metabolic network	Cytoplasmic	0	10000	Sequence data (25%<identity<45%)	2
R_INSH	Inosine_hydrolase	1 M_ins_c + 1 M_h2o_c = 1 M_hxan_c + 1 M_rib_D_c	0	3.2.2.2	SBO:0000167	( RSc2548 )	Pyrimidine salvage pathway	Salvage pathway	Metabolic network	Cytoplasmic	0	10000	Sequence data (25%<identity<45%)	2
R_INSt2rpp	inosine_transport_in_via_proton_symport__reversible__periplasm_	1 M_ins_p + 1 M_h_p = 1 M_ins_c + 1 M_h_c	1	No Assignment	SBO:0000185	No Assignment	Transport nitrogen substrate	Transport	Metabolic network	Inner membrane	-10000	10000	Physiological data	2	Biolog data; Transporter unknown : proton symport type is assigned by default	Peyraud et al. (this study)	Ralstonia solanacearum GMI1000
R_INStex	inosine_transport_via_diffusion__extracellular_to_periplasm_	1 M_ins_e = 1 M_ins_p	1	No Assignment	SBO:0000185	( d0220 )	Transport nitrogen substrate	Transport	Metabolic network	Outer membrane	-10000	10000	Physiological data	2	Biolog data	Peyraud et al. (this study)	Ralstonia solanacearum GMI1000
R_INSTtex	inositol_transport_via_diffusion__extracellular_to_periplasm_	1 M_inost_e = 1 M_inost_p	1	No Assignment	SBO:0000185	( d0170 )	Transport carbon substrate	Transport	Metabolic network	Outer membrane	-10000	10000	Physiological data	2	Biolog data	Peyraud et al. (this study)	Ralstonia solanacearum GMI1000
R_IPDDI	isopentenyl_diphosphate_D_isomerase	1 M_ipdp_c = 1 M_dmpp_c	1	5.3.3.2	SBO:0000167	No Assignment	Isoprenoid biosynthesis	Biomass biosynthesis	Metabolic network	Cytoplasmic	-10000	10000	Modelling data	1
R_IPDPS	1_hydroxy_2_methyl_2__E__butenyl_4_diphosphate_reductase__ipdp_	1 M_nadh_c + 1 M_h_c + 1 M_h2mb4p_c = 1 M_ipdp_c + 1 M_nad_c + 1 M_h2o_c	0	1.17.1.2	SBO:0000167	( RSc2442 )	Isoprenoid biosynthesis	Biomass biosynthesis	Metabolic network	Cytoplasmic	0	10000	Sequence data (Indentity>45%)	2
R_IPMDr	3_isopropylmalate_dehydrogenase_reversible	1 M_nad_c + 1 M_3c2hmp_c = 1 M_nadh_c + 1 M_3c4mop_c + 1 M_h_c	1	1.1.1.85	SBO:0000167	( RSc1988 ) or ( RSp0329 )	Leucine biosynthesis	Biomass biosynthesis	Metabolic network	Cytoplasmic	-10000	10000	Sequence data (Indentity>45%)	2
R_IPPMIa	3_isopropylmalate_dehydratase	1 M_3c2hmp_c = 1 M_h2o_c + 1 M_2ippm_c	1	4.2.1.33	SBO:0000167	( RSc1990 and RSc1989 )	Leucine biosynthesis	Biomass biosynthesis	Metabolic network	Cytoplasmic	-10000	10000	Sequence data (Indentity>45%)	2
R_IPPMIb	2_isopropylmalate_hydratase	1 M_h2o_c + 1 M_2ippm_c = 1 M_3c3hmp_c	1	4.2.1.33	SBO:0000167	( RSc1990 and RSc1989 )	Leucine biosynthesis	Biomass biosynthesis	Metabolic network	Cytoplasmic	-10000	10000	Sequence data (Indentity>45%)	2
R_IPPS	2_isopropylmalate_synthase	1 M_accoa_c + 1 M_h2o_c + 1 M_3mob_c = 1 M_3c3hmp_c + 1 M_coa_c + 1 M_h_c	0	4.1.3.12	SBO:0000167	( RSc2072 ) or ( RSp0322 )	Leucine biosynthesis	Biomass biosynthesis	Metabolic network	Cytoplasmic	0	10000	Sequence data (Indentity>45%)	2
R_ISC4fe4s3d	Superoxide_damage_on_iron_sulfur_cluster__4fe4s3	1 M_4fe4s3_c = 1 M_3fe4s_c + 1 M_fe2_c	0	No Assignment	SBO:0000167	( s0036 )	ROS toxicity	ROS metabolism	Metabolic network	Cytoplasmic	0	10000	Biochemical data	4	Spontaneous reaction; iron-sulfur cluster domaging by Superoxide	Imlay (2003) AnnuRevMicrobiol	Generic	14527285
R_ISC4fe4sd	Superoxide_damage_on_iron_sulfur_cluster__4fe4s	1 M_o2s_c + 1 M_4fe4s_c + 2 M_h_c = 1 M_4fe4s3_c + 1 M_h2o2_c	0	No Assignment	SBO:0000167	( s0037 )	ROS toxicity	ROS metabolism	Metabolic network	Cytoplasmic	0	10000	Biochemical data	4	Spontaneous reaction; iron-sulfur cluster domaging by Superoxide	Imlay (2003) AnnuRevMicrobiol	Generic	14527285
R_ISETACabcpp	isethionate_transport_via_ABC_system__periplasm_	1 M_isetac_p + 1 M_h2o_c + 1 M_atp_c = 1 M_pi_c + 1 M_adp_c + 1 M_h_c + 1 M_isetac_c	0	No Assignment	SBO:0000185	( RSc1338 and RSc1341 and RSc1340 ) or ( RSp1383 and RSc1341 and RSc1340 )	Transport carbon substrate	Transport	Metabolic network	Inner membrane	0	10000	Sequence data (Indentity>45%)	2
R_ISETACtex	isethionate_transport_via_diffusion__extracellular_to_periplasm_	1 M_isetac_e = 1 M_isetac_p	1	No Assignment	SBO:0000185	( d0052 )	Transport carbon substrate	Transport	Metabolic network	Outer membrane	-10000	10000	Physiological data	2	diffusion reactions
R_ISOQOXR	Isoquinoline_1_oxidoreductase	1 M_isoquin_c + 1 M_ficytc_c + 1 M_h2o_c = 1 M_isoquin2HO_c + 1 M_focytc_c + 2 M_h_c	0	1.3.99.16	SBO:0000167	( RSc1889 and RSc1888 )	Isoquinoline degradation	Degradation pathway	Metabolic network	Inner membrane	0	10000	Sequence data (Indentity>45%)	2
R_IZPN	imidazolonepropionase	1 M_h2o_c + 1 M_4izp_c = 1 M_forglu_c + 1 M_h_c	0	3.5.2.7	SBO:0000167	( RSc2644 )	Histidine degradation	Degradation pathway	Metabolic network	Cytoplasmic	0	10000	Sequence data (Indentity>45%)	2
R_Kabcpp	Potassium_ABC_transporter__periplasm_	1 M_h2o_c + 1 M_atp_c + 1 M_k_p = 1 M_k_c + 1 M_pi_c + 1 M_adp_c + 1 M_h_c	0	No Assignment	SBO:0000185	( RSc3384 and RSc3383 and RSc3382 and RSc3381 )	Transport ion substrate	Transport	Metabolic network	Inner membrane	0	10000	Sequence data (25%<identity<45%)	2
R_KARA1	ketol_acid_reductoisomerase__2_3_dihydroxy_3_methylbutanoate_	1 M_nadp_c + 1 M_23dhmb_c = 1 M_alac_S_c + 1 M_nadph_c + 1 M_h_c	1	1.1.1.86	SBO:0000167	( RSc2075 )	Leucine biosynthesis	Biomass biosynthesis	Metabolic network	Cytoplasmic	-10000	10000	Sequence data (Indentity>45%)	2
R_KARA2	ketol_acid_reductoisomerase__2_Acetolactate_	1 M_nadph_c + 1 M_h_c + 1 M_2ahbut_c = 1 M_nadp_c + 1 M_23dhmp_c	1	1.1.1.86	SBO:0000167	( RSc2075 )	Isoleucine biosynthesis	Biomass biosynthesis	Metabolic network	Cytoplasmic	-10000	10000	Sequence data (Indentity>45%)	2
R_KAS14	beta_ketoacyl_ACP_synthase	1 M_malACP_c + 1 M_h_c + 1 M_acACP_c = 1 M_actACP_c + 1 M_co2_c + 1 M_ACP_c	0	2.3.1.41	SBO:0000167	( RSc1054 ) or ( RSp0357 ) or ( RSp0358 ) or ( RSp0361 )	Fatty acid biosynthesis	Biomass biosynthesis	Metabolic network	Cytoplasmic	0	10000	Genetic data	3		Cheng et al. (2012) Appl.Environ.Microbiol.	Ralstonia solanacearum GMI1000	22194290
R_KAS15	beta_ketoacyl_ACP_synthase__2_	1 M_accoa_c + 1 M_malACP_c + 1 M_h_c = 1 M_actACP_c + 1 M_coa_c + 1 M_co2_c	0	2.3.1.180	SBO:0000167	( RSc1050 ) or ( RSp0194 ) or ( RSp0358 ) or ( RSp0361 )	Fatty acid biosynthesis	Biomass biosynthesis	Metabolic network	Cytoplasmic	0	10000	Sequence data (Indentity>45%)	2
R_KDOCT2	3_deoxy_manno_octulosonate_cytidylyltransferase	1 M_kdo_c + 1 M_ctp_c = 1 M_ckdo_c + 1 M_ppi_c	0	2.7.7.38	SBO:0000167	( RSc2532 )	Lipopolysaccharide biosynthesis	Biomass biosynthesis	Metabolic network	Cytoplasmic	0	10000	Sequence data (Indentity>45%)	2
R_KDOO	Kdo_3_hydroxylase	1 M_kdolipid4_c + 1 M_o2_c + 1 M_akg_c = 1 M_kolipid4_c + 1 M_co2_c + 1 M_succ_c	0	No Assignment	SBO:0000167	( RSc0972 )	Lipopolysaccharide biosynthesis	Biomass biosynthesis	Metabolic network	Cytoplasmic	0	10000	Sequence data (Indentity>45%)	2		Chung and Raetz (2011) PNAS	Burkholderia ambifaria	21178073
R_KDOPP	3_deoxy_manno_octulosonate_8_phosphatase	1 M_kdo8p_c + 1 M_h2o_c = 1 M_pi_c + 1 M_kdo_c	0	3.1.3.45	SBO:0000167	( RSc0412 )	Lipopolysaccharide biosynthesis	Biomass biosynthesis	Metabolic network	Cytoplasmic	0	10000	Sequence data (Indentity>45%)	2
R_KDOPS	3_deoxy__D_manno_octulosonic__acid_8_phosphate_synthase	1 M_pep_c + 1 M_ara5p_c + 1 M_h2o_c = 1 M_pi_c + 1 M_kdo8p_c	0	2.5.1.55	SBO:0000167	( RSc1127 )	Lipopolysaccharide biosynthesis	Biomass biosynthesis	Metabolic network	Cytoplasmic	0	10000	Sequence data (Indentity>45%)	2
R_KMBAOX	KMBA_oxidation	1 M_2kmb_e + 1 M_ohr_e = 1 M_etle_e + 1 M_ch4s_e + 2 M_co2_e	0	No Assignment	SBO:0000167	( s0047 )	Ethylene biosynthesis	Secondary metabolism	Metabolic network	Extracellular	0	10000	Biochemical data	4	Spontaneous reaction; maximum production in the early exponential phase suggesting a quorum sensing regulation; 0.4 ± 0.1 nl/h/mg prot	Weingart et al. (1999) Phytopatho	Ralstonia solanacearum K60	18944747
R_Kt2pp	potassium_transport_in_via_proton_symport__periplasm_	1 M_k_p + 1 M_h_p = 1 M_h_c + 1 M_k_c	0	No Assignment	SBO:0000185	( RSc1621 ) or ( RSp1052 )	Transport ion substrate	Transport	Metabolic network	Inner membrane	0	10000	Sequence data (Indentity>45%)	2
R_Kt3pp	potassium_transport_out_via_proton_antiport__periplasm_	1 M_k_c + 1 M_h_p = 1 M_k_p + 1 M_h_c	0	No Assignment	SBO:0000185	( RSc3096 )	Transport ion substrate	Transport	Metabolic network	Inner membrane	0	10000	Sequence data (Indentity>45%)	2
R_Ktex	potassium_transport_via_diffusion__extracellular_to_periplasm_	1 M_k_e = 1 M_k_p	1	No Assignment	SBO:0000185	( d0091 )	Transport ion substrate	Transport	Metabolic network	Outer membrane	-10000	10000	Physiological data	2	diffusion reactions
R_KYN	kynureninase	1 M_Lkynr_c + 1 M_h2o_c = 1 M_h_c + 1 M_anth_c + 1 M_ala_L_c	0	3.7.1.3	SBO:0000167	( RSc0759 )	Tryptophan degradation	Degradation pathway	Metabolic network	Cytoplasmic	0	10000	Sequence data (Indentity>45%)	2
R_L_LACD2	L_Lactate_dehydrogenase__ubiquinone_	1 M_q8_c + 1 M_lac_L_c = 1 M_q8h2_c + 1 M_pyr_c	0	1.1.2.3	SBO:0000167	( RSc1611 and RSc1032 and RSc1612 )	Lactate degradation	Degradation pathway	Metabolic network	Cytoplasmic	0	10000	Sequence data (25%<identity<45%)	2
R_L_LACt2rpp	L_lactate_reversible_transport_via_proton_symport__periplasm_	1 M_h_p + 1 M_lac_L_p = 1 M_lac_L_c + 1 M_h_c	1	No Assignment	SBO:0000185	( RSc0981 )	Transport carbon substrate	Transport	Metabolic network	Inner membrane	-10000	10000	Sequence data (Indentity>45%)	2	Biolog data	Peyraud et al. (this study)	Ralstonia solanacearum GMI1000
R_L_LACtex	L_lactate_transport_via_diffusion__extracellular_to_periplasm_	1 M_lac_L_e = 1 M_lac_L_p	1	No Assignment	SBO:0000185	( d0171 )	Transport carbon substrate	Transport	Metabolic network	Outer membrane	-10000	10000	Physiological data	2	Biolog data	Peyraud et al. (this study)	Ralstonia solanacearum GMI1000
R_LAAL23	R_L_amino_acid_ligase__met_met_	2 M_met_L_c + 1 M_atp_c = 1 M_pi_c + 1 M_h_c + 1 M_met_L_met_L_c + 1 M_adp_c	0	No Assignment	SBO:0000167	( RSp1486 )	Alpha_Dipeptides biosynthesis	Secondary metabolism	Metabolic network	Cytoplasmic	0	10000	Biochemical data	4		Kino et al. (2008) BiochembiophyResCom	Ralstonia solanacearum JCM 10489	18445480
R_LAAL35	R_L_amino_acid_ligase__gly_gln_	1 M_gln_L_c + 1 M_atp_c + 1 M_gly_c = 1 M_adp_c + 1 M_h_c + 1 M_gly_gln_L_c + 1 M_pi_c	0	No Assignment	SBO:0000167	( RSp1486 )	Alpha_Dipeptides biosynthesis	Secondary metabolism	Metabolic network	Cytoplasmic	0	10000	Biochemical data	4	no determination of the dipeptide structure; low activity	Kino et al. (2008) BiochembiophyResCom	Ralstonia solanacearum JCM 10489	18445480
R_LAAL38	R_L_amino_acid_ligase__thr_gln_	1 M_atp_c + 1 M_gln_L_c + 1 M_thr_L_c = 1 M_h_c + 1 M_pi_c + 1 M_adp_c + 1 M_thr_L_gln_L_c	0	No Assignment	SBO:0000167	( RSp1486 )	Alpha_Dipeptides biosynthesis	Secondary metabolism	Metabolic network	Cytoplasmic	0	10000	Biochemical data	4	no determination of the dipeptide structure; low activity	Kino et al. (2008) BiochembiophyResCom	Ralstonia solanacearum JCM 10489	18445480
R_LAAL43	R_L_amino_acid_ligase__Met_Ala_	1 M_atp_c + 1 M_ala_L_c + 1 M_met_L_c = 1 M_adp_c + 1 M_ala_L_met_L_c + 1 M_pi_c + 1 M_h_c	0	No Assignment	SBO:0000167	( RSp1486 )	Alpha_Dipeptides biosynthesis	Secondary metabolism	Metabolic network	Cytoplasmic	0	10000	Biochemical data	4		Kino et al. (2008) BiochembiophyResCom	Ralstonia solanacearum JCM 10489	18445480
R_LAAL44	R_L_amino_acid_ligase__Gln_Ala_	1 M_atp_c + 1 M_gln_L_c + 1 M_ala_L_c = 1 M_adp_c + 1 M_h_c + 1 M_gln_L_ala_L_c + 1 M_pi_c	0	No Assignment	SBO:0000167	( RSp1486 )	Alpha_Dipeptides biosynthesis	Secondary metabolism	Metabolic network	Cytoplasmic	0	10000	Biochemical data	4		Kino et al. (2008) BiochembiophyResCom	Ralstonia solanacearum JCM 10489	18445480
R_LAAL45	R_L_amino_acid_ligase__Phe_Ala_	1 M_atp_c + 1 M_ala_L_c + 1 M_phe_L_c = 1 M_adp_c + 1 M_h_c + 1 M_phe_L_ala_L_c + 1 M_pi_c	0	No Assignment	SBO:0000167	( RSp1486 )	Alpha_Dipeptides biosynthesis	Secondary metabolism	Metabolic network	Cytoplasmic	0	10000	Biochemical data	4		Kino et al. (2008) BiochembiophyResCom	Ralstonia solanacearum JCM 10489	18445480
R_LAAL46	R_L_amino_acid_ligase__Phe_Phe_	1 M_atp_c + 2 M_phe_L_c = 1 M_adp_c + 1 M_h_c + 1 M_phe_L_phe_L_c + 1 M_pi_c	0	No Assignment	SBO:0000167	( RSp1486 )	Alpha_Dipeptides biosynthesis	Secondary metabolism	Metabolic network	Cytoplasmic	0	10000	Biochemical data	4		Kino et al. (2008) BiochembiophyResCom	Ralstonia solanacearum JCM 10489	18445480
R_LAAL47	R_L_amino_acid_ligase__His_Ala_	1 M_atp_c + 1 M_his_L_c + 1 M_ala_L_c = 1 M_pi_c + 1 M_adp_c + 1 M_h_c + 1 M_his_L_ala_L_c	0	No Assignment	SBO:0000167	( RSp1486 )	Alpha_Dipeptides biosynthesis	Secondary metabolism	Metabolic network	Cytoplasmic	0	10000	Biochemical data	4		Kino et al. (2008) BiochembiophyResCom	Ralstonia solanacearum JCM 10489	18445480
R_LAAL48	R_L_amino_acid_ligase__His_Val_	1 M_atp_c + 1 M_his_L_c + 1 M_val_L_c = 1 M_pi_c + 1 M_adp_c + 1 M_h_c + 1 M_his_L_val_L_c	0	No Assignment	SBO:0000167	( RSp1486 )	Alpha_Dipeptides biosynthesis	Secondary metabolism	Metabolic network	Cytoplasmic	0	10000	Biochemical data	4		Kino et al. (2008) BiochembiophyResCom	Ralstonia solanacearum JCM 10489	18445480
R_LAAL49	R_L_amino_acid_ligase__His_His_	1 M_atp_c + 2 M_his_L_c = 1 M_pi_c + 1 M_adp_c + 1 M_h_c + 1 M_his_L_his_L_c	0	No Assignment	SBO:0000167	( RSp1486 )	Alpha_Dipeptides biosynthesis	Secondary metabolism	Metabolic network	Cytoplasmic	0	10000	Biochemical data	4		Kino et al. (2008) BiochembiophyResCom	Ralstonia solanacearum JCM 10489	18445480
R_LAAL5	R_L_amino_acid_ligase__Ala_Ala_	1 M_atp_c + 2 M_ala_L_c = 1 M_h_c + 1 M_pi_c + 1 M_adp_c + 1 M_diala_L_c	0	No Assignment	SBO:0000167	( RSp1486 )	Alpha_Dipeptides biosynthesis	Secondary metabolism	Metabolic network	Cytoplasmic	0	10000	Biochemical data	4		Kino et al. (2008) BiochembiophyResCom	Ralstonia solanacearum JCM 10489	18445480
R_LAAL50	R_L_amino_acid_ligase__His_Leu_	1 M_atp_c + 1 M_his_L_c + 1 M_leu_L_c = 1 M_pi_c + 1 M_adp_c + 1 M_h_c + 1 M_his_L_leu_L_c	0	No Assignment	SBO:0000167	( RSp1486 )	Alpha_Dipeptides biosynthesis	Secondary metabolism	Metabolic network	Cytoplasmic	0	10000	Biochemical data	4		Kino et al. (2008) BiochembiophyResCom	Ralstonia solanacearum JCM 10489	18445480
R_LAAL51	R_L_amino_acid_ligase__His_Thr_	1 M_atp_c + 1 M_his_L_c + 1 M_thr_L_c = 1 M_pi_c + 1 M_adp_c + 1 M_h_c + 1 M_his_L_thr_L_c	0	No Assignment	SBO:0000167	( RSp1486 )	Alpha_Dipeptides biosynthesis	Secondary metabolism	Metabolic network	Cytoplasmic	0	10000	Biochemical data	4		Kino et al. (2008) BiochembiophyResCom	Ralstonia solanacearum JCM 10489	18445480
R_LAAL52	R_L_amino_acid_ligase__His_Met_	1 M_atp_c + 1 M_his_L_c + 1 M_met_L_c = 1 M_pi_c + 1 M_h_c + 1 M_his_L_met_L_c + 1 M_adp_c	0	No Assignment	SBO:0000167	( RSp1486 )	Alpha_Dipeptides biosynthesis	Secondary metabolism	Metabolic network	Cytoplasmic	0	10000	Biochemical data	4		Kino et al. (2008) BiochembiophyResCom	Ralstonia solanacearum JCM 10489	18445480
R_LAAL53	R_L_amino_acid_ligase__His_Ser_	1 M_atp_c + 1 M_his_L_c + 1 M_ser_L_c = 1 M_adp_c + 1 M_his_L_ser_L_c + 1 M_h_c + 1 M_pi_c	0	No Assignment	SBO:0000167	( RSp1486 )	Alpha_Dipeptides biosynthesis	Secondary metabolism	Metabolic network	Cytoplasmic	0	10000	Biochemical data	4		Kino et al. (2008) BiochembiophyResCom	Ralstonia solanacearum JCM 10489	18445480
R_LAAL54	R_L_amino_acid_ligase__His_Gly_	1 M_atp_c + 1 M_his_L_c + 1 M_gly_c = 1 M_adp_c + 1 M_his_L_gly_c + 1 M_h_c + 1 M_pi_c	0	No Assignment	SBO:0000167	( RSp1486 )	Alpha_Dipeptides biosynthesis	Secondary metabolism	Metabolic network	Cytoplasmic	0	10000	Biochemical data	4		Kino et al. (2008) BiochembiophyResCom	Ralstonia solanacearum JCM 10489	18445480
R_LAAL55	R_L_amino_acid_ligase__Gln_Val_	1 M_atp_c + 1 M_gln_L_c + 1 M_val_L_c = 1 M_adp_c + 1 M_h_c + 1 M_gln_L_val_L_c + 1 M_pi_c	0	No Assignment	SBO:0000167	( RSp1486 )	Alpha_Dipeptides biosynthesis	Secondary metabolism	Metabolic network	Cytoplasmic	0	10000	Biochemical data	4		Kino et al. (2008) BiochembiophyResCom	Ralstonia solanacearum JCM 10489	18445480
R_LAAL56	R_L_amino_acid_ligase__Phe_Val_	1 M_atp_c + 1 M_val_L_c + 1 M_phe_L_c = 1 M_adp_c + 1 M_h_c + 1 M_phe_L_val_L_c + 1 M_pi_c	0	No Assignment	SBO:0000167	( RSp1486 )	Alpha_Dipeptides biosynthesis	Secondary metabolism	Metabolic network	Cytoplasmic	0	10000	Biochemical data	4		Kino et al. (2008) BiochembiophyResCom	Ralstonia solanacearum JCM 10489	18445480
R_LAAL57	R_L_amino_acid_ligase__Ser_Cys_	1 M_cys_L_c + 1 M_atp_c + 1 M_ser_L_c = 1 M_h_c + 1 M_adp_c + 1 M_pi_c + 1 M_ser_L_cys_L_c	0	No Assignment	SBO:0000167	( RSp1486 )	Alpha_Dipeptides biosynthesis	Secondary metabolism	Metabolic network	Cytoplasmic	0	10000	Biochemical data	4		Kino et al. (2008) BiochembiophyResCom	Ralstonia solanacearum JCM 10489	18445480
R_LAAL58	R_L_amino_acid_ligase__Cys_Cys_	2 M_cys_L_c + 1 M_atp_c = 1 M_h_c + 1 M_adp_c + 1 M_pi_c + 1 M_cys_L_cys_L_c	0	No Assignment	SBO:0000167	( RSp1486 )	Alpha_Dipeptides biosynthesis	Secondary metabolism	Metabolic network	Cytoplasmic	0	10000	Biochemical data	4		Kino et al. (2008) BiochembiophyResCom	Ralstonia solanacearum JCM 10489	18445480
R_LAAL59	R_L_amino_acid_ligase__Gln_Cys_	1 M_cys_L_c + 1 M_atp_c + 1 M_gln_L_c = 1 M_h_c + 1 M_adp_c + 1 M_pi_c + 1 M_gln_L_cys_L_c	0	No Assignment	SBO:0000167	( RSp1486 )	Alpha_Dipeptides biosynthesis	Secondary metabolism	Metabolic network	Cytoplasmic	0	10000	Biochemical data	4		Kino et al. (2008) BiochembiophyResCom	Ralstonia solanacearum JCM 10489	18445480
R_LAAL6	R_L_amino_acid_ligase__Ser_Ala_	1 M_ser_L_c + 1 M_atp_c + 1 M_ala_L_c = 1 M_adp_c + 1 M_h_c + 1 M_pi_c + 1 M_ser_L_ala_L_c	0	No Assignment	SBO:0000167	( RSp1486 )	Alpha_Dipeptides biosynthesis	Secondary metabolism	Metabolic network	Cytoplasmic	0	10000	Biochemical data	4		Kino et al. (2008) BiochembiophyResCom	Ralstonia solanacearum JCM 10489	18445480
R_LAAL60	R_L_amino_acid_ligase__Phe_Cys_	1 M_cys_L_c + 1 M_atp_c + 1 M_phe_L_c = 1 M_h_c + 1 M_adp_c + 1 M_pi_c + 1 M_phe_L_cys_L_c	0	No Assignment	SBO:0000167	( RSp1486 )	Alpha_Dipeptides biosynthesis	Secondary metabolism	Metabolic network	Cytoplasmic	0	10000	Biochemical data	4		Kino et al. (2008) BiochembiophyResCom	Ralstonia solanacearum JCM 10489	18445480
R_LAAL61	R_L_amino_acid_ligase__Val_Asn_	1 M_atp_c + 1 M_asn_L_c + 1 M_val_L_c = 1 M_adp_c + 1 M_val_L_asn_L_c + 1 M_h_c + 1 M_pi_c	0	No Assignment	SBO:0000167	( RSp1486 )	Alpha_Dipeptides biosynthesis	Secondary metabolism	Metabolic network	Cytoplasmic	0	10000	Biochemical data	4	no determination of the dipeptide structure; low activity	Kino et al. (2008) BiochembiophyResCom	Ralstonia solanacearum JCM 10489	18445480
R_LAAL8	R_L_amino_acid_ligase__Ser_Ser_	1 M_atp_c + 2 M_ser_L_c = 1 M_h_c + 1 M_adp_c + 1 M_pi_c + 1 M_ser_L_ser_L_c	0	No Assignment	SBO:0000167	( RSp1486 )	Alpha_Dipeptides biosynthesis	Secondary metabolism	Metabolic network	Cytoplasmic	0	10000	Biochemical data	4		Kino et al. (2008) BiochembiophyResCom	Ralstonia solanacearum JCM 10489	18445480
R_LAAO2ex	L_methionine_oxidase__deaminating__extracellular_	1 M_o2_e + 1 M_met_L_e + 1 M_h2o_e = 1 M_2kmb_e + 1 M_h2o2_e + 1 M_nh4_e	1	1.4.3.2	SBO:0000167	( RSc3151 )	Ethylene biosynthesis	Secondary metabolism	Metabolic network	Extracellular	-10000	10000	Biochemical data	4	RSc3151 need to be activated proteolytically.	Kurosawa et al. (2009) JBiochem	Ralstonia solanacearum UW551	19304791
R_LAAO6ex	L_tryptophan_oxidase__deaminating__extracellular_	1 M_h2o_e + 1 M_o2_e + 1 M_trp_L_e = 1 M_h2o2_e + 1 M_indpyr_e + 1 M_nh4_e	1	1.4.3.2	SBO:0000167	( RSc3151 )	Tryptophan degradation	Degradation pathway	Metabolic network	Extracellular	-10000	10000	Biochemical data	4	RSc3151 need to be activated proteolytically. the oxigenation reaction represent around 61%	Kurosawa et al. (2009) JBiochem	Ralstonia solanacearum UW551	19304791
[truncated: 721 more rows]

## Sheet: Macromolecule module
ID	Name	equation	reversibility	EC number	SBO	GPR	Pathway	Subsystem	Module	Localisation	Lower bound	Upper bound	Evidence	Confidence score	Comments	References	Organism	PUBMED ID
[truncated: 539 more rows]

## Sheet: Metabolites&Macromol list
Identifier with compartment	Identifier	Compartment	Name	Type	SBO	Coding gene	Neutral Formula	Charged Formula	Charge	Orphan	KEGG ID	CAS Number	PubChem ID	Comment
[truncated: 2,574 more rows]
