# Supplementary material for: A Resource Allocation Trade-Off between Virulence and Proliferation Drives Metabolic Versatility in the Plant Pathogen Ralstonia solanacearum
Source: PLoS Pathog. 2016 Oct 12;12(10):e1005939. doi: 10.1371/journal.ppat.1005939 (PMC5061431; doi:10.1371/journal.ppat.1005939)
Supplement: S2 Table — Biomass composition and energetic calculation of the biochemical reaction network. (XLSX) [file ppat.1005939.s012.xlsx]

## Sheet: Table of Contents
Supplementary Tables 2
Peyraud et al.
Biomass determination of Ralstonia solanacearum strain GMI1000
CONTENT
Biomass composition	Biomass compositon of Ralstonia solancearum GMI1000 used in the model iRP1476	infered from experimental data and bibliography in Ralstonia solanacearum and related species.
Energetics	Energetics (ATP mainteance cost) calculation used in the model iRP1476

## Sheet: Biomass composition
Macromolecule/Compound class	Compound	% cell dry weight ± 2σ			demand in mmol.g(CDW)-1	Data source	PUBMED ID	Organism source
Protein		52.94	±	4.68		this study		Ralstonia solanacearum strain GMI1000
	L-Alanine				0.641103	Park et al. (2011) BMC Syst Biol.	21711532	Ralstonia eutropha strain H16
	L-Arginine				0.241406	Park et al. (2011) BMC Syst Biol.	21711532	Ralstonia eutropha strain H16
	L-Asparagine				0.195349	Park et al. (2011) BMC Syst Biol.	21711532	Ralstonia eutropha strain H16
	L-Aspartate				0.195349	Park et al. (2011) BMC Syst Biol.	21711532	Ralstonia eutropha strain H16
	L-Cysteine				0.060881	Park et al. (2011) BMC Syst Biol.	21711532	Ralstonia eutropha strain H16
	L-Glutamate				0.271053	Park et al. (2011) BMC Syst Biol.	21711532	Ralstonia eutropha strain H16
	L-Glutamine				0.271053	Park et al. (2011) BMC Syst Biol.	21711532	Ralstonia eutropha strain H16
	Glycine				0.600869	Park et al. (2011) BMC Syst Biol.	21711532	Ralstonia eutropha strain H16
	L-Histidine				0.118056	Park et al. (2011) BMC Syst Biol.	21711532	Ralstonia eutropha strain H16
	L-Isoleucine				0.161996	Park et al. (2011) BMC Syst Biol.	21711532	Ralstonia eutropha strain H16
	L-Leucine				0.276347	Park et al. (2011) BMC Syst Biol.	21711532	Ralstonia eutropha strain H16
	L-lysine				0.100057	Park et al. (2011) BMC Syst Biol.	21711532	Ralstonia eutropha strain H16
	L-Methionine				0.0841746	Park et al. (2011) BMC Syst Biol.	21711532	Ralstonia eutropha strain H16
	L-Phenylalanine				0.227642	Park et al. (2011) BMC Syst Biol.	21711532	Ralstonia eutropha strain H16
	L-Proline				0.527812	Park et al. (2011) BMC Syst Biol.	21711532	Ralstonia eutropha strain H16
	L-Serine				0.222877	Park et al. (2011) BMC Syst Biol.	21711532	Ralstonia eutropha strain H16
	L-Threonine				0.404462	Park et al. (2011) BMC Syst Biol.	21711532	Ralstonia eutropha strain H16
	L-Tryptophane				0.0042352	Park et al. (2011) BMC Syst Biol.	21711532	Ralstonia eutropha strain H16
	L-Tyrosine				0.117527	Park et al. (2011) BMC Syst Biol.	21711532	Ralstonia eutropha strain H16
	L-Valine				0.363698	Park et al. (2011) BMC Syst Biol.	21711532	Ralstonia eutropha strain H16
Phospholipid		5				Park et al. (2011) BMC Syst Biol.	21711532	Ralstonia eutropha strain H16
	ethanolamine (pe)					Galbraith et al. (1998) FEMS Microbiology Letters	10.1111/j.1574-6968.1999.tb13526.x	Ralstonia eutropha strain NCIMB 40529
	pe160				0.0179147	Cheng et al. (2012) Appl.Environ.Microbiol	22194290	Ralstonia solanacearum strain GMI1000
	pe161				0.0106576	Cheng et al. (2012) Appl.Environ.Microbiol	22194290	Ralstonia solanacearum strain GMI1000
	pe180				0.00439574	Cheng et al. (2012) Appl.Environ.Microbiol	22194290	Ralstonia solanacearum strain GMI1000
	pe181				0.00821092	Cheng et al. (2012) Appl.Environ.Microbiol	22194290	Ralstonia solanacearum strain GMI1000
	glycerol (pg)					Galbraith et al. (1998) FEMS Microbiology Letters	10.1111/j.1574-6968.1999.tb13526.x	Ralstonia eutropha strain NCIMB 40529
	pg160				0.00570014	Cheng et al. (2012) Appl.Environ.Microbiol	22194290	Ralstonia solanacearum strain GMI1000
	pg161				0.00339106	Cheng et al. (2012) Appl.Environ.Microbiol	22194290	Ralstonia solanacearum strain GMI1000
	pg180				0.00139865	Cheng et al. (2012) Appl.Environ.Microbiol	22194290	Ralstonia solanacearum strain GMI1000
	pg181				0.00261256	Cheng et al. (2012) Appl.Environ.Microbiol	22194290	Ralstonia solanacearum strain GMI1000
	cardiolipin (clpn)					Galbraith et al. (1998) FEMS Microbiology Letters	10.1111/j.1574-6968.1999.tb13526.x	Ralstonia eutropha strain NCIMB 40529
	clpn160				0.00352866	Cheng et al. (2012) Appl.Environ.Microbiol	22194290	Ralstonia solanacearum strain GMI1000
	clpn161				0.00209923	Cheng et al. (2012) Appl.Environ.Microbiol	22194290	Ralstonia solanacearum strain GMI1000
	clpn180				0.000865828	Cheng et al. (2012) Appl.Environ.Microbiol	22194290	Ralstonia solanacearum strain GMI1000
	clpn181				0.0016173	Cheng et al. (2012) Appl.Environ.Microbiol	22194290	Ralstonia solanacearum strain GMI1000
glycan		5.5				Park et al. (2011) BMC Syst Biol.	21711532	Ralstonia eutropha strain H16
	a-Cyclosophorotridecaose (a-C13)				0.0160015	Cho et al. (2008) CarboRes; Wieruszeski et al. (2001) JMagneticReson	18262507; 11444945	Ralstonia solanacearum strain KACC 10698
	acetylated a-Cyclosophorotridecaose (a-C13)				0.0093977	Cho et al. (2008) CarboRes	18262507	Ralstonia solanacearum strain KACC 10698
Peptidoglycan		6				Park et al. (2011) BMC Syst Biol.	21711532	Ralstonia eutropha strain H16
	murein4p4p				0.0129139	Orth et al. (2011) Mol Syst Biol.	PMC3261703	Escherichia coli strain K-12 MG1655
	murein3p3p				0.00322849	Orth et al. (2011) Mol Syst Biol.	PMC3261703	Escherichia coli strain K-12 MG1655
	murein4px4p				0.0130754	Orth et al. (2011) Mol Syst Biol.	PMC3261703	Escherichia coli strain K-12 MG1655
	murein3px4p				0.00145282	Orth et al. (2011) Mol Syst Biol.	PMC3261703	Escherichia coli strain K-12 MG1655
	murein4px4px4p				0.00161424	Orth et al. (2011) Mol Syst Biol.	PMC3261703	Escherichia coli strain K-12 MG1655
Lipopolysaccharide		3.4				Park et al. (2011) BMC Syst Biol.	21711532	Ralstonia eutropha strain H16
	KDO				0.0106794	Drigues et al. (1985) Jbact	3988700	Ralstonia solanacearum strain GMI1000
	L-Glycero-D-Mannoheptose				0.0106794	Drigues et al. (1985) Jbact	3988700	Ralstonia solanacearum strain GMI1000
	Rhamnose				0.0213588	Drigues et al. (1985) Jbact	3988700	Ralstonia solanacearum strain GMI1000
	Glucose				0.0213588	Drigues et al. (1985) Jbact	3988700	Ralstonia solanacearum strain GMI1000
	O-antigenic chains					Drigues et al. (1985) Jbact	3988700	Ralstonia solanacearum strain GMI1000
	Rhamnose				0.0427175	Drigues et al. (1985) Jbact	3988700	Ralstonia solanacearum strain GMI1000
	Glucosamine				0.0106794	Drigues et al. (1985) Jbact	3988700	Ralstonia solanacearum strain GMI1000
	Xylose				0.00213588	Drigues et al. (1985) Jbact	3988700	Ralstonia solanacearum strain GMI1000
RNA		20.5				Orth et al. (2011) Mol Syst Biol.	PMC3261703	Escherichia coli strain K-12 MG1655
	AMP				0.108691	Salanoubat et al. (2002) Nature	11823852	Ralstonia solanacearum strain GMI1000
	GMP				0.210533	Salanoubat et al. (2002) Nature	11823852	Ralstonia solanacearum strain GMI1000
	CMP				0.229945	Salanoubat et al. (2002) Nature	11823852	Ralstonia solanacearum strain GMI1000
	UMP				0.0861175	Salanoubat et al. (2002) Nature	11823852	Ralstonia solanacearum strain GMI1000
DNA		3.1				Orth et al. (2011) Mol Syst Biol.	PMC3261703	Escherichia coli strain K-12 MG1655
	dAMP				0.0168907	Salanoubat et al. (2002) Nature	11823852	Ralstonia solanacearum strain GMI1000
	dCMP				0.0342467	Salanoubat et al. (2002) Nature	11823852	Ralstonia solanacearum strain GMI1000
	dTMP				0.0168907	Salanoubat et al. (2002) Nature	11823852	Ralstonia solanacearum strain GMI1000
	dGMP				0.0342467	Salanoubat et al. (2002) Nature	11823852	Ralstonia solanacearum strain GMI1000
metabolites		0.379487				Orth et al. (2011) Mol Syst Biol.	PMC3261703	Escherichia coli strain K-12 MG1655
	10-Formyltetrahydrofolate				0.000223	Orth et al. (2011) Mol Syst Biol.	PMC3261703	Escherichia coli strain K-12 MG1655
	Ubiquinol-8				0.000223	Orth et al. (2011) Mol Syst Biol.	PMC3261703	Escherichia coli strain K-12 MG1655
	S-Adenosyl-L-methionine				0.000223	Orth et al. (2011) Mol Syst Biol.	PMC3261703	Escherichia coli strain K-12 MG1655
	Biotin				2e-06	Orth et al. (2011) Mol Syst Biol.	PMC3261703	Escherichia coli strain K-12 MG1655
	Coenzyme A				0.0005762	Orth et al. (2011) Mol Syst Biol.	PMC3261703	Escherichia coli strain K-12 MG1655
	Flavin adenine dinucleotide oxidized				0.000223	Orth et al. (2011) Mol Syst Biol.	PMC3261703	Escherichia coli strain K-12 MG1655
	5,10-Methylenetetrahydrofolate				0.000223	Orth et al. (2011) Mol Syst Biol.	PMC3261703	Escherichia coli strain K-12 MG1655
	Nicotinamide adenine dinucleotide				0.00183133	Orth et al. (2011) Mol Syst Biol.	PMC3261703	Escherichia coli strain K-12 MG1655
	Nicotinamide adenine dinucleotide phosphate				0.000446667	Orth et al. (2011) Mol Syst Biol.	PMC3261703	Escherichia coli strain K-12 MG1655
	Protoheme				0.000223	Orth et al. (2011) Mol Syst Biol.	PMC3261703	Escherichia coli strain K-12 MG1655
	Lipoate(protein bound)				3e-06	Orth et al. (2011) Mol Syst Biol.	PMC3261703	Escherichia coli strain K-12 MG1655
	Pyridoxal-5'-phosphate				0.000223	Orth et al. (2011) Mol Syst Biol.	PMC3261703	Escherichia coli strain K-12 MG1655
	Riboflavin				0.000223	Orth et al. (2011) Mol Syst Biol.	PMC3261703	Escherichia coli strain K-12 MG1655
	Reduced glutathione				0.000223	Orth et al. (2011) Mol Syst Biol.	PMC3261703	Escherichia coli strain K-12 MG1655
	5,6,7,8-Tetrahydrofolate				0.000223	Orth et al. (2011) Mol Syst Biol.	PMC3261703	Escherichia coli strain K-12 MG1655
	Thiamine-diphosphate				0.000223	Orth et al. (2011) Mol Syst Biol.	PMC3261703	Escherichia coli strain K-12 MG1655
	Undecaprenyl-diphosphate				5.53526e-05	Orth et al. (2011) Mol Syst Biol.	PMC3261703	Escherichia coli strain K-12 MG1655
	Heme O				0.000223	Orth et al. (2011) Mol Syst Biol.	PMC3261703	Escherichia coli strain K-12 MG1655
	Chorismate				0.000223	Orth et al. (2011) Mol Syst Biol.	PMC3261703	Escherichia coli strain K-12 MG1655
	Adenosylcobalamin				0.000223	Orth et al. (2011) Mol Syst Biol.	PMC3261703	Escherichia coli strain K-12 MG1655
polyamine		0.399988				Orth et al. (2011) Mol Syst Biol.	PMC3261703	Escherichia coli strain K-12 MG1655
	Putrescine				0.0332705	Orth et al. (2011) Mol Syst Biol.	PMC3261703	Escherichia coli strain K-12 MG1655
	Spermidine				0.00674427	Orth et al. (2011) Mol Syst Biol.	PMC3261703	Escherichia coli strain K-12 MG1655
Inorganic Ions		0.92959				Orth et al. (2011) Mol Syst Biol.	PMC3261703	Escherichia coli strain K-12 MG1655
	[2Fe-2S] iron sulfur cluster				2.60257e-05	Orth et al. (2011) Mol Syst Biol.	PMC3261703	Escherichia coli strain K-12 MG1655
	[4Fe-4S] iron sulfur cluster				0.000260257	Orth et al. (2011) Mol Syst Biol.	PMC3261703	Escherichia coli strain K-12 MG1655
	molybdopterin guanine dinucleotide				0.000122321	Orth et al. (2011) Mol Syst Biol.	PMC3261703	Escherichia coli strain K-12 MG1655
	Chloride				0.00520514	Orth et al. (2011) Mol Syst Biol.	PMC3261703	Escherichia coli strain K-12 MG1655
	Cobalt				2.51582e-05	Orth et al. (2011) Mol Syst Biol.	PMC3261703	Escherichia coli strain K-12 MG1655
	Iron 2+				0.00671463	Orth et al. (2011) Mol Syst Biol.	PMC3261703	Escherichia coli strain K-12 MG1655
	potassium				0.195193	Orth et al. (2011) Mol Syst Biol.	PMC3261703	Escherichia coli strain K-12 MG1655
	Magnesium				0.00867523	Orth et al. (2011) Mol Syst Biol.	PMC3261703	Escherichia coli strain K-12 MG1655
	Manganese				0.000691416	Orth et al. (2011) Mol Syst Biol.	PMC3261703	Escherichia coli strain K-12 MG1655
	Molybdate				6.94018e-06	Orth et al. (2011) Mol Syst Biol.	PMC3261703	Escherichia coli strain K-12 MG1655
	Ammonium				0.0130128	Orth et al. (2011) Mol Syst Biol.	PMC3261703	Escherichia coli strain K-12 MG1655
	Sulfate				0.00433761	Orth et al. (2011) Mol Syst Biol.	PMC3261703	Escherichia coli strain K-12 MG1655
Glycogen		1.85093				2,5 in E. coli but ajusted to 1,85 in order to reach 100% of the CDW
	Glycogen (12 glucose units)				0.00951301	Orth et al. (2011) Mol Syst Biol.	PMC3261703	Escherichia coli strain K-12 MG1655
TOTAL		100

## Sheet: Energetics
Energetic	Compound	demand in mmol.g(CDW)-1	demand corrected from ATP already taken into acount in network corresponding to amino acid charged in tRNA* in mmol.g(CDW)-1	Data source	PUBMED ID	Organism source
Growth Associated ATP Maintenance	reactant			Feist et al. (2007) Mol Syst Biol.	PMC1911197	Escherichia coli strain K-12 MG1655
	ATP	59.81	54.7241
	H2O	59.81	54.7241
	product
	ADP	59.81	54.7241
	H+	59.81	54.7241
	pi	59.81	54.7241
*sum of charged aa in tRNA		5.08595
	Flux in mmol.g(CDW)-1.h-1		equation	Data source	PUBMED ID	Organism source
Non-Growth-associated ATP maintenance	8.39		1 M_h2o_c + 1 M_atp_c = 1 M_adp_c + 1 M_pi_c + 1 M_h_c	Feist et al. (2007) Mol Syst Biol.	PMC1911197	Escherichia coli strain K-12 MG1655
