# Supplementary material for: A Resource Allocation Trade-Off between Virulence and Proliferation Drives Metabolic Versatility in the Plant Pathogen Ralstonia solanacearum
Source: PLoS Pathog. 2016 Oct 12;12(10):e1005939. doi: 10.1371/journal.ppat.1005939 (PMC5061431; doi:10.1371/journal.ppat.1005939)
Supplement: S3 Table — Characterization of the substrate usage capacity of the R. solanacearum strain GMI1000 and validation of the prediction capacity of the genome-scale metabolic model iRP1476. (XLSX) [file ppat.1005939.s013.xlsx]

## Sheet: CONTENT
Supplementary Tables 3
Peyraud et al.
Characterisation of the substrate usage capacity of the Ralstonia solanacearum strain GMI1000 and validation of the prediction capacity of the genome-scale metabolic model iRP1476
CONTENT
Biolog experiment vs prediction
Growth experiment
Bibliographic data
Contingency table and Analysis

## Sheet: Biolog experiment vs prediction
Substrate tested							Simulation parameters			Simulation data		Experimental data
Plate number	Well number	Well ID	Chemical	atom source tested	modelling ID	number of atomes tested in compound	exchange flux present in model	Exchange substrate ID	Flux exchange value (mmol.g-1.h-1)	R_BIOMASS	Predicted usage	Biolog usage	p-value	Comment
PM01	A01	PM01A01	Negative Control	C	-		n		5	0	N	N	1
PM01	A02	PM01A02	L-Arabinose	C	M_arab_L_b	5	n		5	0	N	N	LowerThanBlank
PM01	A03	PM01A03	N-Acetyl-D-Glucosamine	C	M_acgam_b	8	n		5	0	N	N	0.637323
PM01	A04	PM01A04	D-Saccharic acid	C	M_glcr_b	6	y	M_glcr_b	5	0.355421	YES	YES	0.00277045
PM01	A05	PM01A05	Succinic acid	C	M_succ_b	4	y	M_succ_b	5	0.255546	YES	YES	0.00529725
PM01	A06	PM01A06	D-Galactose	C	M_gal_b	6	y	M_gal_b	5	0.46502	YES	YES	0.00339169	Significant maximum intensity value
PM01	A07	PM01A07	L-Aspartic acid	C	M_asp_L_b	4	y	M_asp_L_b	5	0.251544	YES	YES	6.81021e-08
PM01	A08	PM01A08	L-Proline	C	M_pro_L_b	5	y	M_pro_L_b	5	0.419592	YES	N	LowerThanBlank
PM01	A09	PM01A09	D-Alanine	C	M_ala_D_b	3	y	M_ala_D_b	5	0.225342	YES	N	LowerThanBlank
PM01	A10	PM01A10	D-Trehalose	C	M_tre_b	12	y	M_tre_b	5	0.493394	YES	YES	2.99154e-08
PM01	A11	PM01A11	D-Mannose	C	M_man_b	6	n		5	0	N	N	0.110582
PM01	A12	PM01A12	Dulcitol	C	M_galt_b	6	y	M_galt_b	5	0.493394	YES	YES	1.3543e-06
PM01	B01	PM01B01	D-Serine	C	M_ser_D_b	3	n		5	0	N	N	LowerThanBlank
PM01	B02	PM01B02	D-Sorbitol	C	M_sbt_D_b	6	y	M_sbt_D_b	5	0.493394	YES	YES	0.000175565	Significant maximum intensity value
PM01	B03	PM01B03	Glycerol	C	M_glyc_b	3	y	M_glyc_b	5	0.294118	YES	YES	0.0240274
PM01	B04	PM01B04	L-Fucose	C	M_fuc_L_b	6	n		5	0	N	N	LowerThanBlank
PM01	B05	PM01B05	D-Glucuronic acid	C	M_glcur_b	6	y	M_glcur_b	5	0.38573	YES	YES	1.08798e-08
PM01	B06	PM01B06	D-Gluconic acid	C	M_glcn_b	6	y	M_glcn_b	5	0.436237	YES	YES	0.000716644	Significant maximum intensity value
PM01	B07	PM01B07	DL-a-Glycerol Phosphate	C	-		n		5	0	N	N	LowerThanBlank
PM01	B08	PM01B08	D-Xylose	C	M_xyl_D_b	5	n		5	0	N	N	LowerThanBlank
PM01	B09	PM01B09	L-Lactic acid	C	M_lac_L_b	3	y	M_lac_L_b	5	0.20134	YES	YES	0.0241222
PM01	B10	PM01B10	Formic acid	C	M_for_b	1	y	M_for_b	5	0	N	N	LowerThanBlank
PM01	B11	PM01B11	D-Mannitol	C	M_mnl_b	6	y	M_mnl_b	5	0.493394	YES	YES	0.00248452
PM01	B12	PM01B12	L-Glutamic acid	C	M_glu_L_b	5	y	M_glu_L_b	5	0.363645	YES	YES	6.85247e-12
PM01	C01	PM01C01	D-Glucose-6-Phosphate	C	M_g6p_b	6	n		5	0	N	N	LowerThanBlank
PM01	C02	PM01C02	D-Galactonic acid-g-Lactone	C	-		n		5	0	N	N	LowerThanBlank
PM01	C03	PM01C03	DL-Malic acid	C	M_mal_L_b	4	y	M_mal_L_b	5	0.23626	YES	YES	5.76682e-07
PM01	C04	PM01C04	D-Ribose	C	M_rib_D_b	5	n		5	0	N	N	LowerThanBlank
PM01	C05	PM01C05	Tween 20	C	-		n		5	0	N	YES	6.73815e-09
PM01	C06	PM01C06	L-Rhamnose	C	M_rmn_b	6	n		5	0	N	N	LowerThanBlank
PM01	C07	PM01C07	D-Fructose	C	M_fru_b	6	y	M_fru_b	5	0.491648	YES	N	LowerThanBlank
PM01	C08	PM01C08	Acetic acid	C	M_ac_b	2	y	M_ac_b	5	0.126936	YES	YES	0.000202993
PM01	C09	PM01C09	a-D-Glucose	C	M_glc_D_b	6	y	M_glc_D_b	5	0.465038	YES	YES	5.41771e-08
PM01	C10	PM01C10	Maltose	C	M_malt_b	12	n		5	0	N	N	LowerThanBlank
PM01	C11	PM01C11	D-Melibiose	C	M_melib_b	12	n		5	0	N	N	LowerThanBlank
PM01	C12	PM01C12	Thymidine	C	M_thymd_b	10	n		5	0	N	N	LowerThanBlank
PM01	D01	PM01D01	L-Asparagine	C	M_asn_L_b	4	y	M_asn_L_b	5	0.251544	YES	YES	3.60896e-12
PM01	D02	PM01D02	D-Aspartic acid	C	M_asp_D_b	4	n		5	0	N	N	LowerThanBlank
PM01	D03	PM01D03	D-Glucosaminic acid	C	M_2a2dglc_b	6	n		5	0	N	N	LowerThanBlank
PM01	D04	PM01D04	1,2-Propanediol	C	M_12ppd_S_b	3	n		5	0	N	N	LowerThanBlank
PM01	D05	PM01D05	Tween 40	C	-		n		5	0	N	YES	1.04695e-08
PM01	D06	PM01D06	a-Ketoglutaric acid	C	M_akg_b	5	y	M_akg_b	5	0.313406	YES	YES	0.00116263
PM01	D07	PM01D07	a-Ketobutyric acid	C	M_2obut_b	4	y	M_2obut_b	5	0	N	N	LowerThanBlank
PM01	D08	PM01D08	a-Methyl-D-Galactoside	C	-		n		5	0	N	N	LowerThanBlank
PM01	D09	PM01D09	a-D-Lactose	C	M_lcts_b	12	n		5	0	N	N	LowerThanBlank
PM01	D10	PM01D10	Lactulose	C	-		n		5	0	N	N	LowerThanBlank
PM01	D11	PM01D11	Sucrose	C	M_sucr_b	12	y	M_sucr_b	5	0.493394	YES	YES	0.0295064
PM01	D12	PM01D12	Uridine	C	M_uri_b	9	y	M_uri_b	5	0	N	N	LowerThanBlank
PM01	E01	PM01E01	L-Glutamine	C	M_gln_L_b	5	y	M_gln_L_b	5	0.364515	YES	YES	1.37868e-12
PM01	E02	PM01E02	m-Tartaric acid	C	M_tartr_M_b	4	n		5	0	N	N	LowerThanBlank
PM01	E03	PM01E03	D-Glucose-1-Phosphate	C	M_g1p_b	6	n		5	0	N	N	LowerThanBlank
PM01	E04	PM01E04	D-Fructose-6-Phosphate	C	M_f6p_b	6	n		5	0	N	N	LowerThanBlank
PM01	E05	PM01E05	Tween 80	C	-		n		5	0	N	YES	3.86182e-09
PM01	E06	PM01E06	a-Hydroxyglutaric acid-g-Lactone	C	-		n		5	0	N	N	LowerThanBlank
PM01	E07	PM01E07	a-Hydroxybutyric acid	C	M_2hb_b	4	n		5	0	N	N	LowerThanBlank
PM01	E08	PM01E08	b-Methyl-D-Glucoside	C	M_mbdg_b	7	n		5	0	N	N	LowerThanBlank
PM01	E09	PM01E09	Adonitol	C	M_rbt_b	5	n		5	0	N	N	LowerThanBlank
PM01	E10	PM01E10	Maltotriose	C	M_malttr_b	18	n		5	0	N	N	LowerThanBlank
PM01	E11	PM01E11	2`-Deoxyadenosine	C	M_dad_2_b	10	n		5	0	N	N	LowerThanBlank
PM01	E12	PM01E12	Adenosine	C	M_adn_b	10	y	M_adn_b	5	0	N	N	LowerThanBlank
PM01	F01	PM01F01	Gly-Asp	C	M_gly_asp_L_b	6	n		5	0	N	N	0.562986
PM01	F02	PM01F02	Citric acid	C	M_cit_b	6	y	M_cit_b	5	0.355421	YES	YES	0.00021289
PM01	F03	PM01F03	m-Inositol	C	M_inost_b	6	y	M_inost_b	5	0.465002	YES	N	0.139284
PM01	F04	PM01F04	D-Threonine	C	M_thr_D_b	4	n		5	0	N	N	LowerThanBlank
PM01	F05	PM01F05	Fumaric acid	C	M_fum_b	4	y	M_fum_b	5	0.23626	YES	YES	2.73321e-07
PM01	F06	PM01F06	Bromosuccinic acid	C	M_bromosucc_b	4	y	M_bromosucc_b	5	0.229027	YES	YES	5.12241e-07
PM01	F07	PM01F07	Propionic acid	C	M_ppa_b	3	y	M_ppa_b	5	0.23626	YES	N	LowerThanBlank
PM01	F08	PM01F08	Mucic acid	C	M_galct_D_b	6	y	M_galct_D_b	5	0.355421	YES	N	0.0951881
PM01	F09	PM01F09	Glycolic acid	C	M_glyclt_b	2	y	M_glyclt_b	5	0.104632	YES	YES	0.00734581
PM01	F10	PM01F10	Glyoxylic acid	C	M_glx_b	2	n		5	0	N	N	LowerThanBlank
PM01	F11	PM01F11	D-Cellobiose	C	M_cellb_b	12	y	M_cellb_b	5	0	N	N	LowerThanBlank
PM01	F12	PM01F12	Inosine	C	M_ins_b	10	y	M_ins_b	5	0.596176	YES	N	0.276396
PM01	G01	PM01G01	Gly-Glu	C	M_gly_glu_L_b	7	n		5	0	N	N	0.166222
PM01	G02	PM01G02	Tricarballylic acid	C	-		n		5	0	N	N	LowerThanBlank
PM01	G03	PM01G03	L-Serine	C	M_ser_L_b	3	y	M_ser_L_b	5	0.185586	YES	N	0.20513
PM01	G04	PM01G04	L-Threonine	C	M_thr_L_b	4	y	M_thr_L_b	5	0.298987	YES	N	LowerThanBlank
PM01	G05	PM01G05	L-Alanine	C	M_ala_L_b	3	y	M_ala_L_b	5	0.20962	YES	YES	0.0135012
PM01	G06	PM01G06	Ala-Gly	C	M_ala_L_gly_b	5	n		5	0	N	N	LowerThanBlank
PM01	G07	PM01G07	Acetoacetic acid	C	M_acac_b	4	n		5	0	N	N	LowerThanBlank
PM01	G08	PM01G08	N-Acetyl-D-Mannosamine	C	M_acmana_b	8	n		5	0	N	N	LowerThanBlank
PM01	G09	PM01G09	Mono-Methylsuccinate	C	M_mesucc_b	5	y	M_mesucc_b	5	0.255546	YES	N	0.0659299
PM01	G10	PM01G10	Methylpyruvate	C	M_mepyr_b	4	y	M_mepyr_b	5	0.182165	YES	YES	8.35594e-07
PM01	G11	PM01G11	D-Malic acid	C	M_mal_D_b	4	n		5	0	N	N	0.114387
PM01	G12	PM01G12	L-Malic acid	C	M_mal_L_b	4	y	M_mal_L_b	5	0.23626	YES	YES	4.32699e-08
PM01	H01	PM01H01	Gly-Pro	C	M_gly_pro_L_b	7	n		5	0	N	N	0.917373
PM01	H02	PM01H02	p-Hydroxyphenyl Acetic acid	C	M_4hphac_b	8	y	M_4hphac_b	5	0.47728	YES	N	0.440542
PM01	H03	PM01H03	m-Hydroxyphenyl Acetic acid	C	M_hpheac_b	8	n		5	0	N	N	0.0822248
PM01	H04	PM01H04	Tyramine	C	M_tym_b	8	n		5	0	N	N	LowerThanBlank
PM01	H05	PM01H05	D-Psicose	C	-		n		5	0	N	N	0.386563
PM01	H06	PM01H06	L-Lyxose	C	M_lyx_L_b	5	n		5	0	N	N	0.516362
PM01	H07	PM01H07	Glucuronamide	C	-		n		5	0	N	N	0.611284
PM01	H08	PM01H08	Pyruvic acid	C	M_pyr_b	3	y	M_pyr_b	5	0.182165	YES	YES	9.56746e-07
PM01	H09	PM01H09	L-Galactonic acid-g-Lactone	C	-		n		5	0	N	N	0.119256
PM01	H10	PM01H10	D-Galacturonic acid	C	M_galur_b	6	y	M_galur_b	5	0.38573	YES	YES	0.00098374
PM01	H11	PM01H11	Phenylethylamine	C	M_peamn_b	8	n		5	0	N	N	LowerThanBlank
PM01	H12	PM01H12	2-Aminoethanol	C	M_etha_b	2	y	M_etha_b	5	0	N	N	0.919941
PM02A	A01	PM02AA01	Negative Control	C	-		n		5	0	N	N	1
PM02A	A02	PM02AA02	Chondroitin Sulfate C	C	-		n		5	0	N	N	0.245075
PM02A	A03	PM02AA03	a-Cyclodextrin	C	-		n		5	0	N	N	0.0695556
PM02A	A04	PM02AA04	b-Cyclodextrin	C	-		n		5	0	N	N	0.20511
PM02A	A05	PM02AA05	g-Cyclodextrin	C	-		n		5	0	N	N	0.134765
PM02A	A06	PM02AA06	Dextrin	C	M_dextrin_b	12	y	M_dextrin_b	5	0.493394	YES	N	0.849628
PM02A	A07	PM02AA07	Gelatin	C	-		n		5	0	N	N	0.0864277
PM02A	A08	PM02AA08	Glycogen	C	M_glycogen_b	6	y	M_glycogen_b	5	0	N	N	0.120272
PM02A	A09	PM02AA09	Inulin	C	-		n		5	0	N	N	0.108747
PM02A	A10	PM02AA10	Laminarin	C	-		n		5	0	N	N	0.282845
PM02A	A11	PM02AA11	Mannan	C	M_mannan_b	6	n		5	0	N	N	0.452994
PM02A	A12	PM02AA12	Pectin	C	M_pect_b	36	y	M_pect_b	5	0.493394	YES	YES	0.000382809
PM02A	B01	PM02AB01	N-Acetyl-D-Galactosamine	C	M_acgal_b	8	n		5	0	N	N	0.277572
PM02A	B02	PM02AB02	N-Acetyl-Neuraminic acid	C	M_acnam_b	11	n		5	0	N	N	LowerThanBlank
PM02A	B03	PM02AB03	b-D-Allose	C	M_all_D_b	6	n		5	0	N	N	LowerThanBlank
PM02A	B04	PM02AB04	Amygdalin	C	-		n		5	0	N	N	LowerThanBlank
PM02A	B05	PM02AB05	D-Arabinose	C	M_arab_D_b	5	n		5	0	N	N	0.224687
PM02A	B06	PM02AB06	D-Arabitol	C	M_abt_D_b	5	n		5	0	N	N	0.0859746
PM02A	B07	PM02AB07	L-Arabitol	C	M_abt_b	5	n		5	0	N	N	LowerThanBlank
PM02A	B08	PM02AB08	Arbutin	C	M_arbt_b	12	n		5	0	N	N	0.0524382
PM02A	B09	PM02AB09	2-Deoxy-D-Ribose	C	-		n		5	0	N	N	0.226378
PM02A	B10	PM02AB10	i-Erythritol	C	-		n		5	0	N	N	0.099148
PM02A	B11	PM02AB11	D-Fucose	C	M_fuc_D_b	6	n		5	0	N	N	0.086998
PM02A	B12	PM02AB12	3-O-b-D-Galactopyranosyl-D-Arabinose	C	-		n		5	0	N	N	0.272115
PM02A	C01	PM02AC01	Gentiobiose	C	-		n		5	0	N	N	0.296068
PM02A	C02	PM02AC02	L-Glucose	C	M_glc_L_b	6	n		5	0	N	N	LowerThanBlank
PM02A	C03	PM02AC03	D-Lactitol	C	-		n		5	0	N	N	LowerThanBlank
PM02A	C04	PM02AC04	D-Melezitose	C	-		n		5	0	N	N	LowerThanBlank
PM02A	C05	PM02AC05	Maltitol	C	-		n		5	0	N	N	LowerThanBlank
PM02A	C06	PM02AC06	a-Methyl-D-Glucoside	C	-		n		5	0	N	N	LowerThanBlank
PM02A	C07	PM02AC07	b-Methyl-D-Galactoside	C	-		n		5	0	N	N	LowerThanBlank
PM02A	C08	PM02AC08	3-Methylglucose	C	-		n		5	0	N	N	LowerThanBlank
PM02A	C09	PM02AC09	b-Methyl-D-Glucuronic acid	C	-		n		5	0	N	N	LowerThanBlank
PM02A	C10	PM02AC10	a-Methyl-D-Mannoside	C	-		n		5	0	N	N	0.0726031
PM02A	C11	PM02AC11	b-Methyl-D-Xyloside	C	-		n		5	0	N	N	0.0634214
PM02A	C12	PM02AC12	Palatinose	C	M_pala_b	12	n		5	0	N	N	0.266381
PM02A	D01	PM02AD01	D-Raffinose	C	M_raffin_b	18	n		5	0	N	N	0.228305
PM02A	D02	PM02AD02	Salicin	C	M_salcn_b	13	n		5	0	N	N	LowerThanBlank
PM02A	D03	PM02AD03	Sedoheptulosan	C	-		n		5	0	N	N	LowerThanBlank
PM02A	D04	PM02AD04	L-Sorbose	C	M_srb_L_b	6	n		5	0	N	N	LowerThanBlank
PM02A	D05	PM02AD05	Stachyose	C	-		n		5	0	N	N	LowerThanBlank
PM02A	D06	PM02AD06	D-Tagatose	C	M_tagat_D_b	6	n		5	0	N	N	LowerThanBlank
PM02A	D07	PM02AD07	Turanose	C	-		n		5	0	N	N	LowerThanBlank
PM02A	D08	PM02AD08	Xylitol	C	M_xylt_b	5	n		5	0	N	N	LowerThanBlank
PM02A	D09	PM02AD09	N-Acetyl-D-Glucosaminitol	C	-		n		5	0	N	N	LowerThanBlank
PM02A	D10	PM02AD10	g-Amino-N-Butyric acid	C	M_4abut_b	4	y	M_4abut_b	5	0.340633	YES	YES	0.0205116
PM02A	D11	PM02AD11	d-Amino Valeric acid	C	M_5aptn_b	5	n		5	0	N	N	0.119113
PM02A	D12	PM02AD12	Butyric acid	C	M_but_b	4	y	M_but_b	5	0.325825	YES	N	0.398968
PM02A	E01	PM02AE01	Capric acid	C	M_dca_b	10	y	M_dca_b	5	0.493394	YES	N	0.0626874
PM02A	E02	PM02AE02	Caproic acid	C	M_hxa_b	6	y	M_hxa_b	5	0.493394	YES	N	LowerThanBlank
PM02A	E03	PM02AE03	Citraconic acid	C	-		n		5	0	N	N	LowerThanBlank
PM02A	E04	PM02AE04	Citramalic acid	C	-		n		5	0	N	N	LowerThanBlank
PM02A	E05	PM02AE05	D-Glucosamine	C	M_gam_b	6	n		5	0	N	N	LowerThanBlank
PM02A	E06	PM02AE06	2-Hydroxybenzoic acid	C	M_salc_b	7	n		5	0	N	N	LowerThanBlank
PM02A	E07	PM02AE07	4-Hydroxybenzoic acid	C	M_4hbz_b	7	y	M_4hbz_b	5	0.437108	YES	N	LowerThanBlank
PM02A	E08	PM02AE08	b-Hydroxybutyric acid	C	M_bhb_b	4	y	M_bhb_b	5	0.306936	YES	N	0.605561
PM02A	E09	PM02AE09	g-Hydroxybutyric acid	C	M_4hbt_b	4	n		5	0	N	N	0.0503512
PM02A	E10	PM02AE10	a-Keto-Valeric acid	C	-		n		5	0	N	N	LowerThanBlank
PM02A	E11	PM02AE11	Itaconic acid	C	M_itacon_b	5	n		5	0	N	N	LowerThanBlank
PM02A	E12	PM02AE12	5-Keto-D-Gluconic acid	C	M_5dglcn_b	6	n		5	0	N	N	0.659255
PM02A	F01	PM02AF01	D-Lactic acid Methyl Ester	C	-		n		5	0	N	N	0.152906
PM02A	F02	PM02AF02	Malonic acid	C	-		n		5	0	N	N	LowerThanBlank
PM02A	F03	PM02AF03	Melibionic acid	C	-		n		5	0	N	N	LowerThanBlank
PM02A	F04	PM02AF04	Oxalic acid	C	M_oxa_b	2	n		5	0	N	N	LowerThanBlank
PM02A	F05	PM02AF05	Oxalomalic acid	C	-		n		5	0	N	N	LowerThanBlank
PM02A	F06	PM02AF06	Quinic acid	C	M_quin_kt_b	7	y	M_quin_kt_b	5	0.36835	YES	YES	0.000970342
PM02A	F07	PM02AF07	D-Ribono-1,4-Lactone	C	-		n		5	0	N	N	LowerThanBlank
PM02A	F08	PM02AF08	Sebacic acid	C	M_decandc_b	10	n		5	0	N	N	0.095515
PM02A	F09	PM02AF09	Sorbic acid	C	-		n		5	0	N	N	LowerThanBlank
PM02A	F10	PM02AF10	Succinamic acid	C	-		n		5	0	N	N	0.0648028
PM02A	F11	PM02AF11	D-Tartaric acid	C	M_tartr_DASH_D_b	4	n		5	0	N	N	LowerThanBlank
PM02A	F12	PM02AF12	L-Tartaric acid	C	M_tartr_L_b	4	y	M_tartr_L_b	5	0.206134	YES	YES	0.000999253	Significant maximum intensity value
PM02A	G01	PM02AG01	Acetamide	C	M_ad_b	2	n		5	0	N	N	0.181944
PM02A	G02	PM02AG02	L-Alaninamide	C	-		n		5	0	N	N	0.0899208
PM02A	G03	PM02AG03	N-Acetyl-L-Glutamic acid	C	M_acglu_b	7	y	M_acglu_b	5	0.503089	YES	N	LowerThanBlank
PM02A	G04	PM02AG04	L-Arginine	C	M_arg_L_b	6	y	M_arg_L_b	5	0.431187	YES	N	LowerThanBlank
PM02A	G05	PM02AG05	Glycine	C	M_gly_b	2	y	M_gly_b	5	0.110348	YES	N	LowerThanBlank
PM02A	G06	PM02AG06	L-Histidine	C	M_his_L_b	6	y	M_his_L_b	5	0.365585	YES	N	0.689188
PM02A	G07	PM02AG07	L-Homoserine	C	M_hom_L_b	4	y	M_hom_L_b	5	0	N	N	LowerThanBlank
PM02A	G08	PM02AG08	Hydroxy-L-Proline	C	M_4hpro_LT_b	5	n		5	0	N	N	LowerThanBlank
PM02A	G09	PM02AG09	L-Isoleucine	C	M_ile_L_b	6	y	M_ile_L_b	5	0	N	N	LowerThanBlank
PM02A	G10	PM02AG10	L-Leucine	C	M_leu_L_b	6	y	M_leu_L_b	5	0	N	N	LowerThanBlank
PM02A	G11	PM02AG11	L-Lysine	C	M_lys_L_b	6	y	M_lys_L_b	5	0	N	N	0.109997
PM02A	G12	PM02AG12	L-Methionine	C	M_met_L_b	5	y	M_met_L_b	5	0	N	N	0.266055
PM02A	H01	PM02AH01	L-Ornithine	C	M_orn_b	5	y	M_orn_b	5	0.419398	YES	N	0.191001
PM02A	H02	PM02AH02	L-Phenylalanine	C	M_phe_L_b	9	y	M_phe_L_b	5	0.543771	YES	N	LowerThanBlank
PM02A	H03	PM02AH03	L-Pyroglutamic acid	C	M_5oxpro_b	5	y	M_5oxpro_b	5	0.343442	YES	N	0.397341
PM02A	H04	PM02AH04	L-Valine	C	M_val_L_b	5	y	M_val_L_b	5	0.41567	YES	N	0.0761607
PM02A	H05	PM02AH05	D,L-Carnitine	C	M_crn_b	7	y	M_crn_b	5	0	N	N	LowerThanBlank
PM02A	H06	PM02AH06	sec-Butylamine	C	-		n		5	0	N	N	LowerThanBlank
PM02A	H07	PM02AH07	D,L-Octopamine	C	-		n		5	0	N	N	LowerThanBlank
PM02A	H08	PM02AH08	Putrescine	C	M_ptrc_b	4	y	M_ptrc_b	5	0	N	N	LowerThanBlank
PM02A	H09	PM02AH09	Dihydroxyacetone	C	M_dha_b	3	y	M_dha_b	5	0	N	N	0.264263
PM02A	H10	PM02AH10	2,3-Butanediol	C	-		n		5	0	N	N	0.139315
PM02A	H11	PM02AH11	2,3-Butanedione	C	-		n		5	0	N	N	0.312503
PM02A	H12	PM02AH12	3-Hydroxy-2-butanone	C	-		n		5	0	N	N	0.474019
PM03B	A01	PM03BA01	Negative Control	N	-		n		5	0	N	N	1
PM03B	A02	PM03BA02	Ammonia	N	M_nh4_b	1	y	M_nh4_b	5	0.465038	YES	YES	0.00082127
PM03B	A03	PM03BA03	Nitrite	N	M_no2_b	1	y	M_no2_b	5	0.384504	YES	YES	0.0398471
PM03B	A04	PM03BA04	Nitrate	N	M_no3_b	1	y	M_no3_b	5	0.377958	YES	YES	0.00799539
PM03B	A05	PM03BA05	Urea	N	M_urea_b	2	y	M_urea_b	5	0.475372	YES	YES	1.6161e-05
PM03B	A06	PM03BA06	Biuret	N	-		n		5	0	N	N	LowerThanBlank
PM03B	A07	PM03BA07	L-Alanine	N	M_ala_L_b	1	y	M_ala_L_b	5	0.493394	YES	YES	5.81844e-05
PM03B	A08	PM03BA08	L-Arginine	N	M_arg_L_b	4	y	M_arg_L_b	5	0.924809	YES	N	LowerThanBlank
PM03B	A09	PM03BA09	L-Asparagine	N	M_asn_L_b	2	y	M_asn_L_b	5	0.733727	YES	YES	3.37362e-09
PM03B	A10	PM03BA10	L-Aspartic acid	N	M_asp_L_b	1	y	M_asp_L_b	5	0.493394	YES	YES	5.33118e-11
PM03B	A11	PM03BA11	L-Cysteine	N	M_cys_L_b	1	y	M_cys_L_b	5	0.493394	YES	YES	0.00834811
PM03B	A12	PM03BA12	L-Glutamic acid	N	M_glu_L_b	1	y	M_glu_L_b	5	0.493394	YES	YES	1.81533e-07
PM03B	B01	PM03BB01	L-Glutamine	N	M_gln_L_b	2	y	M_gln_L_b	5	0.851052	YES	YES	5.94385e-06
PM03B	B02	PM03BB02	Glycine	N	M_gly_b	1	y	M_gly_b	5	0.493394	YES	YES	0.00426218	Significant maximum intensity value
PM03B	B03	PM03BB03	L-Histidine	N	M_his_L_b	3	y	M_his_L_b	5	0.851785	YES	YES	0.000111711
PM03B	B04	PM03BB04	L-Isoleucine	N	M_ile_L_b	1	y	M_ile_L_b	5	0	N	N	LowerThanBlank
PM03B	B05	PM03BB05	L-Leucine	N	M_leu_L_b	1	y	M_leu_L_b	5	0	N	N	LowerThanBlank
PM03B	B06	PM03BB06	L-Lysine	N	M_lys_L_b	2	y	M_lys_L_b	5	0	N	N	LowerThanBlank
PM03B	B07	PM03BB07	L-Methionine	N	M_met_L_b	1	y	M_met_L_b	5	0.47126	YES	N	LowerThanBlank
PM03B	B08	PM03BB08	L-Phenylalanine	N	M_phe_L_b	1	y	M_phe_L_b	5	0.493394	YES	N	LowerThanBlank
PM03B	B09	PM03BB09	L-Proline	N	M_pro_L_b	1	y	M_pro_L_b	5	0.493394	YES	N	0.447422
PM03B	B10	PM03BB10	L-Serine	N	M_ser_L_b	1	y	M_ser_L_b	5	0.493394	YES	YES	0.00223623
PM03B	B11	PM03BB11	L-Threonine	N	M_thr_L_b	1	y	M_thr_L_b	5	0.493394	YES	YES	0.00384921
PM03B	B12	PM03BB12	L-Tryptophan	N	M_trp_L_b	2	y	M_trp_L_b	5	0.493601	YES	YES	0.020636
PM03B	C01	PM03BC01	L-Tyrosine	N	M_tyr_L_b	1	y	M_tyr_L_b	5	0.493394	YES	YES	0.043124
PM03B	C02	PM03BC02	L-Valine	N	M_val_L_b	1	y	M_val_L_b	5	0.493394	YES	N	LowerThanBlank
PM03B	C03	PM03BC03	D-Alanine	N	M_ala_D_b	1	y	M_ala_D_b	5	0.493394	YES	YES	0.0107677	Significant maximum intensity value
PM03B	C04	PM03BC04	D-Asparagine	N	M_asn_D_b	2	n		5	0	N	YES	0.000556545
PM03B	C05	PM03BC05	D-Aspartic acid	N	M_asp_D_b	1	n		5	0	N	YES	2.16981e-05
PM03B	C06	PM03BC06	D-Glutamic acid	N	M_glu_D_b	1	y	M_glu_D_b	5	0.493394	YES	N	0.0864694
PM03B	C07	PM03BC07	D-Lysine	N	M_lys_D_b	2	n		5	0	N	N	LowerThanBlank
PM03B	C08	PM03BC08	D-Serine	N	M_ser_D_b	1	n		5	0	N	N	LowerThanBlank
PM03B	C09	PM03BC09	D-Valine	N	M_val_D_b	1	n		5	0	N	N	LowerThanBlank
PM03B	C10	PM03BC10	L-Citrulline	N	M_citr_L_b	3	y	M_citr_L_b	5	0.903121	YES	YES	0.00166984
PM03B	C11	PM03BC11	L-Homoserine	N	M_hom_L_b	1	y	M_hom_L_b	5	0	N	N	LowerThanBlank
PM03B	C12	PM03BC12	L-Ornithine	N	M_orn_b	2	y	M_orn_b	5	0.910274	YES	N	LowerThanBlank
PM03B	D01	PM03BD01	N-Acetyl-L-Glutamic acid	N	M_acglu_b	1	y	M_acglu_b	5	0.493394	YES	N	LowerThanBlank
PM03B	D02	PM03BD02	N-Phthaloyl-L-Glutamic acid	N	-		n		5	0	N	N	LowerThanBlank
PM03B	D03	PM03BD03	L-Pyroglutamic acid	N	M_5oxpro_b	1	y	M_5oxpro_b	5	0.493394	YES	YES	0.0170889
PM03B	D04	PM03BD04	Hydroxylamine	N	-		n		5	0	N	N	LowerThanBlank
PM03B	D05	PM03BD05	Methylamine	N	M_mma_b	1	n		5	0	N	N	LowerThanBlank
PM03B	D06	PM03BD06	N-Amylamine	N	-		n		5	0	N	N	LowerThanBlank
PM03B	D07	PM03BD07	N-Butylamine	N	-		n		5	0	N	N	LowerThanBlank
PM03B	D08	PM03BD08	Ethylamine	N	M_ethlam_b	1	n		5	0	N	N	LowerThanBlank
PM03B	D09	PM03BD09	Ethanolamine	N	M_etha_b	1	y	M_etha_b	5	0	N	N	LowerThanBlank
PM03B	D10	PM03BD10	Ethylenediamine	N	-		n		5	0	N	N	LowerThanBlank
PM03B	D11	PM03BD11	Putrescine	N	M_ptrc_b	2	y	M_ptrc_b	5	0	N	N	LowerThanBlank
PM03B	D12	PM03BD12	Agmatine	N	M_agm_b	4	n		5	0	N	N	LowerThanBlank
PM03B	E01	PM03BE01	Histamine	N	M_hista_b	3	n		5	0	N	N	LowerThanBlank
PM03B	E02	PM03BE02	b-Phenylethylamine	N	M_peamn_b	1	n		5	0	N	N	LowerThanBlank
PM03B	E03	PM03BE03	Tyramine	N	M_tym_b	1	n		5	0	N	N	LowerThanBlank
PM03B	E04	PM03BE04	Acetamide	N	-		n		5	0	N	N	LowerThanBlank
PM03B	E05	PM03BE05	Formamide	N	M_frmd_b	1	y	M_frmd_b	5	0	N	N	LowerThanBlank
PM03B	E06	PM03BE06	Glucuronamide	N	-		n		5	0	N	N	LowerThanBlank
PM03B	E07	PM03BE07	DL-Lactamide	N	-		n		5	0	N	N	LowerThanBlank
PM03B	E08	PM03BE08	D-Glucosamine	N	M_gam_b	1	n		5	0	N	N	LowerThanBlank
PM03B	E09	PM03BE09	D-Galactosamine	N	M_gala_b	1	n		5	0	N	N	LowerThanBlank
PM03B	E10	PM03BE10	D-Mannosamine	N	-		n		5	0	N	N	LowerThanBlank
PM03B	E11	PM03BE11	N-Acetyl-D-Glucosamine	N	M_acgam_b	1	n		5	0	N	N	LowerThanBlank
PM03B	E12	PM03BE12	N-Acetyl-D-Galactosamine	N	M_acgal_b	1	n		5	0	N	N	LowerThanBlank
PM03B	F01	PM03BF01	N-Acetyl-D-Mannosamine	N	M_acmana_b	1	n		5	0	N	N	LowerThanBlank
PM03B	F02	PM03BF02	Adenine	N	M_ade_b	5	y	M_ade_b	5	0.622292	YES	YES	0.0375052	Significant maximum intensity value
PM03B	F03	PM03BF03	Adenosine	N	M_adn_b	5	y	M_adn_b	5	0	N	N	LowerThanBlank
PM03B	F04	PM03BF04	Cytidine	N	M_cytd_b	3	y	M_cytd_b	5	0	N	N	LowerThanBlank
PM03B	F05	PM03BF05	Cytosine	N	M_csn_b	3	n		5	0	N	N	LowerThanBlank
PM03B	F06	PM03BF06	Guanine	N	M_gua_b	5	n		5	0	N	N	LowerThanBlank
PM03B	F07	PM03BF07	Guanosine	N	M_gsn_b	5	y	M_gsn_b	5	1.04004	YES	N	0.301067
PM03B	F08	PM03BF08	Thymine	N	M_thym_b	2	n		5	0	N	N	LowerThanBlank
PM03B	F09	PM03BF09	Thymidine	N	M_thymd_b	2	n		5	0	N	N	LowerThanBlank
PM03B	F10	PM03BF10	Uracil	N	M_ura_b	2	n		5	0	N	N	LowerThanBlank
PM03B	F11	PM03BF11	Uridine	N	M_uri_b	2	y	M_uri_b	5	0	N	N	LowerThanBlank
PM03B	F12	PM03BF12	Inosine	N	M_ins_b	4	y	M_ins_b	5	1.07582	YES	N	0.596018
PM03B	G01	PM03BG01	Xanthine	N	M_xan_b	4	y	M_xan_b	5	0.614873	YES	YES	0.00026548
PM03B	G02	PM03BG02	Xanthosine	N	M_xtsn_b	4	y	M_xtsn_b	5	1.03305	YES	N	LowerThanBlank
PM03B	G03	PM03BG03	Uric acid	N	M_urate_b	4	n		5	0	N	N	0.478195
PM03B	G04	PM03BG04	Alloxan	N	-		n		5	0	N	N	LowerThanBlank
PM03B	G05	PM03BG05	Allantoin	N	M_alltn_b	4	n		5	0	N	N	LowerThanBlank
PM03B	G06	PM03BG06	Parabanic acid	N	-		n		5	0	N	N	LowerThanBlank
PM03B	G07	PM03BG07	DL-a-Amino-N-Butyric acid	N	-		n		5	0	N	N	LowerThanBlank
PM03B	G08	PM03BG08	g-Amino-N-Butyric acid	N	M_4abut_b	1	y	M_4abut_b	5	0.493394	YES	YES	0.000351083
PM03B	G09	PM03BG09	e-Amino-N-Caproic acid	N	M_6ax_c	1	n		5	0	N	N	LowerThanBlank
PM03B	G10	PM03BG10	DL-a-Amino-Caprylic acid	N	-		n		5	0	N	N	LowerThanBlank
PM03B	G11	PM03BG11	d-Amino-N-Valeric acid	N	M_5aptn_b	1	n		5	0	N	N	LowerThanBlank
PM03B	G12	PM03BG12	a-Amino-N-Valeric acid	N	-		n		5	0	N	N	LowerThanBlank
PM03B	H01	PM03BH01	Ala-Asp	N	M_ala_L_asp_L_b	2	y	M_ala_L_asp_L_b	5	0.955154	YES	N	0.205156
PM03B	H02	PM03BH02	Ala-Gln	N	M_ala_L_gln_L_b	3	y	M_ala_L_gln_L_b	5	1.08348	YES	N	LowerThanBlank
PM03B	H03	PM03BH03	Ala-Glu	N	M_ala_L_glu_L_b	2	y	M_ala_L_glu_L_b	5	0.986789	YES	N	LowerThanBlank
PM03B	H04	PM03BH04	Ala-Gly	N	M_ala_L_gly_b	2	n		5	0	N	N	LowerThanBlank
PM03B	H05	PM03BH05	Ala-His	N	M_ala_L_his_L_b	4	n		5	0	N	N	LowerThanBlank
PM03B	H06	PM03BH06	Ala-Leu	N	M_ala_L_leu_L_b	2	n		5	0	N	N	LowerThanBlank
PM03B	H07	PM03BH07	Ala-Thr	N	M_ala_L_thr_L_b	2	n		5	0	N	N	LowerThanBlank
PM03B	H08	PM03BH08	Gly-Asn	N	M_gly_asn_L_b	3	n		5	0	N	N	LowerThanBlank
PM03B	H09	PM03BH09	Gly-Gln	N	M_gly_gln_L_b	3	y	M_gly_gln_L_b	5	0.978645	YES	N	LowerThanBlank
PM03B	H10	PM03BH10	Gly-Glu	N	M_gly_glu_L_b	2	n		5	0	N	N	LowerThanBlank
PM03B	H11	PM03BH11	Gly-Met	N	M_gly_met_L_b	2	n		5	0	N	N	0.052971
PM03B	H12	PM03BH12	Met-Ala	N	M_met_L_ala_L_b	2	y	M_met_L_ala_L_b	5	0.2663	YES	N	0.538876
PM04A	A01	PM04AA01	Negative Control	P	-		n		5	0	N	N	1
PM04A	A02	PM04AA02	Phosphate	P	M_pi_b	1	y	M_pi_b	5	0.465038	YES	N	0.314715
PM04A	A03	PM04AA03	Pyrophosphate	P	M_ppi_b	2	n		5	0	N	N	0.141376
PM04A	A04	PM04AA04	Trimetaphosphate	P	M_tmp_b	3	n		5	0	N	N	0.161524
PM04A	A05	PM04AA05	Tripolyphosphate	P	M_pppi_b	3	n		5	0	N	N	0.979242
PM04A	A06	PM04AA06	Triethyl Phosphate	P	-		n		5	0	N	N	LowerThanBlank
PM04A	A07	PM04AA07	Hypophosphite	P	-		n		5	0	N	N	LowerThanBlank
PM04A	A08	PM04AA08	Adenosine 2`-Monophosphate	P	-		n		5	0	N	N	0.689284
PM04A	A09	PM04AA09	Adenosine 3`-Monophosphate	P	M_3amp_b	1	n		5	0	N	N	0.181836
PM04A	A10	PM04AA10	Adenosine 5`-Monophosphate	P	M_amp_b	1	n		5	0	N	N	0.228595
PM04A	A11	PM04AA11	Adenosine 2`,3`-Cyclic Monophosphate	P	-		n		5	0	N	N	0.258327
PM04A	A12	PM04AA12	Adenosine 3`,5`-Cyclic Monophosphate	P	M_camp_b	1	n		5	0	N	N	0.88316
PM04A	B01	PM04AB01	Thiophosphate	P	-		n		5	0	N	N	0.224841
PM04A	B02	PM04AB02	Dithiophosphate	P	-		n		5	0	N	N	LowerThanBlank
PM04A	B03	PM04AB03	DL-a-Glycerol Phosphate	P	-		n		5	0	N	N	0.782156
PM04A	B04	PM04AB04	b-Glycerol Phosphate	P	M_glyc2p_b	1	y	M_glyc2p_b	5	0.493394	YES	N	0.596365
PM04A	B05	PM04AB05	Carbamyl Phosphate	P	M_cbp_b	1	n		5	0	N	YES	0.0196529
PM04A	B06	PM04AB06	D-2-Phospho-Glyceric acid	P	M_2pg_b	1	n		5	0	N	N	0.617162
PM04A	B07	PM04AB07	D-3-Phospho-Glyceric acid	P	M_3pg_b	1	n		5	0	N	N	0.493011
PM04A	B08	PM04AB08	Guanosine 2`-Monophosphate	P	M_2gmp_b	2	n		5	0	N	YES	0.0216931
PM04A	B09	PM04AB09	Guanosine 3`-Monophosphate	P	M_3gmp_b	1	n		5	0	N	N	0.293762
PM04A	B10	PM04AB10	Guanosine 5`-Monophosphate	P	M_gmp_b	1	n		5	0	N	N	0.207239
PM04A	B11	PM04AB11	Guanosine 2`,3`-Cyclic Monophosphate	P	M_23cgmp_b	1	y	M_23cgmp_b	5	1.04004	YES	N	0.496395
PM04A	B12	PM04AB12	Guanosine 3`,5`-Cyclic Monophosphate	P	M_35cgmp_b	1	n		5	0	N	N	LowerThanBlank
PM04A	C01	PM04AC01	Phosphoenol Pyruvate	P	M_pep_b	1	n		5	0	N	N	0.173397
PM04A	C02	PM04AC02	Phospho-Glycolic acid	P	M_2pglyc_b	1	n		5	0	N	N	0.215639
PM04A	C03	PM04AC03	D-Glucose-1-Phosphate	P	M_g1p_b	1	n		5	0	N	N	0.50105
PM04A	C04	PM04AC04	D-Glucose-6-Phosphate	P	M_g6p_e	1	n		5	0	N	N	0.109341
PM04A	C05	PM04AC05	2-Deoxy-D-Glucose 6-Phosphate	P	-		n		5	0	N	N	0.301181
PM04A	C06	PM04AC06	D-Glucosamine-6-Phosphate	P	M_gam6p_b	1	n		5	0	N	N	0.72675
PM04A	C07	PM04AC07	6-Phospho-Gluconic acid	P	-		n		5	0	N	N	0.247689
PM04A	C08	PM04AC08	Cytidine 2`-Monophosphate	P	-		n		5	0	N	N	0.768526
PM04A	C09	PM04AC09	Cytidine 3`-Monophosphate	P	-		n		5	0	N	N	0.185823
PM04A	C10	PM04AC10	Cytidine 5`-Monophosphate	P	M_cmp_b	1	n		5	0	N	YES	0.0190149	Significant maximum intensity value
PM04A	C11	PM04AC11	Cytidine 2`,3`-Cyclic Monophosphate	P	M_23ccmp_b	1	y	M_23ccmp_b	5	0.465038	YES	N	LowerThanBlank
PM04A	C12	PM04AC12	Cytidine 3`,5`-Cyclic Monophosphate	P	M_35ccmp_b	1	n		5	0	N	N	0.901562
PM04A	D01	PM04AD01	D-Mannose-1-Phosphate	P	M_man1p_b	1	n		5	0	N	N	LowerThanBlank
PM04A	D02	PM04AD02	D-Mannose-6-Phosphate	P	M_man6p_b	1	n		5	0	N	N	0.084937
PM04A	D03	PM04AD03	Cysteamine-S-Phosphate	P	-		n		5	0	N	N	LowerThanBlank
PM04A	D04	PM04AD04	Phospho-L-Arginine	P	M_argp_b	1	n		5	0	N	N	LowerThanBlank
PM04A	D05	PM04AD05	O-Phospho-D-Serine	P	M_pser_D_b	1	n		5	0	N	N	0.725466
PM04A	D06	PM04AD06	O-Phospho-L-Serine	P	M_pser_L_b	1	n		5	0	N	N	0.256572
PM04A	D07	PM04AD07	O-Phospho-L-Threonine	P	M_thrp_b	1	n		5	0	N	N	0.81762
PM04A	D08	PM04AD08	Uridine 2`-Monophosphate	P	M_2ump_b	1	n		5	0	N	N	0.128373
PM04A	D09	PM04AD09	Uridine 3`-Monophosphate	P	M_3ump_b	1	n		5	0	N	N	0.0942848
PM04A	D10	PM04AD10	Uridine 5`-Monophosphate	P	M_ump_b	1	n		5	0	N	N	0.805228
PM04A	D11	PM04AD11	Uridine 2`,3`-Cyclic Monophosphate	P	M_23cump_b	1	y	M_23cump_b	5	0.465038	YES	N	LowerThanBlank
PM04A	D12	PM04AD12	Uridine 3`,5`-Cyclic Monophosphate	P	M_35cump_b		n		5	0	N	N	LowerThanBlank
PM04A	E01	PM04AE01	O-Phospho-D-Tyrosine	P	M_tyrp_D_b		n		5	0	N	N	0.564676
PM04A	E02	PM04AE02	O-Phospho-L-Tyrosine	P	M_tyrp_b	1	n		5	0	N	N	0.639923
PM04A	E03	PM04AE03	Phosphocreatine	P	M_pcreat_b	1	n		5	0	N	N	LowerThanBlank
PM04A	E04	PM04AE04	Phosphoryl Choline	P	M_cholp_b	1	y	M_cholp_b	5	0	N	N	LowerThanBlank
PM04A	E05	PM04AE05	O-Phosphoryl-Ethanolamine	P	M_ethamp_b	1	n		5	0	N	N	0.120522
PM04A	E06	PM04AE06	Phosphono Acetic acid	P	-		n		5	0	N	N	LowerThanBlank
PM04A	E07	PM04AE07	2-Aminoethyl Phosphonic acid	P	M_2ameph_b	1	n		5	0	N	N	LowerThanBlank
PM04A	E08	PM04AE08	Methylene Diphosphonic acid	P	-		n		5	0	N	N	LowerThanBlank
PM04A	E09	PM04AE09	Thymidine 3`-Monophosphate	P	M_3tmp_b	1	n		5	0	N	N	0.416786
PM04A	E10	PM04AE10	Thymidine 5`-Monophosphate	P	M_5tmp_b	1	n		5	0	N	N	0.316663
PM04A	E11	PM04AE11	Inositol Hexaphosphate	P	M_minohp_b	6	n		5	0	N	N	LowerThanBlank
PM04A	E12	PM04AE12	Thymidine 3`,5`-Cyclic Monophosphate	P	M_35ctmp_b	1	n		5	0	N	N	LowerThanBlank
PM04A	F01	PM04AF01	Negative Control	S	-		n		5	0	N	N	1
PM04A	F02	PM04AF02	Sulfate	S	M_so4_b	1	y	M_so4_b	5	0.465038	YES	N	0.888901
PM04A	F03	PM04AF03	Thiosulfate	S	M_tsul_b	2	y	M_tsul_b	5	0	N	N	0.436819
PM04A	F04	PM04AF04	Tetrathionate	S	-		n		5	0	N	N	0.460079
PM04A	F05	PM04AF05	Thiophosphate	S	-		n		5	0	N	N	0.909415
PM04A	F06	PM04AF06	Dithiophosphate	S	-		n		5	0	N	N	0.522319
PM04A	F07	PM04AF07	L-Cysteine	S	M_cys_L_b	1	y	M_cys_L_b	5	0	N	YES	0.032773
PM04A	F08	PM04AF08	D-Cysteine	S	M_cys_D_b	1	n		5	0	N	N	0.179251
PM04A	F09	PM04AF09	Cys-Gly	S	M_cys_L_gly_b	1	n		5	0	N	N	0.0901974
PM04A	F10	PM04AF10	L-Cysteic acid	S	M_Lcyst_b	1	n		5	0	N	N	0.0744859
PM04A	F11	PM04AF11	Cysteamine	S	M_cysam_b	1	n		5	0	N	N	0.506338
PM04A	F12	PM04AF12	L-Cysteine Sulfinic acid	S	M_3sala_b	1	n		5	0	N	YES	0.00270199
PM04A	G01	PM04AG01	N-Acetyl-L-Cysteine	S	-		n		5	0	N	N	0.12134
PM04A	G02	PM04AG02	S-Methyl-L-Cysteine	S	-		n		5	0	N	N	0.168838
PM04A	G03	PM04AG03	Cystathionine	S	M_cyst_L_b	1	n		5	0	N	N	0.361803
PM04A	G04	PM04AG04	Lanthionine	S	M_lanth_b	1	n		5	0	N	N	0.63175
PM04A	G05	PM04AG05	Glutathione	S	M_gthrd_b	1	y	M_gthrd_b	5	0	N	N	0.0548174
PM04A	G06	PM04AG06	DL-Ethionine	S	-		n		5	0	N	N	LowerThanBlank
PM04A	G07	PM04AG07	L-Methionine	S	M_met_L_b	1	y	M_met_L_b	5	0	N	N	0.0510033
PM04A	G08	PM04AG08	D-Methionine	S	M_met_D_b	1	n		5	0	N	YES	0.0448542
PM04A	G09	PM04AG09	Gly-Met	S	M_gly_met_L_b	1	n		5	0	N	YES	0.0283644
PM04A	G10	PM04AG10	N-Acetyl-D,L-Methionine	S	-		n		5	0	N	N	0.0752184
PM04A	G11	PM04AG11	L-Methionine Sulfoxide	S	M_metsox_S_L_b	1	n		5	0	N	YES	0.0174411
PM04A	G12	PM04AG12	L-Methionine Sulfone	S	-		n		5	0	N	YES	0.022297
PM04A	H01	PM04AH01	L-Djenkolic acid	S	M_djenk_b	2	n		5	0	N	N	0.341641
PM04A	H02	PM04AH02	Thiourea	S	-		n		5	0	N	N	0.907897
PM04A	H03	PM04AH03	1-Thio-b-D-Glucose	S	-		n		5	0	N	N	0.203467
PM04A	H04	PM04AH04	DL-Lipoamide	S	-		n		5	0	N	N	0.104235
PM04A	H05	PM04AH05	Taurocholic acid	S	M_tchola_b	1	n		5	0	N	N	0.179607
PM04A	H06	PM04AH06	Taurine	S	M_taur_b	1	y	M_taur_b	5	0.467958	YES	N	0.450738
PM04A	H07	PM04AH07	Hypotaurine	S	M_hyptaur_c	1	n		5	0	N	N	0.109498
PM04A	H08	PM04AH08	p-Aminobenzene Sulfonic acid	S	-		n		5	0	N	N	0.78103
PM04A	H09	PM04AH09	Butane Sulfonic acid	S	-		n		5	0	N	N	0.503301
PM04A	H10	PM04AH10	2-Hydroxyethane Sulfonic acid	S	M_isetac_b	1	y	M_isetac_b	5	0.467842	YES	N	0.248196
PM04A	H11	PM04AH11	Methane Sulfonic acid	S	M_mso3_b	1	y	M_mso3_b	5	0.46638	YES	N	0.115597
PM04A	H12	PM04AH12	Tetramethylene Sulfone	S	-		n		5	0	N	YES	0.0470168
PM06	A01	PM06A01	Negative Control	N			n		5	0	N	N	1
PM06	A02	PM06A02	L-Glutamine	N	M_gln_L_b	2	y	M_gln_L_b	5	0.851052	YES	YES	1.69038e-07
PM06	A03	PM06A03	Ala-Ala	N	M_ala_L_ala_L_b		n		5	0	N	N	LowerThanBlank
PM06	A04	PM06A04	Ala-Arg	N	M_ala_L_arg_L_b		n		5	0	N	N	0.0942128
PM06	A05	PM06A05	Ala-Asn	N	M_ala_L_asn_L_b	3	n		5	0	N	N	LowerThanBlank
PM06	A06	PM06A06	Ala-Glu	N	M_ala_L_glu_L_b	2	y	M_ala_L_glu_L_b	5	0.986789	N	N	LowerThanBlank
PM06	A07	PM06A07	Ala-Gly	N	M_ala_L_gly_b		n		5	0	N	N	LowerThanBlank
PM06	A08	PM06A08	Ala-His	N	M_ala_L_his_L_b	4	n		5	0	N	N	LowerThanBlank
PM06	A09	PM06A09	Ala-Leu	N	M_ala_L_leu_L_b	2	n		5	0	N	N	LowerThanBlank
PM06	A10	PM06A10	Ala-Lys	N	M_ala_L_lys_L_b		n		5	0	N	N	LowerThanBlank
PM06	A11	PM06A11	Ala-Phe	N	M_ala_L_phe_L_b	2	n		5	0	N	N	0.836838
PM06	A12	PM06A12	Ala-Pro	N	M_ala_L_pro_L_b		n		5	0	N	N	0.0598732
PM06	B01	PM06B01	Ala-Ser	N	M_ala_L_ser_L_b	2	n		5	0	N	N	LowerThanBlank
PM06	B02	PM06B02	Ala-Thr	N	M_ala_L_thr_L_b	2	n		5	0	N	N	LowerThanBlank
PM06	B03	PM06B03	Ala-Trp	N	M_ala_L_trp_L_b	3	n		5	0	N	N	LowerThanBlank
PM06	B04	PM06B04	Ala-Tyr	N	M_ala_L_tyr_L_b	2	n		5	0	N	N	LowerThanBlank
PM06	B05	PM06B05	Arg-Ala	N	M_arg_L_ala_L_b		n		5	0	N	N	LowerThanBlank
PM06	B06	PM06B06	Arg-Arg	N	M_arg_L_arg_L_b		n		5	0	N	N	LowerThanBlank
PM06	B07	PM06B07	Arg-Asp	N	M_arg_L_asp_L_b		n		5	0	N	N	LowerThanBlank
PM06	B08	PM06B08	Arg-Gln	N	M_arg_L_gln_L_b		n		5	0	N	N	LowerThanBlank
PM06	B09	PM06B09	Arg-Glu	N	M_arg_L_glu_L_b		n		5	0	N	N	LowerThanBlank
PM06	B10	PM06B10	Arg-Ile	N	M_arg_L_ile_L_b		n		5	0	N	N	LowerThanBlank
PM06	B11	PM06B11	Arg-Leu	N	M_arg_L_leu_L_b		n		5	0	N	N	LowerThanBlank
PM06	B12	PM06B12	Arg-Lys	N	M_arg_L_lys_L_b		n		5	0	N	N	LowerThanBlank
PM06	C01	PM06C01	Arg-Met	N	M_arg_L_met_L_b		n		5	0	N	N	LowerThanBlank
PM06	C02	PM06C02	Arg-Phe	N	M_arg_L_phe_L_b		n		5	0	N	N	LowerThanBlank
PM06	C03	PM06C03	Arg-Ser	N	M_arg_L_ser_L_b		n		5	0	N	N	LowerThanBlank
PM06	C04	PM06C04	Arg-Trp	N	M_arg_L_trp_L_b		n		5	0	N	N	LowerThanBlank
PM06	C05	PM06C05	Arg-Tyr	N	M_arg_L_tyr_L_b		n		5	0	N	N	LowerThanBlank
PM06	C06	PM06C06	Arg-Val	N	M_arg_L_val_L_b		n		5	0	N	N	LowerThanBlank
PM06	C07	PM06C07	Asn-Glu	N	M_asn_L_glu_L_b		n		5	0	N	N	LowerThanBlank
PM06	C08	PM06C08	Asn-Val	N	M_asn_L_val_L_b		n		5	0	N	N	LowerThanBlank
PM06	C09	PM06C09	Asp-Asp	N	M_asp_L_asp_L_b		y	M_asp_L_asp_L_b	5	0.981835	YES	YES	0.000508999
PM06	C10	PM06C10	Asp-Glu	N	M_asp_L_glu_L_b		y	M_asp_L_glu_L_b	5	0.986789	YES	YES	0.000499898
PM06	C11	PM06C11	Asp-Leu	N	M_asp_L_leu_L_b		n		5	0	N	N	LowerThanBlank
PM06	C12	PM06C12	Asp-Lys	N	M_asp_L_lys_L_b		n		5	0	N	N	0.433168
PM06	D01	PM06D01	Asp-Phe	N	M_asp_L_phe_L_b		n		5	0	N	N	LowerThanBlank
PM06	D02	PM06D02	Asp-Trp	N	M_asp_L_trp_L_b		n		5	0	N	N	LowerThanBlank
PM06	D03	PM06D03	Asp-Val	N	M_asp_L_val_L_b		y	M_asp_L_val_L_b	5	0.986789	YES	YES	4.81436e-05
PM06	D04	PM06D04	Cys-Gly	N	M_cys_L_gly_b		n		5	0	N	N	LowerThanBlank
PM06	D05	PM06D05	Gln-Gln	N	M_gln_L_gln_L_b		n		5	0	N	N	LowerThanBlank
PM06	D06	PM06D06	Gln-Gly	N	M_gln_L_gly_b		y	M_gln_L_gly_b	5	0.978645	YES	N	0.0752251
PM06	D07	PM06D07	Glu-Asp	N	M_glu_L_asp_L_b		n		5	0	N	N	LowerThanBlank
PM06	D08	PM06D08	Glu-Glu	N	M_glu_L_glu_L_b		n		5	0	N	N	LowerThanBlank
PM06	D09	PM06D09	Glu-Gly	N	M_glu_L_gly_b		n		5	0	N	N	LowerThanBlank
PM06	D10	PM06D10	Glu-Ser	N	M_glu_L_ser_L_b		n		5	0	N	N	LowerThanBlank
PM06	D11	PM06D11	Glu-Trp	N	M_glu_L_trp_L_b		n		5	0	N	N	LowerThanBlank
PM06	D12	PM06D12	Glu-Tyr	N	M_glu_L_tyr_L_b		n		5	0	N	N	0.0513066
PM06	E01	PM06E01	Glu-Val	N	M_glu_L_val_L_b		n		5	0	N	N	LowerThanBlank
PM06	E02	PM06E02	Gly-Ala	N	M_gly_ala_L_b		n		5	0	N	N	LowerThanBlank
PM06	E03	PM06E03	Gly-Arg	N	M_gly_arg_L_b		n		5	0	N	N	LowerThanBlank
PM06	E04	PM06E04	Gly-Cys	N	M_gly_cys_L_b	2	n		5	0	N	N	LowerThanBlank
PM06	E05	PM06E05	Gly-Gly	N	M_gly_gly_b		n		5	0	N	N	LowerThanBlank
PM06	E06	PM06E06	Gly-His	N	M_gly_his_L_b		n		5	0	N	N	LowerThanBlank
PM06	E07	PM06E07	Gly-Leu	N	M_gly_leu_L_b	2	n		5	0	N	N	LowerThanBlank
PM06	E08	PM06E08	Gly-Lys	N	M_gly_lys_L_b		n		5	0	N	N	LowerThanBlank
PM06	E09	PM06E09	Gly-Met	N	M_gly_met_L_b	2	n		5	0	N	N	LowerThanBlank
PM06	E10	PM06E10	Gly-Phe	N	M_gly_phe_L_b	2	n		5	0	N	N	LowerThanBlank
PM06	E11	PM06E11	Gly-Pro	N	M_gly_pro_L_b	2	n		5	0	N	N	LowerThanBlank
PM06	E12	PM06E12	Gly-Ser	N	M_gly_ser_L_b		n		5	0	N	N	0.201009
PM06	F01	PM06F01	Gly-Thr	N	M_gly_thr_L_b		n		5	0	N	N	LowerThanBlank
PM06	F02	PM06F02	Gly-Trp	N	M_gly_trp_L_b		n		5	0	N	N	LowerThanBlank
PM06	F03	PM06F03	Gly-Tyr	N	M_gly_tyr_L_b	2	n		5	0	N	N	LowerThanBlank
PM06	F04	PM06F04	Gly-Val	N	M_gly_val_L_b		n		5	0	N	N	LowerThanBlank
PM06	F05	PM06F05	His-Asp	N	M_his_L_asp_L_b		n		5	0	N	N	LowerThanBlank
PM06	F06	PM06F06	His-Gly	N	M_his_L_gly_b		n		5	0	N	N	LowerThanBlank
PM06	F07	PM06F07	His-Leu	N	M_his_L_leu_L_b		n		5	0	N	N	LowerThanBlank
PM06	F08	PM06F08	His-Lys	N	M_his_L_lys_L_b		n		5	0	N	N	LowerThanBlank
PM06	F09	PM06F09	His-Met	N	M_his_L_met_L_b		n		5	0	N	N	LowerThanBlank
PM06	F10	PM06F10	His-Pro	N	M_his_L_pro_L_b		n		5	0	N	N	LowerThanBlank
PM06	F11	PM06F11	His-Ser	N	M_his_L_ser_L_b		n		5	0	N	N	LowerThanBlank
PM06	F12	PM06F12	His-Trp	N	M_his_L_trp_L_b		n		5	0	N	N	LowerThanBlank
PM06	G01	PM06G01	His-Tyr	N	M_his_L_tyr_L_b		n		5	0	N	N	LowerThanBlank
PM06	G02	PM06G02	His-Val	N	M_his_L_val_L_b		n		5	0	N	N	LowerThanBlank
PM06	G03	PM06G03	Ile-Ala	N	M_ile_L_ala_L_b		n		5	0	N	N	LowerThanBlank
PM06	G04	PM06G04	Ile-Arg	N	M_ile_L_arg_L_b		n		5	0	N	N	LowerThanBlank
PM06	G05	PM06G05	Ile-Gln	N	M_ile_L_gln_L_b		n		5	0	N	N	LowerThanBlank
PM06	G06	PM06G06	Ile-Gly	N	M_ile_L_gly_b		n		5	0	N	N	LowerThanBlank
PM06	G07	PM06G07	Ile-His	N	M_ile_L_his_L_b		n		5	0	N	N	LowerThanBlank
PM06	G08	PM06G08	Ile-Ile	N	M_ile_L_ile_L_b		n		5	0	N	N	LowerThanBlank
PM06	G09	PM06G09	Ile-Met	N	M_ile_L_met_L_b		n		5	0	N	N	LowerThanBlank
PM06	G10	PM06G10	Ile-Phe	N	M_ile_L_phe_L_b		n		5	0	N	N	LowerThanBlank
PM06	G11	PM06G11	Ile-Pro	N	M_ile_L_pro_L_b		n		5	0	N	N	LowerThanBlank
PM06	G12	PM06G12	Ile-Ser	N	M_ile_L_ser_L_b		n		5	0	N	N	0.176441
PM06	H01	PM06H01	Ile-Trp	N	M_ile_L_trp_L_b		n		5	0	N	N	LowerThanBlank
PM06	H02	PM06H02	Ile-Tyr	N	M_ile_L_tyr_L_b		n		5	0	N	N	LowerThanBlank
PM06	H03	PM06H03	Ile-Val	N	M_ile_L_val_L_b		n		5	0	N	N	LowerThanBlank
PM06	H04	PM06H04	Leu-Ala	N	M_leu_L_ala_L_b		n		5	0	N	N	LowerThanBlank
PM06	H05	PM06H05	Leu-Arg	N	M_leu_L_arg_L_b		n		5	0	N	N	LowerThanBlank
PM06	H06	PM06H06	Leu-Asp	N	M_leu_L_asp_L_b		n		5	0	N	N	LowerThanBlank
PM06	H07	PM06H07	Leu-Glu	N	M_leu_L_glu_L_b		n		5	0	N	N	LowerThanBlank
PM06	H08	PM06H08	Leu-Gly	N	M_leu_L_gly_b		n		5	0	N	N	LowerThanBlank
PM06	H09	PM06H09	Leu-Ile	N	M_leu_L_ile_L_b		n		5	0	N	N	LowerThanBlank
PM06	H10	PM06H10	Leu-Leu	N	M_leu_L_leu_L_b		n		5	0	N	N	LowerThanBlank
PM06	H11	PM06H11	Leu-Met	N	M_leu_L_met_L_b		n		5	0	N	N	LowerThanBlank
PM06	H12	PM06H12	Leu-Phe	N	M_leu_L_phe_L_b		n		5	0	N	N	0.237126
PM07	A01	PM07A01	Negative Control	N			n		5	0	N	N	1
PM07	A02	PM07A02	L-Glutamine	N	M_gln_L_b	2	y	M_gln_L_b	5	0.851052	YES	YES	3.4476e-07
PM07	A03	PM07A03	Leu-Ser	N	M_leu_L_ser_L_b		n		5	0	N	N	LowerThanBlank
PM07	A04	PM07A04	Leu-Trp	N	M_leu_L_trp_L_b		n		5	0	N	N	LowerThanBlank
PM07	A05	PM07A05	Leu-Val	N	M_leu_L_val_L_b		n		5	0	N	N	LowerThanBlank
PM07	A06	PM07A06	Lys-Ala	N	M_lys_L_ala_L_b		n		5	0	N	N	LowerThanBlank
PM07	A07	PM07A07	Lys-Arg	N	M_lys_L_arg_L_b		n		5	0	N	N	LowerThanBlank
PM07	A08	PM07A08	Lys-Glu	N	M_lys_L_glu_L_b		n		5	0	N	N	LowerThanBlank
PM07	A09	PM07A09	Lys-Ile	N	M_lys_L_ile_L_b		n		5	0	N	N	LowerThanBlank
PM07	A10	PM07A10	Lys-Leu	N	M_lys_L_leu_L_b		n		5	0	N	N	LowerThanBlank
PM07	A11	PM07A11	Lys-Lys	N	M_lys_L_lys_L_b		n		5	0	N	N	LowerThanBlank
PM07	A12	PM07A12	Lys-Phe	N	M_lys_L_phe_L_b		n		5	0	N	N	0.0670901
PM07	B01	PM07B01	Lys-Pro	N	M_lys_L_pro_L_b		n		5	0	N	N	LowerThanBlank
PM07	B02	PM07B02	Lys-Ser	N	M_lys_L_ser_L_b		n		5	0	N	N	LowerThanBlank
PM07	B03	PM07B03	Lys-Thr	N	M_lys_L_thr_L_b		n		5	0	N	N	LowerThanBlank
PM07	B04	PM07B04	Lys-Trp	N	M_lys_L_trp_L_b		n		5	0	N	N	LowerThanBlank
PM07	B05	PM07B05	Lys-Tyr	N	M_lys_L_tyr_L_b		n		5	0	N	N	LowerThanBlank
PM07	B06	PM07B06	Lys-Val	N	M_lys_L_val_L_b		n		5	0	N	N	LowerThanBlank
PM07	B07	PM07B07	Met-Arg	N	M_met_L_arg_L_b		n		5	0	N	N	LowerThanBlank
PM07	B08	PM07B08	Met-Asp	N	M_met_L_asp_L_b		n		5	0	N	N	LowerThanBlank
PM07	B09	PM07B09	Met-Gln	N	M_met_L_gln_L_b		n		5	0	N	N	LowerThanBlank
PM07	B10	PM07B10	Met-Glu	N	M_met_L_glu_L_b		n		5	0	N	N	LowerThanBlank
PM07	B11	PM07B11	Met-Gly	N	M_met_L_gly_b		n		5	0	N	N	LowerThanBlank
PM07	B12	PM07B12	Met-His	N	M_met_L_his_L_b	4	n		5	0	N	N	0.216304
PM07	C01	PM07C01	Met-Ile	N	M_met_L_ile_L_b		n		5	0	N	N	LowerThanBlank
PM07	C02	PM07C02	Met-Leu	N	M_met_L_leu_L_b		n		5	0	N	N	LowerThanBlank
PM07	C03	PM07C03	Met-Lys	N	M_met_L_lys_L_b		n		5	0	N	N	LowerThanBlank
PM07	C04	PM07C04	Met-Met	N	M_met_L_met_L_b	2	n		5	0	N	N	LowerThanBlank
PM07	C05	PM07C05	Met-Phe	N	M_met_L_phe_L_b	2	n		5	0	N	N	LowerThanBlank
PM07	C06	PM07C06	Met-Pro	N	M_met_L_pro_L_b		n		5	0	N	N	LowerThanBlank
PM07	C07	PM07C07	Met-Trp	N	M_met_L_trp_L_b		n		5	0	N	N	LowerThanBlank
PM07	C08	PM07C08	Met-Val	N	M_met_L_val_L_b		n		5	0	N	N	LowerThanBlank
PM07	C09	PM07C09	Phe-Ala	N	M_phe_L_ala_L_b		n		5	0	N	N	LowerThanBlank
PM07	C10	PM07C10	Phe-Gly	N	M_phe_L_gly_b		n		5	0	N	N	LowerThanBlank
PM07	C11	PM07C11	Phe-Ile	N	M_phe_L_ile_L_b		n		5	0	N	N	LowerThanBlank
PM07	C12	PM07C12	Phe-Phe	N	M_phe_L_phe_L_b		n		5	0	N	N	LowerThanBlank
PM07	D01	PM07D01	Phe-Pro	N	M_phe_L_pro_L_b		n		5	0	N	N	LowerThanBlank
PM07	D02	PM07D02	Phe-Ser	N	M_phe_L_ser_L_b		n		5	0	N	N	LowerThanBlank
PM07	D03	PM07D03	Phe-Trp	N	M_phe_L_trp_L_b		n		5	0	N	N	LowerThanBlank
PM07	D04	PM07D04	Pro-Ala	N	M_pro_L_ala_L_b		n		5	0	N	N	LowerThanBlank
PM07	D05	PM07D05	Pro-Asp	N	M_pro_L_asp_L_b		n		5	0	N	N	LowerThanBlank
PM07	D06	PM07D06	Pro-Gln	N	M_pro_L_gln_L_b		n		5	0	N	N	LowerThanBlank
PM07	D07	PM07D07	Pro-Gly	N	M_pro_L_gly_b		n		5	0	N	N	LowerThanBlank
PM07	D08	PM07D08	Pro-Hyp	N	M_pro_L_Hyp_b		n		5	0	N	N	LowerThanBlank
PM07	D09	PM07D09	Pro-Leu	N	M_pro_L_leu_L_b		n		5	0	N	N	LowerThanBlank
PM07	D10	PM07D10	Pro-Phe	N	M_pro_L_phe_L_b		n		5	0	N	N	LowerThanBlank
PM07	D11	PM07D11	Pro-Pro	N	M_pro_L_pro_L_b		n		5	0	N	N	LowerThanBlank
PM07	D12	PM07D12	Pro-Tyr	N	M_pro_L_tyr_L_b		n		5	0	N	N	LowerThanBlank
PM07	E01	PM07E01	Ser-Ala	N	M_ser_L_ala_L_b	2	n		5	0	N	N	0.930963
PM07	E02	PM07E02	Ser-Gly	N	M_ser_L_gly_b		n		5	0	N	N	LowerThanBlank
PM07	E03	PM07E03	Ser-His	N	M_ser_L_his_L_b	4	n		5	0	N	N	LowerThanBlank
PM07	E04	PM07E04	Ser-Leu	N	M_ser_L_leu_L_b	2	n		5	0	N	N	LowerThanBlank
PM07	E05	PM07E05	Ser-Met	N	M_ser_L_met_L_b	2	n		5	0	N	N	LowerThanBlank
PM07	E06	PM07E06	Ser-Phe	N	M_ser_L_phe_L_b	2	n		5	0	N	N	LowerThanBlank
PM07	E07	PM07E07	Ser-Pro	N	M_ser_L_pro_L_b		n		5	0	N	N	LowerThanBlank
PM07	E08	PM07E08	Ser-Ser	N	M_ser_L_ser_L_b	2	n		5	0	N	N	LowerThanBlank
PM07	E09	PM07E09	Ser-Tyr	N	M_ser_L_tyr_L_b	2	n		5	0	N	N	LowerThanBlank
PM07	E10	PM07E10	Ser-Val	N	M_ser_L_val_L_b	2	n		5	0	N	N	LowerThanBlank
PM07	E11	PM07E11	Thr-Ala	N	M_thr_L_ala_L_b		n		5	0	N	N	LowerThanBlank
PM07	E12	PM07E12	Thr-Arg	N	M_thr_L_arg_L_b		n		5	0	N	N	0.32309
PM07	F01	PM07F01	Thr-Glu	N	M_thr_L_glu_L_b		n		5	0	N	N	0.115765
PM07	F02	PM07F02	Thr-Gly	N	M_thr_L_gly_b		n		5	0	N	N	LowerThanBlank
PM07	F03	PM07F03	Thr-Leu	N	M_thr_L_leu_L_b	2	n		5	0	N	N	LowerThanBlank
PM07	F04	PM07F04	Thr-Met	N	M_thr_L_met_L_b	2	n		5	0	N	N	LowerThanBlank
PM07	F05	PM07F05	Thr-Pro	N	M_thr_L_pro_L_b		n		5	0	N	N	LowerThanBlank
PM07	F06	PM07F06	Trp-Ala	N	M_trp_L_ala_L_b		n		5	0	N	N	LowerThanBlank
PM07	F07	PM07F07	Trp-Arg	N	M_trp_L_arg_L_b		n		5	0	N	N	LowerThanBlank
PM07	F08	PM07F08	Trp-Asp	N	M_trp_L_asp_L_b		n		5	0	N	N	LowerThanBlank
PM07	F09	PM07F09	Trp-Glu	N	M_trp_L_glu_L_b		n		5	0	N	N	LowerThanBlank
PM07	F10	PM07F10	Trp-Gly	N	M_trp_L_gly_b		n		5	0	N	N	LowerThanBlank
PM07	F11	PM07F11	Trp-Leu	N	M_trp_L_leu_L_b		n		5	0	N	N	LowerThanBlank
PM07	F12	PM07F12	Trp-Lys	N	M_trp_L_lys_L_b		n		5	0	N	N	0.82225
PM07	G01	PM07G01	Trp-Phe	N	M_trp_L_phe_L_b		n		5	0	N	N	0.0941402
PM07	G02	PM07G02	Trp-Ser	N	M_trp_L_ser_L_b		n		5	0	N	N	LowerThanBlank
PM07	G03	PM07G03	Trp-Trp	N	M_trp_L_trp_L_b		n		5	0	N	N	0.995005
PM07	G04	PM07G04	Trp-Tyr	N	M_trp_L_tyr_L_b		n		5	0	N	N	LowerThanBlank
PM07	G05	PM07G05	Tyr-Ala	N	M_tyr_L_ala_L_b		n		5	0	N	N	LowerThanBlank
PM07	G06	PM07G06	Tyr-Gln	N	M_tyr_L_gln_L_b		n		5	0	N	N	LowerThanBlank
PM07	G07	PM07G07	Tyr-Glu	N	M_tyr_L_glu_L_b		n		5	0	N	N	LowerThanBlank
PM07	G08	PM07G08	Tyr-Gly	N	M_tyr_L_gly_b		n		5	0	N	N	LowerThanBlank
PM07	G09	PM07G09	Tyr-His	N	M_tyr_L_his_L_b		n		5	0	N	N	LowerThanBlank
PM07	G10	PM07G10	Tyr-Leu	N	M_tyr_L_leu_L_b		n		5	0	N	N	LowerThanBlank
PM07	G11	PM07G11	Tyr-Lys	N	M_tyr_L_lys_L_b		n		5	0	N	N	LowerThanBlank
PM07	G12	PM07G12	Tyr-Phe	N	M_tyr_L_phe_L_b		n		5	0	N	N	0.251289
PM07	H01	PM07H01	Tyr-Trp	N	M_tyr_L_trp_L_b		n		5	0	N	N	0.475472
PM07	H02	PM07H02	Tyr-Tyr	N	M_tyr_L_tyr_L_b		n		5	0	N	N	LowerThanBlank
PM07	H03	PM07H03	Val-Arg	N	M_val_L_arg_L_b		n		5	0	N	N	0.0563896
PM07	H04	PM07H04	Val-Asn	N	M_val_L_asn_L_b		n		5	0	N	N	0.148601
PM07	H05	PM07H05	Val-Asp	N	M_val_L_asp_L_b		n		5	0	N	N	0.30902
PM07	H06	PM07H06	Val-Gly	N	M_val_L_gly_b		n		5	0	N	N	LowerThanBlank
PM07	H07	PM07H07	Val-His	N	M_val_L_his_L_b		n		5	0	N	N	LowerThanBlank
PM07	H08	PM07H08	Val-Ile	N	M_val_L_ile_L_b		n		5	0	N	N	LowerThanBlank
PM07	H09	PM07H09	Val-Leu	N	M_val_L_leu_L_b		n		5	0	N	N	0.0610435
PM07	H10	PM07H10	Val-Tyr	N	M_val_L_tyr_L_b		n		5	0	N	N	0.490833
PM07	H11	PM07H11	Val-Val	N	M_val_L_val_L_b		n		5	0	N	N	0.754278
PM07	H12	PM07H12	g-Glu-Gly	N	-		n		5	0	N	YES	0.00959564
PM08	A01	PM08A01	Negative Control	N			n		5	0	N	N	1
PM08	A02	PM08A02	L-Glutamine	N	M_gln_L_b	2	y	M_gln_L_b	5	0.851052	YES	YES	0.000398432
PM08	A03	PM08A03	Ala-Asp	N	M_ala_L_asp_L_b	2	y	M_ala_L_asp_L_b	5	0.955154	YES	N	0.0562877
PM08	A04	PM08A04	Ala-Gln	N	M_ala_L_gln_L_b	3	y	M_ala_L_gln_L_b	5	1.08348	YES	N	0.129076
PM08	A05	PM08A05	Ala-Ile	N	M_ala_L_ile_L_b	2	n		5	0	N	N	0.069724
PM08	A06	PM08A06	Ala-Met	N	M_ala_L_met_L_b	2	n		5	0	N	N	0.0558207
PM08	A07	PM08A07	Ala-Val	N	M_ala_L_val_L_b	2	n		5	0	N	N	LowerThanBlank
PM08	A08	PM08A08	Asp-Ala	N	M_asp_L_ala_L_b		y	M_asp_L_ala_L_b	5	0.955154	YES	YES	0.000761492
PM08	A09	PM08A09	Asp-Gln	N	M_asp_L_gln_L_b		y	M_asp_L_gln_L_b	5	1.11043	YES	YES	0.00153744
PM08	A10	PM08A10	Asp-Gly	N	M_asp_L_gly_b		n		5	0	N	N	0.404946
PM08	A11	PM08A11	Glu-Ala	N	M_glu_L_ala_L_b		n		5	0	N	N	0.206708
PM08	A12	PM08A12	Gly-Asn	N	M_gly_asn_L_b	3	n		5	0	N	N	0.606304
PM08	B01	PM08B01	Gly-Asp	N	M_gly_asp_L_b	2	n		5	0	N	N	0.142363
PM08	B02	PM08B02	Gly-Ile	N	M_gly_ile_L_b		n		5	0	N	N	LowerThanBlank
PM08	B03	PM08B03	His-Ala	N	M_his_L_ala_L_b		n		5	0	N	N	LowerThanBlank
PM08	B04	PM08B04	His-Glu	N	M_his_L_glu_L_b		n		5	0	N	N	LowerThanBlank
PM08	B05	PM08B05	His-His	N	M_his_L_his_L_b		n		5	0	N	N	LowerThanBlank
PM08	B06	PM08B06	Ile-Asn	N	M_ile_L_asn_L_b		n		5	0	N	N	LowerThanBlank
PM08	B07	PM08B07	Ile-Leu	N	M_ile_L_leu_L_b		n		5	0	N	N	LowerThanBlank
PM08	B08	PM08B08	Leu-Asn	N	M_leu_L_asn_L_b		n		5	0	N	N	0.0771477
PM08	B09	PM08B09	Leu-His	N	M_leu_L_his_L_b		n		5	0	N	N	LowerThanBlank
PM08	B10	PM08B10	Leu-Pro	N	M_leu_L_pro_L_b		n		5	0	N	N	0.0609803
PM08	B11	PM08B11	Leu-Tyr	N	M_leu_L_tyr_L_b		n		5	0	N	N	LowerThanBlank
PM08	B12	PM08B12	Lys-Asp	N	M_lys_L_asp_L_b		n		5	0	N	N	0.078865
PM08	C01	PM08C01	Lys-Gly	N	M_lys_L_gly_b		n		5	0	N	N	0.147229
PM08	C02	PM08C02	Lys-Met	N	M_lys_L_met_L_b		n		5	0	N	N	LowerThanBlank
PM08	C03	PM08C03	Met-Thr	N	M_met_L_thr_L_b		n		5	0	N	N	LowerThanBlank
PM08	C04	PM08C04	Met-Tyr	N	M_met_L_tyr_L_b	2	n		5	0	N	N	LowerThanBlank
PM08	C05	PM08C05	Phe-Asp	N	M_phe_L_asp_L_b		n		5	0	N	N	LowerThanBlank
PM08	C06	PM08C06	Phe-Glu	N	M_phe_L_glu_L_b		n		5	0	N	N	LowerThanBlank
PM08	C07	PM08C07	Gln-Glu	N	M_gln_L_glu_L_b		y	M_gln_L_glu_L_b	5	1.22902	YES	YES	0.00151638
PM08	C08	PM08C08	Phe-Met	N	M_phe_L_met_L_b		n		5	0	N	N	LowerThanBlank
PM08	C09	PM08C09	Phe-Tyr	N	M_phe_L_tyr_L_b		n		5	0	N	N	LowerThanBlank
PM08	C10	PM08C10	Phe-Val	N	M_phe_L_val_L_b		n		5	0	N	N	LowerThanBlank
PM08	C11	PM08C11	Pro-Arg	N	M_pro_L_arg_L_b		n		5	0	N	N	LowerThanBlank
PM08	C12	PM08C12	Pro-Asn	N	M_pro_L_asn_L_b		n		5	0	N	N	0.41729
PM08	D01	PM08D01	Pro-Glu	N	M_pro_L_glu_L_b		n		5	0	N	N	0.0508175
PM08	D02	PM08D02	Pro-lle	N	M_pro_L_lle_b		n		5	0	N	N	LowerThanBlank
PM08	D03	PM08D03	Pro-Lys	N	M_pro_L_lys_L_b		n		5	0	N	N	LowerThanBlank
PM08	D04	PM08D04	Pro-Ser	N	M_pro_L_ser_L_b		n		5	0	N	N	LowerThanBlank
PM08	D05	PM08D05	Pro-Trp	N	M_pro_L_trp_L_b		n		5	0	N	N	LowerThanBlank
PM08	D06	PM08D06	Pro-Val	N	M_pro_L_val_L_b		n		5	0	N	N	LowerThanBlank
PM08	D07	PM08D07	Ser-Asn	N	M_ser_L_asn_L_b		n		5	0	N	N	LowerThanBlank
PM08	D08	PM08D08	Ser-Asp	N	M_ser_L_asp_L_b		n		5	0	N	N	LowerThanBlank
PM08	D09	PM08D09	Ser-Gln	N	M_ser_L_gln_L_b	3	n		5	0	N	N	LowerThanBlank
PM08	D10	PM08D10	Ser-Glu	N	M_ser_L_glu_L_b		n		5	0	N	N	LowerThanBlank
PM08	D11	PM08D11	Thr-Asp	N	M_thr_L_asp_L_b		n		5	0	N	N	LowerThanBlank
PM08	D12	PM08D12	Thr-Gln	N	M_thr_L_gln_L_b	3	n		5	0	N	N	0.14405
PM08	E01	PM08E01	Thr-Phe	N	M_thr_L_phe_L_b	2	n		5	0	N	N	LowerThanBlank
PM08	E02	PM08E02	Thr-Ser	N	M_thr_L_ser_L_b		n		5	0	N	N	LowerThanBlank
PM08	E03	PM08E03	Trp-Val	N	M_trp_L_val_L_b		n		5	0	N	N	LowerThanBlank
PM08	E04	PM08E04	Tyr-Ile	N	M_tyr_L_ile_L_b		n		5	0	N	N	LowerThanBlank
PM08	E05	PM08E05	Tyr-Val	N	M_tyr_L_val_L_b		n		5	0	N	N	LowerThanBlank
PM08	E06	PM08E06	Val-Ala	N	M_val_L_ala_L_b		n		5	0	N	N	LowerThanBlank
PM08	E07	PM08E07	Val-Gln	N	M_val_L_gln_L_b		n		5	0	N	N	LowerThanBlank
PM08	E08	PM08E08	Val-Glu	N	M_val_L_glu_L_b		n		5	0	N	N	LowerThanBlank
PM08	E09	PM08E09	Val-Lys	N	M_val_L_lys_L_b		n		5	0	N	N	LowerThanBlank
PM08	E10	PM08E10	Val-Met	N	M_val_L_met_L_b		n		5	0	N	N	LowerThanBlank
PM08	E11	PM08E11	Val-Phe	N	M_val_L_phe_L_b		n		5	0	N	N	LowerThanBlank
PM08	E12	PM08E12	Val-Pro	N	M_val_L_pro_L_b		n		5	0	N	N	0.0526108
PM08	F01	PM08F01	Val-Ser	N	M_val_L_ser_L_b		n		5	0	N	N	LowerThanBlank
PM08	F02	PM08F02	b-Ala-Ala	N	M_ala_B_ala_L_b		n		5	0	N	N	LowerThanBlank
PM08	F03	PM08F03	b-Ala-Gly	N	M_ala_B_gly_b		n		5	0	N	N	LowerThanBlank
PM08	F04	PM08F04	b-Ala-His	N	M_ala_B_his_L_b		n		5	0	N	N	LowerThanBlank
PM08	F05	PM08F05	Met-b-Ala	N	M_met_L_ala_B_b		n		5	0	N	N	LowerThanBlank
PM08	F06	PM08F06	b-Ala-Phe	N	M_ala_B_phe_L_b		n		5	0	N	N	LowerThanBlank
PM08	F07	PM08F07	D-Ala-D-Ala	N	M_ala_D_ala_D_b		n		5	0	N	N	LowerThanBlank
PM08	F08	PM08F08	D-Ala-Gly	N	M_ala_D_gly_b		n		5	0	N	N	LowerThanBlank
PM08	F09	PM08F09	D-Ala-Leu	N	M_ala_leu_D_b		n		5	0	N	N	LowerThanBlank
PM08	F10	PM08F10	D-Leu-D-Leu	N	M_leu_D_leu_D_b		n		5	0	N	N	LowerThanBlank
PM08	F11	PM08F11	D-Leu-Gly	N	M_leu_D_gly_b		n		5	0	N	N	LowerThanBlank
PM08	F12	PM08F12	D-Leu-Tyr	N	M_leu_D_tyr_L_b		n		5	0	N	N	LowerThanBlank
PM08	G01	PM08G01	g-Glu-Gly	N	M_glu_G_gly_b		n		5	0	N	N	0.132118
PM08	G02	PM08G02	g-D-Glu-Gly	N	M_glu_GD_gly_b		n		5	0	N	N	LowerThanBlank
PM08	G03	PM08G03	Gly-D-Ala	N	M_gly_ala_D_b		n		5	0	N	N	LowerThanBlank
PM08	G04	PM08G04	Gly-D-Asp	N	M_gly_D_asp_L_b		n		5	0	N	N	LowerThanBlank
PM08	G05	PM08G05	Gly-D-Ser	N	M_gly_D_ser_L_b		n		5	0	N	N	LowerThanBlank
PM08	G06	PM08G06	Gly-D-Thr	N	M_gly_D_thr_L_b		n		5	0	N	N	LowerThanBlank
PM08	G07	PM08G07	Gly-D-Val	N	M_gly_D_val_L_b		n		5	0	N	N	LowerThanBlank
PM08	G08	PM08G08	Leu-b-Ala	N	M_leu_L_ala_B_b		n		5	0	N	N	LowerThanBlank
PM08	G09	PM08G09	Leu-D-Leu	N	M_Leu_leu_D_b		n		5	0	N	N	LowerThanBlank
PM08	G10	PM08G10	Phe-b-Ala	N	M_phe_L_ala_B_b		n		5	0	N	N	LowerThanBlank
PM08	G11	PM08G11	Ala-Ala-Ala	N	M_ala_L_ala_L_ala_L_b		n		5	0	N	N	LowerThanBlank
PM08	G12	PM08G12	D-Ala-Gly-Gly	N	M_ala_D_gly_gly_b		n		5	0	N	N	0.102721
PM08	H01	PM08H01	Gly-Gly-Ala	N	M_gly_gly_ala_L_b		n		5	0	N	N	LowerThanBlank
PM08	H02	PM08H02	Gly-Gly-D-Leu	N	M_gly_gly_leu_D_b		n		5	0	N	N	LowerThanBlank
PM08	H03	PM08H03	Gly-Gly-Gly	N	M_gly_gly_gly_b		n		5	0	N	N	LowerThanBlank
PM08	H04	PM08H04	Gly-Gly-Ile	N	M_gly_gly_ile_L_b		n		5	0	N	N	LowerThanBlank
PM08	H05	PM08H05	Gly-Gly-Leu	N	M_gly_gly_leu_L_b		n		5	0	N	N	LowerThanBlank
PM08	H06	PM08H06	Gly-Gly-Phe	N	M_gly_gly_phe_L_b		n		5	0	N	N	LowerThanBlank
PM08	H07	PM08H07	Val-Tyr-Val	N	M_val_L_tyr_L_val_L_b		n		5	0	N	N	LowerThanBlank
PM08	H08	PM08H08	Gly-Phe-Phe	N	M_gly_phe_L_phe_L_b		n		5	0	N	N	LowerThanBlank
PM08	H09	PM08H09	Leu-Gly-Gly	N	M_leu_L_gly_gly_b		n		5	0	N	N	LowerThanBlank
PM08	H10	PM08H10	Leu-Leu-Leu	N	M_leu_L_leu_L_leu_L_b		n		5	0	N	N	LowerThanBlank
PM08	H11	PM08H11	Phe-Gly-Gly	N	M_phe_L_gly_gly_b		n		5	0	N	N	0.0595363
PM08	H12	PM08H12	Tyr-Gly-Gly	N	M_tyr_L_gly_gly_b		n		5	0	N	N	0.0781494
PM09	A01	PM09A01	1% NaCl				NOT TESTED					N	1
PM09	A02	PM09A02	2% NaCl				NOT TESTED					N	0.498893
PM09	A03	PM09A03	3% NaCl				NOT TESTED					N	0.834474
PM09	A04	PM09A04	4% NaCl				NOT TESTED					N	0.446579
PM09	A05	PM09A05	5% NaCl				NOT TESTED					N	0.738734
PM09	A06	PM09A06	5.5% NaCl				NOT TESTED					N	0.270789
PM09	A07	PM09A07	6% NaCl				NOT TESTED					N	0.225446
PM09	A08	PM09A08	6.5% NaCl				NOT TESTED					N	high background	considered as not significantly active
PM09	A09	PM09A09	7% NaCl				NOT TESTED					N	0.569649
PM09	A10	PM09A10	8% NaCl				NOT TESTED					N	0.892755
PM09	A11	PM09A11	9% NaCl				NOT TESTED					N	high background	considered as not significantly active
PM09	A12	PM09A12	10% NaCl				NOT TESTED					N	high background	considered as not significantly active
PM09	B01	PM09B01	6% NaCl				NOT TESTED					N	0.0819458
PM09	B02	PM09B02	6% NaCl + Betaine				NOT TESTED					N	0.630831
PM09	B03	PM09B03	6% NaCl + NN Dimethyl Glycine				NOT TESTED					N	0.606917
PM09	B04	PM09B04	6% NaCl + Sarcosine				NOT TESTED					N	0.912985
PM09	B05	PM09B05	6% NaCl + Dimethyl Sulphonyl Propionate				NOT TESTED					N	0.0883155
PM09	B06	PM09B06	6% NaCl + MOPS				NOT TESTED					N	0.664918
PM09	B07	PM09B07	6% NaCl + Ectoine				NOT TESTED					N	0.503299
PM09	B08	PM09B08	6% NaCl + Choline				NOT TESTED					N	0.55587
PM09	B09	PM09B09	6% NaCl + Phosphorylcholine				NOT TESTED					N	0.317648
PM09	B10	PM09B10	6% NaCl + Creatine				NOT TESTED					N	0.13686
PM09	B11	PM09B11	6% NaCl + Creatinine				NOT TESTED					N	0.19077
PM09	B12	PM09B12	6% NaCl + L-Carnitine				NOT TESTED					N	high background	considered as not significantly active
PM09	C01	PM09C01	6% NaCl + KCl				NOT TESTED					N	0.389845
PM09	C02	PM09C02	6% NaCl + L-Proline				NOT TESTED					N	0.052688
PM09	C03	PM09C03	6% NaCl + N-Acetyl-L-Glutamine				NOT TESTED					N	0.34221
PM09	C04	PM09C04	6% NaCl + b-Glutamic acid				NOT TESTED					N	0.492695
PM09	C05	PM09C05	6% NaCl + g-Amino-N-Butyric acid				NOT TESTED					N	0.993954
PM09	C06	PM09C06	6% NaCl + Glutathione				NOT TESTED					N	LowerThanBlank
PM09	C07	PM09C07	6% NaCl + Glycerol				NOT TESTED					N	LowerThanBlank
PM09	C08	PM09C08	6% NaCl + Trehalose				NOT TESTED					N	0.960793
PM09	C09	PM09C09	6% NaCl + Trimethylamine-N-Oxide				NOT TESTED					N	0.694036
PM09	C10	PM09C10	6% NaCl + Trimethylamine				NOT TESTED					N	0.276414
PM09	C11	PM09C11	6% NaCl + Octopine				NOT TESTED					N	0.943274
PM09	C12	PM09C12	6% NaCl + Trigonelline				NOT TESTED					N	0.291593
PM09	D01	PM09D01	3% Potassium Chloride				NOT TESTED					N	0.112115
PM09	D02	PM09D02	4% Potassium chloride				NOT TESTED					N	0.827102
PM09	D03	PM09D03	5% Potassium Chloride				NOT TESTED					N	0.142549
PM09	D04	PM09D04	6% Potassium chloride				NOT TESTED					N	0.0669371
PM09	D05	PM09D05	2% Sodium Sulfate				NOT TESTED					N	0.114587
PM09	D06	PM09D06	3% Sodium Sulfate				NOT TESTED					N	0.104505
PM09	D07	PM09D07	4% Sodium Sulfate				NOT TESTED					N	LowerThanBlank
PM09	D08	PM09D08	5% Sodium Sulfate				NOT TESTED					N	0.209654
PM09	D09	PM09D09	5% Ethylene Glycol				NOT TESTED					YES	4.20688e-05
PM09	D10	PM09D10	10% Ethylene Glycol				NOT TESTED					YES	0.000325692
PM09	D11	PM09D11	15% Ethylene Glycol				NOT TESTED					YES	0.000724534
PM09	D12	PM09D12	20% Ethylene Glycol				NOT TESTED					YES	4.27302e-05
PM09	E01	PM09E01	1% Sodium Formate				NOT TESTED					N	0.403224
PM09	E02	PM09E02	2% Sodium Formate				NOT TESTED					N	0.180615
PM09	E03	PM09E03	3% Sodium Formate				NOT TESTED					N	0.376448
PM09	E04	PM09E04	4% Sodium Formate				NOT TESTED					N	0.962569
PM09	E05	PM09E05	5% Sodium Formate				NOT TESTED					N	0.0854236
PM09	E06	PM09E06	6% Sodium Formate				NOT TESTED					N	0.518872
PM09	E07	PM09E07	2% Urea				NOT TESTED					YES	0.00442448	Significant maximum intensity value
PM09	E08	PM09E08	3% Urea				NOT TESTED					N	LowerThanBlank
PM09	E09	PM09E09	4% Urea				NOT TESTED					N	LowerThanBlank
PM09	E10	PM09E10	5% Urea				NOT TESTED					N	LowerThanBlank
PM09	E11	PM09E11	6% Urea				NOT TESTED					N	LowerThanBlank
PM09	E12	PM09E12	7% Urea				NOT TESTED					N	0.255667
PM09	F01	PM09F01	1% Sodium Lactate				NOT TESTED					N	0.862786
PM09	F02	PM09F02	2% Sodium Lactate				NOT TESTED					N	LowerThanBlank
PM09	F03	PM09F03	3% Sodium Lactate				NOT TESTED					N	LowerThanBlank
PM09	F04	PM09F04	4% Sodium Lactate				NOT TESTED					N	LowerThanBlank
PM09	F05	PM09F05	5% Sodium Lactate				NOT TESTED					N	LowerThanBlank
PM09	F06	PM09F06	6% Sodium Lactate				NOT TESTED					N	LowerThanBlank
PM09	F07	PM09F07	7% Sodium Lactate				NOT TESTED					N	LowerThanBlank
PM09	F08	PM09F08	8% Sodium Lactate				NOT TESTED					N	LowerThanBlank
PM09	F09	PM09F09	9% Sodium Lactate				NOT TESTED					N	LowerThanBlank
PM09	F10	PM09F10	10% Sodium Lactate				NOT TESTED					N	0.137297
PM09	F11	PM09F11	11% Sodium Lactate				NOT TESTED					N	0.370359
PM09	F12	PM09F12	12% Sodium Lactate				NOT TESTED					N	0.225832
PM09	G01	PM09G01	20mM Sodium Phosphate pH 7				NOT TESTED					YES	0.00465026
PM09	G02	PM09G02	50mM Sodium Phosphate pH 7				NOT TESTED					YES	0.000971421	Significant maximum intensity value
PM09	G03	PM09G03	100mM Sodium Phosphate pH 7				NOT TESTED					N	LowerThanBlank
PM09	G04	PM09G04	200mM Sodium Phosphate pH 7				NOT TESTED					N	LowerThanBlank
PM09	G05	PM09G05	20mM Sodium Benzoate pH 5.2				NOT TESTED					N	LowerThanBlank
PM09	G06	PM09G06	50mM Sodium Benzoate pH 5.2				NOT TESTED					N	LowerThanBlank
PM09	G07	PM09G07	100mM Sodium Benzoate pH 5.2				NOT TESTED					N	LowerThanBlank
PM09	G08	PM09G08	200mM Sodium Benzoate pH 5.2				NOT TESTED					N	0.1383
PM09	G09	PM09G09	10mM Ammonium Sulfate pH 8				NOT TESTED					YES	1.25325e-05
PM09	G10	PM09G10	20mM Ammonium Sulfate pH 8				NOT TESTED					YES	3.37063e-05
PM09	G11	PM09G11	50mM Ammonium Sulfate pH 8				NOT TESTED					N	0.0751009
PM09	G12	PM09G12	100mM Ammonium Sulfate pH 8				NOT TESTED					N	0.884242
PM09	H01	PM09H01	10mM Sodium Nitrate				NOT TESTED					YES	0.000196096
PM09	H02	PM09H02	20mM Sodium Nitrate				NOT TESTED					YES	0.000244876
PM09	H03	PM09H03	40mM Sodium Nitrate				NOT TESTED					YES	0.00119743
PM09	H04	PM09H04	60mM Sodium Nitrate				NOT TESTED					YES	0.00942702
PM09	H05	PM09H05	80mM Sodium Nitrate				NOT TESTED					N	0.115729
PM09	H06	PM09H06	100mM Sodium Nitrate				NOT TESTED					N	0.307185
PM09	H07	PM09H07	10mM Sodium Nitrite				NOT TESTED					YES	0.000204975
PM09	H08	PM09H08	20mM Sodium Nitrite				NOT TESTED					YES	0.0187502
PM09	H09	PM09H09	40mM Sodium Nitrite				NOT TESTED					N	0.917197
PM09	H10	PM09H10	60mM Sodium Nitrite				NOT TESTED					N	0.548333
PM09	H11	PM09H11	80mM Sodium Nitrite				NOT TESTED					YES	0.049817
PM09	H12	PM09H12	100mM Sodium Nitrite				NOT TESTED					YES	0.0466824
PM10	A01	PM10A01	pH 3.5				NOT TESTED					N	1
PM10	A02	PM10A02	pH 4				NOT TESTED					N	LowerThanBlank
PM10	A03	PM10A03	pH 4.5				NOT TESTED					N	LowerThanBlank
PM10	A04	PM10A04	pH 5				NOT TESTED					YES	0.0133867	considered as not significantly active
PM10	A05	PM10A05	pH 5.5				NOT TESTED					YES	0.000508105
PM10	A06	PM10A06	pH 6				NOT TESTED					YES	0.00200394
PM10	A07	PM10A07	pH 7				NOT TESTED					YES	0.015259
PM10	A08	PM10A08	pH 8				NOT TESTED					YES	0.0204177
PM10	A09	PM10A09	pH 8.5				NOT TESTED					YES	high background	considered as not significantly active
PM10	A10	PM10A10	pH 9				NOT TESTED					YES	high background	considered as not significantly active
PM10	A11	PM10A11	pH 9.5				NOT TESTED					YES	high background	considered as not significantly active
PM10	A12	PM10A12	pH 10				NOT TESTED					YES	high background	considered as not significantly active
PM10	B01	PM10B01	pH 4.5				NOT TESTED					N	LowerThanBlank
PM10	B02	PM10B02	pH 4.5 + L-Alanine				NOT TESTED					N	LowerThanBlank
PM10	B03	PM10B03	pH 4.5 + L-Arginine				NOT TESTED					N	LowerThanBlank
PM10	B04	PM10B04	pH 4.5 + L-Asparagine				NOT TESTED					N	LowerThanBlank
PM10	B05	PM10B05	pH 4.5 + L-Aspartic acid				NOT TESTED					N	LowerThanBlank
PM10	B06	PM10B06	pH 4.5 + L-Glutamic acid				NOT TESTED					N	LowerThanBlank
PM10	B07	PM10B07	pH 4.5 + L-Glutamine				NOT TESTED					N	LowerThanBlank
PM10	B08	PM10B08	pH 4.5 + Glycine				NOT TESTED					N	0.0834323
PM10	B09	PM10B09	pH 4.5 + L-Histidine				NOT TESTED					N	LowerThanBlank
PM10	B10	PM10B10	pH 4.5 + L-Isoleucine				NOT TESTED					N	0.0811882
PM10	B11	PM10B11	pH 4.5 + L-Leucine				NOT TESTED					N	0.0612396
PM10	B12	PM10B12	pH 4.5 + L-Lysine				NOT TESTED					N	0.0553749
PM10	C01	PM10C01	pH 4.5 + L-Methionine				NOT TESTED					N	0.105054
PM10	C02	PM10C02	pH 4.5 + L-Phenylalanine				NOT TESTED					N	LowerThanBlank
PM10	C03	PM10C03	pH 4.5 + L-Proline				NOT TESTED					N	LowerThanBlank
PM10	C04	PM10C04	pH 4.5 + L-Serine				NOT TESTED					N	LowerThanBlank
PM10	C05	PM10C05	pH 4.5 + L-Threonine				NOT TESTED					N	LowerThanBlank
PM10	C06	PM10C06	pH 4.5 + L-Tryptophan				NOT TESTED					N	LowerThanBlank
PM10	C07	PM10C07	pH 4.5 + L-Citrulline				NOT TESTED					N	LowerThanBlank
PM10	C08	PM10C08	pH 4.5 + L-Valine				NOT TESTED					N	LowerThanBlank
PM10	C09	PM10C09	pH 4.5 + Hydroxy-L-Proline				NOT TESTED					N	LowerThanBlank
PM10	C10	PM10C10	pH 4.5 + L-Ornithine				NOT TESTED					N	LowerThanBlank
PM10	C11	PM10C11	pH 4.5 + L-Homoarginine				NOT TESTED					N	LowerThanBlank
PM10	C12	PM10C12	pH 4.5 + L-Homoserine				NOT TESTED					N	high background	considered as not significantly active
PM10	D01	PM10D01	pH 4.5 + Anthranilic acid				NOT TESTED					N	high background	considered as not significantly active
PM10	D02	PM10D02	pH 4.5 + L-Norleucine				NOT TESTED					N	LowerThanBlank
PM10	D03	PM10D03	pH 4.5 + L-Norvaline				NOT TESTED					N	LowerThanBlank
PM10	D04	PM10D04	pH 4.5 + a-Amino-N-Butyric acid				NOT TESTED					N	LowerThanBlank
PM10	D05	PM10D05	pH 4.5 + p-Aminobenzoate				NOT TESTED					N	0.0967055
PM10	D06	PM10D06	pH 4.5 + L-Cysteic acid				NOT TESTED					N	LowerThanBlank
PM10	D07	PM10D07	pH 4.5 + D-Lysine				NOT TESTED					N	LowerThanBlank
PM10	D08	PM10D08	pH 4.5 + 5-Hydroxy-L-Lysine				NOT TESTED					N	LowerThanBlank
PM10	D09	PM10D09	pH 4.5 + 5-Hydroxy-L-Tryptophan				NOT TESTED					YES	0.0123417
PM10	D10	PM10D10	pH 4.5 + DL-Diamino-a,e-Pimelic acid				NOT TESTED					N	LowerThanBlank
PM10	D11	PM10D11	pH 4.5 + Trimethylamine-N-Oxide				NOT TESTED					N	0.07727
PM10	D12	PM10D12	pH 4.5 + Urea				NOT TESTED					N	0.0621337
PM10	E01	PM10E01	pH 9.5				NOT TESTED					N	LowerThanBlank
PM10	E02	PM10E02	pH 9.5 + L-Alanine				NOT TESTED					N	LowerThanBlank
PM10	E03	PM10E03	pH 9.5 + L-Arginine				NOT TESTED					N	LowerThanBlank
PM10	E04	PM10E04	pH 9.5 + L-Asparagine				NOT TESTED					N	LowerThanBlank
PM10	E05	PM10E05	pH 9.5 + L-Aspartic acid				NOT TESTED					N	0.563538
PM10	E06	PM10E06	pH 9.5 + L-Glutamic acid				NOT TESTED					N	LowerThanBlank
PM10	E07	PM10E07	pH 9.5 + L-Glutamine				NOT TESTED					N	LowerThanBlank
PM10	E08	PM10E08	pH 9.5 + Glycine				NOT TESTED					N	LowerThanBlank
PM10	E09	PM10E09	pH 9.5 + L-Histidine				NOT TESTED					N	LowerThanBlank
PM10	E10	PM10E10	pH 9.5 + L-Isoleucine				NOT TESTED					N	LowerThanBlank
PM10	E11	PM10E11	pH 9.5 + L-Leucine				NOT TESTED					N	LowerThanBlank
PM10	E12	PM10E12	pH 9.5 + L-Lysine				NOT TESTED					N	LowerThanBlank
PM10	F01	PM10F01	pH 9.5 + L-Methionine				NOT TESTED					N	LowerThanBlank
PM10	F02	PM10F02	pH 9.5 + L-Phenylalanine				NOT TESTED					N	LowerThanBlank
PM10	F03	PM10F03	pH 9.5 + L-Proline				NOT TESTED					N	high background	considered as not significantly active
PM10	F04	PM10F04	pH 9.5 + L-Serine				NOT TESTED					N	LowerThanBlank
PM10	F05	PM10F05	pH 9.5 + L-Threonine				NOT TESTED					N	LowerThanBlank
PM10	F06	PM10F06	pH 9.5 + L-Tryptophan				NOT TESTED					N	LowerThanBlank
PM10	F07	PM10F07	pH 9.5 + L-Tyrosine				NOT TESTED					N	high background	considered as not significantly active
PM10	F08	PM10F08	pH 9.5 + L-Valine				NOT TESTED					N	LowerThanBlank
PM10	F09	PM10F09	pH 9.5 + Hydroxy-L-Proline				NOT TESTED					N	LowerThanBlank
PM10	F10	PM10F10	pH 9.5 + L-Ornithine				NOT TESTED					N	LowerThanBlank
PM10	F11	PM10F11	pH 9.5 + L-Homoarginine				NOT TESTED					N	LowerThanBlank
PM10	F12	PM10F12	pH 9.5 + L-Homoserine				NOT TESTED					N	LowerThanBlank
PM10	G01	PM10G01	pH 9.5 + Anthranilic acid				NOT TESTED					N	LowerThanBlank
PM10	G02	PM10G02	pH 9.5 + L-Norleucine				NOT TESTED					N	LowerThanBlank
PM10	G03	PM10G03	pH 9.5 + L-Norvaline				NOT TESTED					N	LowerThanBlank
PM10	G04	PM10G04	pH 9.5 + Agmatine				NOT TESTED					N	LowerThanBlank
PM10	G05	PM10G05	pH 9.5 + Cadaverine				NOT TESTED					N	0.0964163
PM10	G06	PM10G06	pH 9.5 + Putrescine				NOT TESTED					N	0.576781
PM10	G07	PM10G07	pH 9.5 + Histamine				NOT TESTED					N	LowerThanBlank
PM10	G08	PM10G08	pH 9.5 + b-Phenylethylamine				NOT TESTED					N	0.22725
PM10	G09	PM10G09	pH 9.5 + Tyramine				NOT TESTED					N	high background	considered as not significantly active
PM10	G10	PM10G10	pH 9.5 + Creatine				NOT TESTED					N	LowerThanBlank
PM10	G11	PM10G11	pH 9.5 + Trimethylamine-N-Oxide				NOT TESTED					N	LowerThanBlank
PM10	G12	PM10G12	pH 9.5 + Urea				NOT TESTED					N	0.591229
PM10	H01	PM10H01	X-Caprylate				NOT TESTED					YES	0.0117329
PM10	H02	PM10H02	X-a-D-Glucoside				NOT TESTED					YES	0.0300118
PM10	H03	PM10H03	X-b-D-Glucoside				NOT TESTED					YES	0.0151835
PM10	H04	PM10H04	X-a-D-Galactoside				NOT TESTED					YES	0.00568655
PM10	H05	PM10H05	X-b-D-Galactoside				NOT TESTED					YES	0.00149906
PM10	H06	PM10H06	X-a-D-Glucuronide				NOT TESTED					YES	0.00891487
PM10	H07	PM10H07	X-b-D-Glucuronide				NOT TESTED					YES	0.00436619
PM10	H08	PM10H08	X-b-D-Glucosaminide				NOT TESTED					YES	0.0141583
PM10	H09	PM10H09	X-b-D-Galactosaminide				NOT TESTED					YES	0.00270923
PM10	H10	PM10H10	X-a-D-Mannoside				NOT TESTED					YES	0.00327674
PM10	H11	PM10H11	X-PO4				NOT TESTED					YES	0.00260146
PM10	H12	PM10H12	X-SO4				NOT TESTED					YES	0.00847173

## Sheet: Growth experiment
Growth monitored in microplate during 30h at 28°C in minimal medium supplemented with various carbon substrates
substrate	Max growth rate (in h-1)		ΔOD (final-initial in %)		Used as carbon source	Simulation data
	Average	2*σ	Average	2*σ		Predicted usage
L-Glutamate	0.184522	0.0121309	12.9116	4.54251	YES	YES
a-D-Glucose	0.138364	0.00309242	9.0055	4.95554	YES	YES
L-Glutamine	0.134648	0.00417751	3.63138	0.496432	YES	YES
Pyruvate	0.125352	0.0266632	6.75332	0.34186	YES	YES
L-Histidine	0.115756	0.0739341	3.18411	2.32216	YES	YES
L-Alanine	0.0982765	0.0206553	4.02904	0.653315	YES	YES
L-Malate	0.0958885	0.00894469	5.54225	0.0929149	YES	YES
Galactose	0.0804795	0.0034043	3.375	0.295791	YES	YES
Acetate	0.0760048	0.00573172	3.05218	0.173545	YES	YES
Trehalose	0.0692979	0.00262652	3.00483	0.172563	YES	YES
D-Gluconate	0.0558051	0.00241199	2.80664	0.220568	YES	YES
Glycerol	0.0517294	0.0117037	2.01387	0.458433	YES	YES
Sucrose	0.0455515	0.00758705	1.01628	0.093986	YES	YES
Sorbitol	0.043206	0.00370288	1.472	0.245303	YES	YES
L-Proline	0.0418011	0.00234637	1.5694	0.0803395	YES	YES
D-Fructose	0.0417002	0.00540951	1.40914	0.167415	YES	YES
L-Threonine	0.0381792	0.0154659	0.967389	0.540408	YES	YES
Mannitol	0.0332972	0.001493	1.47133	0.474235	YES	YES
L-Arginine	0.030555	0.00401884	0.323759	0.0340526	NO	YES
D-Fucose	0.0144636	0.00266659	-0.0638293	0.00747638	NO	NO
Quinate	0.00311032	0.0192255	-0.061873	0.525785	NO	YES
Citrate	-0.00217647	0.00479577	-0.561817	0.134927	NO	YES
D-Glucosamine	0.0219807	0.00363226	0.342367	0.0607461	NO	NO
L-Serine	0.00814702	0.00437032	0.32757	0.170997	NO	YES
Control H2O	0.0354389	0.00415473	0.0165998	0.150863	NO	NO

## Sheet: Bibliography data
			OXIDATION	GROWTH					Simulation data
Chemical	Chemical found in Biolog PM	modelling ID	GMI1000	Biovar 3*	any strain	Global*	publication	PubMed ID	Predicted usage
Glucose	a-D-Glucose	M_glc_D_b	1		1	1	Huang et al (2012) J.Microbiol.Methods; Palleroni et al (1977) J.Bacteriol.	22200550	YES
Trehalose	D-Trehalose	M_tre_b	1	1		1	Huang et al (2012) J.Microbiol.Methods; Palleroni et al (1977) J.Bacteriol.	22200550; 107:690-696	YES
Mannitol	D-Mannitol	M_mnl_b	1	1		1	Huang et al (2012) J.Microbiol.Methods; Palleroni et al (1977) J.Bacteriol.	22200550; 107:690-696	YES
Sorbitol	D-Sorbitol	M_sbt_D_b	1		1	1	Huang et al (2012) J.Microbiol.Methods; Palleroni et al (1977) J.Bacteriol.	22200550	YES
Dulcitol	Dulcitol	M_galt_b	1			1	Huang et al (2012) J.Microbiol.Methods	22200550	YES
Maltose	Maltose	M_malt_b	1		0	0.5	Huang et al (2012) J.Microbiol.Methods; Palleroni et al (1977) J.Bacteriol.	22200550; 107:690-696	N
Cellobiose	D-Cellobiose	M_cellb_b	1		0	0.5	Huang et al (2012) J.Microbiol.Methods; Palleroni et al (1977) J.Bacteriol.	22200550; 107:690-696	N
sucrose	Sucrose	M_sucr_b			1	1	Palleroni et al (1971) J.Bacteriol.	107:690-696	YES
saccharate	D-Saccharic acid	M_glcr_b			1	1	Palleroni et al (1971) J.Bacteriol.	107:690-696	YES
mucate	Mucic acid	M_galct_D_b			1	1	Palleroni et al (1971) J.Bacteriol.	107:690-696	N
n-Dodecane		-			0	0	Palleroni et al (1971) J.Bacteriol.	107:690-696	N
n-hexadecane		-			0	0	Palleroni et al (1971) J.Bacteriol.	107:690-696	N
D-Xylose	D-Xylose	M_xyl_D_b			0	0	Palleroni et al (1971) J.Bacteriol.	107:690-696	N
D-arabinose	D-Arabinose	M_arab_D_b			0	0	Palleroni et al (1971) J.Bacteriol.	107:690-696	N
L-arabinose	L-Arabinose	M_arab_L_b			0	0	Palleroni et al (1971) J.Bacteriol.	107:690-696	N
D-fucose	D-Fucose	M_fuc_D_b			0	0	Palleroni et al (1971) J.Bacteriol.	107:690-696	N
L-rhamnose	L-Rhamnose	M_rmn_b			0	0	Palleroni et al (1971) J.Bacteriol.	107:690-696	N
D-mannose	D-Mannose	M_man_b			0	0	Palleroni et al (1971) J.Bacteriol.	107:690-696	N
lactose	a-D-Lactose	M_lcts_b			0	0	Palleroni et al (1971) J.Bacteriol.	107:690-696	N
salicin	Salicin	M_salcn_b			0	0	Palleroni et al (1971) J.Bacteriol.	107:690-696	N
raffinose	D-Raffinose	M_raffin_b			0	0	Palleroni et al (1971) J.Bacteriol.	107:690-696	N
starch	Glycogen	M_glycogen_b			0	0	Palleroni et al (1971) J.Bacteriol.	107:690-696	N
inulin	Inulin	-			0	0	Palleroni et al (1971) J.Bacteriol.	107:690-696	N
2-ketogluconate		M_2dglcn_b			0	0	Palleroni et al (1971) J.Bacteriol.	107:690-696	N
Acetate	Acetic acid	M_ac_b			1	1	Palleroni et al (1971) J.Bacteriol.	107:690-696	YES
butyrate	Butyric acid	M_but_b			1	1	Palleroni et al (1971) J.Bacteriol.	107:690-696	N
Isovalerate		-			0	0	Palleroni et al (1971) J.Bacteriol.	107:690-696	N
caprate	Capric acid	M_dca_b			0	0	Palleroni et al (1971) J.Bacteriol.	107:690-696	N
heptanoate		M_hpa_b			0	0	Palleroni et al (1971) J.Bacteriol.	107:690-696	N
caprylate		-			0	0	Palleroni et al (1971) J.Bacteriol.	107:690-696	N
pelargonate		M_nona_b			0	0	Palleroni et al (1971) J.Bacteriol.	107:690-696	N
Malonate	Malonic acid	-			0	0	Palleroni et al (1971) J.Bacteriol.	107:690-696	N
cis,cis-muconate		-			0	0	Palleroni et al (1971) J.Bacteriol.	107:690-696	N
maleate		M_male_b			0	0	Palleroni et al (1971) J.Bacteriol.	107:690-696	N
glutarate		-			0	0	Palleroni et al (1971) J.Bacteriol.	107:690-696	N
adipate		-			0	0	Palleroni et al (1971) J.Bacteriol.	107:690-696	N
suberate		-			0	0	Palleroni et al (1971) J.Bacteriol.	107:690-696	N
L-Malate	L-Malic Acid	M_mal_L_b			1	1	Palleroni et al (1971) J.Bacteriol.	107:690-696	YES
b-hydroxybutyrate	b-Hydroxybutyric acid	M_bhb_b			1	1	Palleroni et al (1971) J.Bacteriol.	107:690-696	N
Hydroxymethylglutarate		-			0	0	Palleroni et al (1971) J.Bacteriol.	107:690-696	N
poly-B-hydroxybutyrate		M_pbhb_b			0	0	Palleroni et al (1971) J.Bacteriol.	107:690-696	N
Citrate	Citric acid	M_cit_b			1	1	Palleroni et al (1971) J.Bacteriol.	107:690-696	YES
aconitate		M_acon_C_b			1	1	Palleroni et al (1971) J.Bacteriol.	107:690-696	YES
a-ketoglutarate	a-Ketoglutaric acid	M_akg_b			1	1	Palleroni et al (1971) J.Bacteriol.	107:690-696	YES
pyruvate	Pyruvic acid	M_pyr_b			1	1	Palleroni et al (1971) J.Bacteriol.	107:690-696	YES
Citraconate	Citraconic acid	-			0	0	Palleroni et al (1971) J.Bacteriol.	107:690-696	N
itaconate	Itaconic acid	M_itacon_b			0	0	Palleroni et al (1971) J.Bacteriol.	107:690-696	N
mesaconate		-			0	0	Palleroni et al (1971) J.Bacteriol.	107:690-696	N
Ethanol		-			0	0	Palleroni et al (1971) J.Bacteriol.	107:690-696	N
isobutanol		-			0	0	Palleroni et al (1971) J.Bacteriol.	107:690-696	N
2,3-butyleneglycol		-			0	0	Palleroni et al (1971) J.Bacteriol.	107:690-696	N
adonitol	Adonitol	M_rbt_b			0	0	Palleroni et al (1971) J.Bacteriol.	107:690-696	N
n-propanol		-			0	0	Palleroni et al (1971) J.Bacteriol.	107:690-696	N
isopropanol		-			0	0	Palleroni et al (1971) J.Bacteriol.	107:690-696	N
butanol		M_1boh_b			0	0	Palleroni et al (1971) J.Bacteriol.	107:690-696	N
erythritol	i-Erythritol	-			0	0	Palleroni et al (1971) J.Bacteriol.	107:690-696	N
geraniol		-			0	0	Palleroni et al (1971) J.Bacteriol.	107:690-696	N
ethyleneglycol		-			0	0	Palleroni et al (1971) J.Bacteriol.	107:690-696	N
propyleneglycol		-			0	0	Palleroni et al (1971) J.Bacteriol.	107:690-696	N
D-Mandelate		-			0	0	Palleroni et al (1971) J.Bacteriol.	107:690-696	N
benzoate		-			0	0	Palleroni et al (1971) J.Bacteriol.	107:690-696	N
phthalate		-			0	0	Palleroni et al (1971) J.Bacteriol.	107:690-696	N
naphthalene		-			0	0	Palleroni et al (1971) J.Bacteriol.	107:690-696	N
L-mandelate		-			0	0	Palleroni et al (1971) J.Bacteriol.	107:690-696	N
benzoylformate		-			0	0	Palleroni et al (1971) J.Bacteriol.	107:690-696	N
o-hydroxybenzoate		-			0	0	Palleroni et al (1971) J.Bacteriol.	107:690-696	N
m-hydroxybenzoate		-			0	0	Palleroni et al (1971) J.Bacteriol.	107:690-696	N
phenylacetate		-			0	0	Palleroni et al (1971) J.Bacteriol.	107:690-696	N
phenol		-			0	0	Palleroni et al (1971) J.Bacteriol.	107:690-696	N
testosterone		-			0	0	Palleroni et al (1971) J.Bacteriol.	107:690-696	N
L-Alanine	L-Alanine	M_ala_L_b			1	1	Palleroni et al (1971) J.Bacteriol.	107:690-696	YES
L-glutamate	L-Glutamic acid	M_glu_L_b			1	1	Palleroni et al (1971) J.Bacteriol.	107:690-696	YES
L-asparagine	L-Asparagine	M_asn_L_b			1	1	Palleroni et al (1971) J.Bacteriol.	107:690-696	YES
D-alanine	D-Alanine	M_ala_D_b			1	1	Palleroni et al (1971) J.Bacteriol.	107:690-696	N
L-aspartate	L-Aspartic acid	M_asp_L_b			1	1	Palleroni et al (1971) J.Bacteriol.	107:690-696	YES
y-aminobutyrate	g-Amino-N-Butyric acid	M_4abut_b			1	1	Palleroni et al (1971) J.Bacteriol.	107:690-696	YES
Glycine	Glycine	M_gly_b			0	0	Palleroni et al (1971) J.Bacteriol.	107:690-696	N
L-lysine	L-Lysine	M_lys_L_b			0	0	Palleroni et al (1971) J.Bacteriol.	107:690-696	N
a-aminovalerate		-			0	0	Palleroni et al (1971) J.Bacteriol.	107:690-696	N
L-leucine	L-Leucine	M_leu_L_b			0	0	Palleroni et al (1971) J.Bacteriol.	107:690-696	N
L-isoleucine	L-Isoleucine	M_ile_L_b			0	0	Palleroni et al (1971) J.Bacteriol.	107:690-696	N
L-norleucine		-			0	0	Palleroni et al (1971) J.Bacteriol.	107:690-696	N
L-arginine	L-Arginine	M_arg_L_b			0	0	Palleroni et al (1971) J.Bacteriol.	107:690-696	N
a-aminobutyrate		-			0	0	Palleroni et al (1971) J.Bacteriol.	107:690-696	N
6-aminovalerate		M_6aptn_b			0	0	Palleroni et al (1971) J.Bacteriol.	107:690-696	N
L-Histidine	L-Histidine	M_his_L_b			1	1	Palleroni et al (1971) J.Bacteriol.	107:690-696	N
L-proline	L-Proline	M_pro_L_b			1	1	Palleroni et al (1971) J.Bacteriol.	107:690-696	N
L-Tryptophan		M_trp_L_b			0	0	Palleroni et al (1971) J.Bacteriol.	107:690-696	YES
anthranilate		M_anth_b			0	0	Palleroni et al (1971) J.Bacteriol.	107:690-696	N
D-tryptophan		M_trp_D_b			0	0	Palleroni et al (1971) J.Bacteriol.	107:690-696	N
kynurenate		-			0	0	Palleroni et al (1971) J.Bacteriol.	107:690-696	N
Ethanolamine		M_etha_b			0	0	Palleroni et al (1971) J.Bacteriol.	107:690-696	N
spermine		M_sprm_b			0	0	Palleroni et al (1971) J.Bacteriol.	107:690-696	N
a-amylamine		-			0	0	Palleroni et al (1971) J.Bacteriol.	107:690-696	N
benzylamine		-			0	0	Palleroni et al (1971) J.Bacteriol.	107:690-696	N
putrescine	Putrescine	M_ptrc_b			0	0	Palleroni et al (1971) J.Bacteriol.	107:690-696	N
histamine		M_hista_b			0	0	Palleroni et al (1971) J.Bacteriol.	107:690-696	N
tryptamine		-			0	0	Palleroni et al (1971) J.Bacteriol.	107:690-696	N
butylamine	sec-Butylamine	-			0	0	Palleroni et al (1971) J.Bacteriol.	107:690-696	N
Betaine		-		0	0	0	Palleroni et al (1971) J.Bacteriol.	107:690-696	N
trigonelline		-			0	0	Palleroni et al (1971) J.Bacteriol.	107:690-696	N
creatine		-			0	0	Palleroni et al (1971) J.Bacteriol.	107:690-696	N
acetamide	Acetamide	M_ad_b			0	0	Palleroni et al (1971) J.Bacteriol.	107:690-696	N
nicotinate		M_nac_b			0	0	Palleroni et al (1971) J.Bacteriol.	107:690-696	N
Ribose	D-Ribose	M_rib_D_b		0.71		0.71	Palleroni et al (1971) J.Bacteriol.	107:690-696	N
Galactose	D-Galactose	M_gal_b		1		1	Palleroni et al (1971) J.Bacteriol.	107:690-696	YES
Fructose	D-fructose	M_fru_b		1		1	Palleroni et al (1971) J.Bacteriol.	107:690-696	N
Gluconate	D-Gluconic acid	M_glcn_b		1		1	Palleroni et al (1971) J.Bacteriol.	107:690-696	YES
Propionate	Propionic acid	M_ppa_b		1		1	Palleroni et al (1971) J.Bacteriol.	107:690-696	N
Isobutyrate		-		1		1	Palleroni et al (1971) J.Bacteriol.	107:690-696	N
Valerate		M_pta_b		1		1	Palleroni et al (1971) J.Bacteriol.	107:690-696	N
Caproate	Caproic acid	M_hxa_b		0.43		0.43	Palleroni et al (1971) J.Bacteriol.	107:690-696	N
Succinate	Succinic Acid	M_succ_b		1		1	Palleroni et al (1971) J.Bacteriol.	107:690-696	YES
Fumarate	Fumaric acid	M_fum_b		1		1	Palleroni et al (1971) J.Bacteriol.	107:690-696	YES
Pimelate		-		0		0	Palleroni et al (1971) J.Bacteriol.	107:690-696	N
Azelate		-		0.86		0.86	Palleroni et al (1971) J.Bacteriol.	107:690-696	N
Sebacate	Sebacic acid	M_decandc_b		0.86		0.86	Palleroni et al (1971) J.Bacteriol.	107:690-696	N
D-Malate	D-Malic Acid	M_mal_D_b		0.86		0.86	Palleroni et al (1971) J.Bacteriol.	107:690-696	N
L-(+)-Tartrate	L-Tartaric acid	M_tartr_L_b		1		1	Palleroni et al (1971) J.Bacteriol.	107:690-696	YES
D-(- )-Tartrate	D-Tartaric acid	M_tartr_DASH_D_b		0		0	Palleroni et al (1971) J.Bacteriol.	107:690-696	N
m-Tartrate	M-tartaric acid	M_tartr_M_b		1		1	Palleroni et al (1971) J.Bacteriol.	107:690-696	N
DL-Lactate	L-Lactic acid	M_lac_L_b		1		1	Palleroni et al (1971) J.Bacteriol.	107:690-696	YES
Glycollate	Glycolic acid	M_glyclt_b		0.29		0.29	Palleroni et al (1971) J.Bacteriol.	107:690-696	YES
Glycerate		M_glyc_R_b		0.29		0.29	Palleroni et al (1971) J.Bacteriol.	107:690-696	YES
Levulinate		-		0		0	Palleroni et al (1971) J.Bacteriol.	107:690-696	N
Glycerol	Glycerol	M_glyc_b		1		1	Palleroni et al (1971) J.Bacteriol.	107:690-696	YES
Inositol	M-Inositol	M_inost_b		1		1	Palleroni et al (1971) J.Bacteriol.	107:690-696	N
p-Hydroxybenzoate	4-Hydroxybenzoic acid	M_4hbz_b		0.86		0.86	Palleroni et al (1971) J.Bacteriol.	107:690-696	N
Quinate	Quinic acid	M_quin_kt_b		1		1	Palleroni et al (1971) J.Bacteriol.	107:690-696	YES
b-Alanine		M_ala_B_b		0.86		0.86	Palleroni et al (1971) J.Bacteriol.	107:690-696	N
L-Serine	L-Serine	M_ser_L_b		0.86		0.86	Palleroni et al (1971) J.Bacteriol.	107:690-696	N
L-Threonine	L-Threonine	M_thr_L_b		0.71		0.71	Palleroni et al (1971) J.Bacteriol.	107:690-696	N
Ornithine		M_orn_b		0.86		0.86	Palleroni et al (1971) J.Bacteriol.	107:690-696	N
Citrulline		M_citr_L_b		0.86		0.86	Palleroni et al (1971) J.Bacteriol.	107:690-696	YES
L-Tyrosine		M_tyr_L_b		0.86		0.86	Palleroni et al (1971) J.Bacteriol.	107:690-696	YES
L-Phenylalanine	L-Phenylalanine	M_phe_L_b		0.71		0.71	Palleroni et al (1971) J.Bacteriol.	107:690-696	N
Kynurenine		M_Lkynr_b		1		1	Palleroni et al (1971) J.Bacteriol.	107:690-696	N
Sarcosine		M_sarcs_b		0.86		0.86	Palleroni et al (1971) J.Bacteriol.	107:690-696	N
Hippurate		-		0		0	Palleroni et al (1971) J.Bacteriol.	107:690-696	N
* fraction of positive strains

## Sheet: Xylem substrates
Compound in planta	C-source	N-source	Used	reference	PubMed ID
g-Amino-N-Butyric acid	YES	YEs	1	Zulagua et al. (2013) Front Microbiol.	24312090
L-Aspartic acid	YES	YES	1	Zulagua et al. (2013) Front Microbiol.	24312090
L-Glutamic acid	YES	YES	1	Zulagua et al. (2013) Front Microbiol.	24312090
L-Alanine	YES	YES	1	Zulagua et al. (2013) Front Microbiol.	24312090
L-Glutamine	YES	YES	1	Zulagua et al. (2013) Front Microbiol.	24312090
Urea	NA	YES	1	Zulagua et al. (2013) Front Microbiol.	24312090
L-Leucine	NO	NO	0	Zulagua et al. (2013) Front Microbiol.	24312090
L-Valine	YES	NO	1	Zulagua et al. (2013) Front Microbiol.	24312090
L-Proline	NO	NO	0	Zulagua et al. (2013) Front Microbiol.	24312090
L-Asparagine	YEs	YES	1	Zulagua et al. (2013) Front Microbiol.	24312090
L-Lysine	NO	NO	0	Zulagua et al. (2013) Front Microbiol.	24312090
L-Phenylalanine	NO	NO	0	Zulagua et al. (2013) Front Microbiol.	24312090
L-Isoleucine	NO	NO	0	Zulagua et al. (2013) Front Microbiol.	24312090
O-Phospho-L-Serine	NO	NO	0	Zulagua et al. (2013) Front Microbiol.	24312090
L-Arginine	NO	NO	0	Zulagua et al. (2013) Front Microbiol.	24312090
L-Tyrosine	NA	YES	1	Zulagua et al. (2013) Front Microbiol.	24312090
L-Serine	NO	YES	1	Zulagua et al. (2013) Front Microbiol.	24312090
L-Histidine	NO	YEs	1	Zulagua et al. (2013) Front Microbiol.	24312090
L-Ornithine	YES	YES	1	Zulagua et al. (2013) Front Microbiol.	24312090
Sucrose	YES	NA	1	Zulagua et al. (2013) Front Microbiol.	24312090
D-Fructose	NO	NA	0	Zulagua et al. (2013) Front Microbiol.	24312090
a-D-Glucose	YES	NA	1	Zulagua et al. (2013) Front Microbiol.	24312090
D-Galactose	YES	NA	1	Zulagua et al. (2013) Front Microbiol.	24312090
D-Mannose	NO	NA	0	Zulagua et al. (2013) Front Microbiol.	24312090
