# Supplementary material for: A Resource Allocation Trade-Off between Virulence and Proliferation Drives Metabolic Versatility in the Plant Pathogen Ralstonia solanacearum
Source: PLoS Pathog. 2016 Oct 12;12(10):e1005939. doi: 10.1371/journal.ppat.1005939 (PMC5061431; doi:10.1371/journal.ppat.1005939)
Supplement: S4 Table — Experimental data of cultivation kinetics used for metabolic fluxes analysis. (XLSX) [file ppat.1005939.s014.xlsx]

## Sheet: Table of Contents
Supplementary Table 4
Peyraud et al.
Cell-scale model of Ralstonia solanacearum GMI1000
CONTENT
Growth kinetics raw data
Fluxes value

## Sheet: Growth kinetics raw data
	REPLICAT 1						REPICAT 2						REPICAT 3
time (in h)	OD	CFU	Secreted EPS (in mM of N-galactosamine)	L-Glutamate (in mM)	Secreted putresceine (in mM)	Secreted Protein (in mg/L)	OD	CFU	Secreted EPS (in mM of N-galactosamine)	L-Glutamate (in mM)	Secreted putresceine (in mM)	Secreted Protein (in mg/L)	OD	CFU	Secreted EPS (in mM of N-galactosamine)	L-Glutamate (in mM)	Secreted putresceine (in mM)	Secreted Protein (in mg/L)
0	0.011	ND	ND	ND	ND	ND	0.01	ND	ND	ND	ND	ND	0.01	ND	ND	ND	ND	ND
0.583333	0.012	ND	0	17.828	0	0	0.014	ND	0.00044	18.505	0	0	0.013	ND	ND	18.801	0	0
2.13333	0.018	11200000	0.00045	18.216	0	0	0.019	10800000	0.00034	18.602	0.004	0	0.02	11200000	0.00012	18.621	0.001	0
3.41667	0.027	10800000	0	18.329	0.003	0	0.023	9200000	0.00029	18.856	0.002	0	0.027	11200000	0.0002	18.241	0.002	0
4.55	0.028	10000000	0.0005	18.2	0.001	0	0.027	11200000	0.00034	18.865	0.002	0	0.037	13200000	0	18.642	0.008	0
5.78333	0.035	6000000	0.00055	18.505	0.004	0	0.041	13600000	0.00039	18.786	0.011	0	0.037	11200000	0.00019	18.292	0.015	0
7.01667	0.055	18000000	0.00072	17.781	0.024	0	0.072	18800000	0.00083	18.112	0.013	0	0.056	16000000	0	ND	0.014	0
8.21667	0.093	44444444	0.00363	17.486	0.038	0	0.111	51111111	0.00269	17.821	0.044	0	0.088	48888888	0.00039	17.645	0.041	0
9.33333	0.145	147286821	0.00363	16.759	0.063	0	0.169	127906976	0.00195	ND	0.058	0	0.148	158914728	0.00194	16.973	0.058	0.55
10.45	0.227	205426356	0.00586	ND	0.074	0.74	0.266	228682170	0.00415	16.154	0.108	0.37	0.231	209302325	0.00369	16.091	0.098	1.1
11.4667	0.33	450000000	0.00446	14.432	0.141	1.11	0.373	400000000	0.0066	14.934	0.148	0.74	0.338	390000000	0.00213	14.964	0.132	0.92
12.55	0.451	480000000	0.02456	14.058	0.204	3.87	0.506	333333333	0.02248	14.115	0.202	1.1	0.465	570000000	0.00543	13.794	0.189	2.03
13.65	0.578	600000000	0.04242	12.554	0.252	2.58	0.624	550000000	0.01173	12.9	0.258	3.31	0.585	650000000	0.03027	12.802	0.249	4.24
14.3	0.658	ND	ND	ND	ND	ND	0.709	ND	ND	ND	ND	ND	0.695	ND	ND	ND	ND	ND
14.9	0.766	690000000	0.05023	8.726	0.259	5.16	0.824	760000000	0.07331	10.586	0.294	7.37	0.802	810000000	0.02639	11.379	0.317	7.92
ND : not determined

## Sheet: Fluxes value
Fluxes: Ѵp, production flux; Ѵs, comsumption flux	growth rate (in h-1)	Ѵp(Nacgal) EPS secretion (in mmol.g-1.h-1 of N-acteyl-galactosamine)	Ѵs(Glu) L-Glutamate secretion (in mmol.g-1.h-1)	Ѵp(ptrc) putresceine secretion (in mmol.g-1.h-1)	Ѵp(prot) protein secretion (in mg.g-1.h-1)	Ѵp(eth) ethylene production (in mmol.g-1.h-1)	Ѵp(3ohpame) 3ohPAME production (in mmol.g-1.h-1)
replicat 1	0.282	0.071	8.24	0.273	5.97
replicat 2	0.27	0.073	6.73	0.262	8.01
replicat 3	0.287	0.042	6.79	0.292	8.81
AVERAGE	0.279667	0.062	7.25333	0.275667	7.59667	0.0129	0.000148
s*2 (95%)	0.0174738	0.0346987	1.71001	0.0303535	2.92885
corresponding flux in the model	R_BIOMASS	R_EX_EPS_e_	R_EX_glu_L_e_	R_EX_ptrc_e_	R_EX_Tek_e_	R_EX_etle_e_	R_EX_3OHPAMES_e_
reference	this study	this study	this study	this study	this study	Valls et al. (2006) PloSPathogens	Flavier et al. (1997) MolMic
PUBMEDID						16933989	9383151
		Ѵp(EPS) EPS secretion (in mmol.g-1.h-1 of EPS-unit)			Ѵp(tek) tek secretion (in mmol.g-1.h-1)
	AVERAGE	0.0062		AVERAGE	0.000269172
	s*2 (95%)	0.0035		s*2 (95%)	0.000103778
CDW correlation factor in g(CDW).l-1.OD-1
value	0.414
s*2 (95%)	0.042
n = 4
CFU.ml-1.OD-1 correlation factor
value	1015699581
s*2 (95%)	99120840
n = 3
