# Supplementary material for: A Resource Allocation Trade-Off between Virulence and Proliferation Drives Metabolic Versatility in the Plant Pathogen Ralstonia solanacearum
Source: PLoS Pathog. 2016 Oct 12;12(10):e1005939. doi: 10.1371/journal.ppat.1005939 (PMC5061431; doi:10.1371/journal.ppat.1005939)
Supplement: S5 Table — Characterization of the substrate usage capacity of the R. solanacearum deletion mutants GMI1525, GMI1605 and GMI1755. (XLSX) [file ppat.1005939.s015.xlsx]

## Sheet: CONTENT
Supplementary Tables 5
Peyraud et al.
Characterisation of the substrate usage capacity of the Ralstonia solanacearum deletion mutants GMI1525, GMI1605 and GMI1755
CONTENT
Biolog experiment

## Sheet: Biolog experiment
Substrate tested							Simulation parameters			Experimental data (GMI1605)			Experimental data (GMI1525)			Experimental data (GMI1755)
Plate number	Well number	Well ID	Chemical	atom source tested	modelling ID	number of atomes tested in compound	exchange flux present in model	Exchange substrate ID	Flux exchange value (mmol.g-1.h-1)	Biolog usage	p-value	Comment	Biolog usage	p-value	Comment	Biolog usage	p-value	Comment
PM01	A01	PM01A01	Negative Control	C	-		n		5	N	1		N	1		N	1
PM01	A02	PM01A02	L-Arabinose	C	M_arab_L_b	5	n		5	N	0.371588		N	0.322617		N	0.772936
PM01	A03	PM01A03	N-Acetyl-D-Glucosamine	C	M_acgam_b	8	n		5	N	LTBlanc		YES	0.0211378	Significant maximum intensity value	N	0.676979
PM01	A04	PM01A04	D-Saccharic acid	C	M_glcr_b	6	y	M_glcr_b	5	YES	1.22424e-06		YES	-	considered as used: noisi data	YES	0.000519387
PM01	A05	PM01A05	Succinic acid	C	M_succ_b	4	y	M_succ_b	5	YES	0.000246035		YES	-	considered as used: noisi data	YES	0.0442658	Significant maximum intensity value
PM01	A06	PM01A06	D-Galactose	C	M_gal_b	6	y	M_gal_b	5	YES	0.00143177		YES	-	considered as used: noisi data	YES	0.00468577
PM01	A07	PM01A07	L-Aspartic acid	C	M_asp_L_b	4	y	M_asp_L_b	5	YES	1.5377e-06		YES	0.0105954		YES	5.86632e-05
PM01	A08	PM01A08	L-Proline	C	M_pro_L_b	5	y	M_pro_L_b	5	YES	5.46028e-06		N	0.231374		N	0.120453
PM01	A09	PM01A09	D-Alanine	C	M_ala_D_b	3	y	M_ala_D_b	5	N	0.899195		N	LTBlanc		N	LTBlanc
PM01	A10	PM01A10	D-Trehalose	C	M_tre_b	12	y	M_tre_b	5	YES	0.00044707		YES	0.00612113		YES	0.000247111
PM01	A11	PM01A11	D-Mannose	C	M_man_b	6	n		5	N	0.722977		N	0.838049		N	0.701424
PM01	A12	PM01A12	Dulcitol	C	M_galt_b	6	y	M_galt_b	5	YES	0.0155413		YES	0.00791134		YES	0.000396082
PM01	B01	PM01B01	D-Serine	C	M_ser_D_b	3	n		5	N	LTBlanc		N	LTBlanc		N	0.0637017
PM01	B02	PM01B02	D-Sorbitol	C	M_sbt_D_b	6	y	M_sbt_D_b	5	YES	1.52976e-05		N	0.226093		N	0.819629
PM01	B03	PM01B03	Glycerol	C	M_glyc_b	3	y	M_glyc_b	5	YES	0.00150114		YES	0.0287602	Significant maximum intensity value	YES	0.0011249	Significant maximum intensity value
PM01	B04	PM01B04	L-Fucose	C	M_fuc_L_b	6	n		5	N	LTBlanc		N	LTBlanc		N	LTBlanc
PM01	B05	PM01B05	D-Glucuronic acid	C	M_glcur_b	6	y	M_glcur_b	5	YES	3.24224e-07		YES	0.00224797		YES	3.77987e-05
PM01	B06	PM01B06	D-Gluconic acid	C	M_glcn_b	6	y	M_glcn_b	5	YES	0.000171502		YES	-	considered as used: noisi data	YES	-	considered as used: noisi data
PM01	B07	PM01B07	DL-a-Glycerol Phosphate	C	-		n		5	N	LTBlanc		N	LTBlanc		N	LTBlanc
PM01	B08	PM01B08	D-Xylose	C	M_xyl_D_b	5	n		5	N	0.528312		N	0.213892		N	0.27467
PM01	B09	PM01B09	L-Lactic acid	C	M_lac_L_b	3	y	M_lac_L_b	5	YES	4.13931e-05		YES	0.0483449	Significant maximum intensity value	YES	0.00312855	Significant maximum intensity value
PM01	B10	PM01B10	Formic acid	C	M_for_b	1	y	M_for_b	5	N	LTBlanc		N	LTBlanc		N	LTBlanc
PM01	B11	PM01B11	D-Mannitol	C	M_mnl_b	6	y	M_mnl_b	5	YES	0.00013191		YES	0.0447883		YES	0.0176159	Significant maximum intensity value
PM01	B12	PM01B12	L-Glutamic acid	C	M_glu_L_b	5	y	M_glu_L_b	5	YES	8.24223e-07		YES	0.00301885		YES	0.000320898
PM01	C01	PM01C01	D-Glucose-6-Phosphate	C	M_g6p_b	6	n		5	N	0.0560768		N	LTBlanc		N	0.0583262
PM01	C02	PM01C02	D-Galactonic acid-g-Lactone	C	-		n		5	N	LTBlanc		N	LTBlanc		N	LTBlanc
PM01	C03	PM01C03	DL-Malic acid	C	M_mal_L_b	4	y	M_mal_L_b	5	YES	4.79948e-05		YES	0.0286389		YES	0.000313456
PM01	C04	PM01C04	D-Ribose	C	M_rib_D_b	5	n		5	N	0.4832		N	0.418752		N	0.175582
PM01	C05	PM01C05	Tween 20	C	-		n		5	YES	2.26357e-05		YES	0.00304963		YES	0.000459754
PM01	C06	PM01C06	L-Rhamnose	C	M_rmn_b	6	n		5	N	LTBlanc		N	LTBlanc		N	LTBlanc
PM01	C07	PM01C07	D-Fructose	C	M_fru_b	6	y	M_fru_b	5	YES	0.00260604		N	0.676922		N	0.132226
PM01	C08	PM01C08	Acetic acid	C	M_ac_b	2	y	M_ac_b	5	YES	-	considered as used: 2 replicates used it strongly	YES	0.0189786	Significant maximum intensity value	YES	0.0104139
PM01	C09	PM01C09	a-D-Glucose	C	M_glc_D_b	6	y	M_glc_D_b	5	YES	2.55593e-07		YES	0.00642158		YES	7.97023e-05
PM01	C10	PM01C10	Maltose	C	M_malt_b	12	n		5	N	LTBlanc		N	LTBlanc		N	LTBlanc
PM01	C11	PM01C11	D-Melibiose	C	M_melib_b	12	n		5	N	LTBlanc		N	LTBlanc		N	LTBlanc
PM01	C12	PM01C12	Thymidine	C	M_thymd_b	10	n		5	N	0.163916		N	0.402174		N	0.0668995
PM01	D01	PM01D01	L-Asparagine	C	M_asn_L_b	4	y	M_asn_L_b	5	YES	1.67476e-06		YES	0.0022085		YES	2.22295e-05
PM01	D02	PM01D02	D-Aspartic acid	C	M_asp_D_b	4	n		5	N	0.729998		N	LTBlanc		N	LTBlanc
PM01	D03	PM01D03	D-Glucosaminic acid	C	M_2a2dglc_b	6	n		5	N	LTBlanc		N	LTBlanc		N	LTBlanc
PM01	D04	PM01D04	1,2-Propanediol	C	M_12ppd_S_b	3	n		5	N	LTBlanc		N	LTBlanc		N	LTBlanc
PM01	D05	PM01D05	Tween 40	C	-		n		5	YES	0.0159829		YES	0.00408366		YES	3.56726e-05
PM01	D06	PM01D06	a-Ketoglutaric acid	C	M_akg_b	5	y	M_akg_b	5	YES	3.4743e-07		YES	-	considered as used: noisi data	YES	0.0011143
PM01	D07	PM01D07	a-Ketobutyric acid	C	M_2obut_b	4	y	M_2obut_b	5	N	0.866615		N	LTBlanc		N	LTBlanc
PM01	D08	PM01D08	a-Methyl-D-Galactoside	C	-		n		5	N	LTBlanc		N	LTBlanc		N	LTBlanc
PM01	D09	PM01D09	a-D-Lactose	C	M_lcts_b	12	n		5	N	LTBlanc		N	LTBlanc		N	LTBlanc
PM01	D10	PM01D10	Lactulose	C	-		n		5	N	LTBlanc		N	LTBlanc		N	LTBlanc
PM01	D11	PM01D11	Sucrose	C	M_sucr_b	12	y	M_sucr_b	5	YES	8.03311e-06		YES	9.40007e-05		N	0.972625
PM01	D12	PM01D12	Uridine	C	M_uri_b	9	y	M_uri_b	5	N	0.216847		N	LTBlanc		N	0.0608887
PM01	E01	PM01E01	L-Glutamine	C	M_gln_L_b	5	y	M_gln_L_b	5	YES	8.62741e-07		YES	0.0015113		YES	8.56034e-06
PM01	E02	PM01E02	m-Tartaric acid	C	M_tartr_M_b	4	n		5	N	LTBlanc		N	LTBlanc		N	LTBlanc
PM01	E03	PM01E03	D-Glucose-1-Phosphate	C	M_g1p_b	6	n		5	N	LTBlanc		N	LTBlanc		N	LTBlanc
PM01	E04	PM01E04	D-Fructose-6-Phosphate	C	M_f6p_b	6	n		5	N	0.056871		N	LTBlanc		N	LTBlanc
PM01	E05	PM01E05	Tween 80	C	-		n		5	YES	0.000228692		YES	0.00551275		YES	0.000179946
PM01	E06	PM01E06	a-Hydroxyglutaric acid-g-Lactone	C	-		n		5	N	LTBlanc		N	LTBlanc		N	LTBlanc
PM01	E07	PM01E07	a-Hydroxybutyric acid	C	M_2hb_b	4	n		5	N	0.0613317		N	LTBlanc		N	LTBlanc
PM01	E08	PM01E08	b-Methyl-D-Glucoside	C	M_mbdg_b	7	n		5	N	LTBlanc		N	LTBlanc		N	LTBlanc
PM01	E09	PM01E09	Adonitol	C	M_rbt_b	5	n		5	N	LTBlanc		N	LTBlanc		N	LTBlanc
PM01	E10	PM01E10	Maltotriose	C	M_malttr_b	18	n		5	N	LTBlanc		N	LTBlanc		N	LTBlanc
PM01	E11	PM01E11	2`-Deoxyadenosine	C	M_dad_2_b	10	n		5	N	LTBlanc		N	LTBlanc		N	LTBlanc
PM01	E12	PM01E12	Adenosine	C	M_adn_b	10	y	M_adn_b	5	N	LTBlanc		N	LTBlanc		N	LTBlanc
PM01	F01	PM01F01	Gly-Asp	C	M_gly_asp_L_b	6	n		5	N	0.350026		N	0.0612803		N	0.105085
PM01	F02	PM01F02	Citric acid	C	M_cit_b	6	y	M_cit_b	5	YES	4.53478e-06		YES	0.0262505	Significant maximum intensity value	YES	0.00159335
PM01	F03	PM01F03	m-Inositol	C	M_inost_b	6	y	M_inost_b	5	YES	2.70608e-05		N	0.776089		N	0.230503
PM01	F04	PM01F04	D-Threonine	C	M_thr_D_b	4	n		5	N	LTBlanc		N	LTBlanc		N	LTBlanc
PM01	F05	PM01F05	Fumaric acid	C	M_fum_b	4	y	M_fum_b	5	YES	5.76567e-07		YES	0.00761304		YES	0.00101056
PM01	F06	PM01F06	Bromosuccinic acid	C	M_bromosucc_b	4	y	M_bromosucc_b	5	YES	5.83859e-05		YES	0.0131337		YES	0.00198872
PM01	F07	PM01F07	Propionic acid	C	M_ppa_b	3	y	M_ppa_b	5	YES	-	considered as used: 2 replicates used it strongly	N	0.136995		N	0.0886975
PM01	F08	PM01F08	Mucic acid	C	M_galct_D_b	6	y	M_galct_D_b	5	YES	8.15646e-06		N	0.167111		N	0.118224
PM01	F09	PM01F09	Glycolic acid	C	M_glyclt_b	2	y	M_glyclt_b	5	YES	2.31338e-06		YES	0.0314918	Significant maximum intensity value	YES	0.00862927	Significant maximum intensity value
PM01	F10	PM01F10	Glyoxylic acid	C	M_glx_b	2	n		5	N	0.71441		N	LTBlanc		N	LTBlanc
PM01	F11	PM01F11	D-Cellobiose	C	M_cellb_b	12	y	M_cellb_b	5	N	0.146443		N	0.101797		N	0.0580626
PM01	F12	PM01F12	Inosine	C	M_ins_b	10	y	M_ins_b	5	N	0.879124		YES	0.0389054		N	0.19712
PM01	G01	PM01G01	Gly-Glu	C	M_gly_glu_L_b	7	n		5	N	0.498981		N	0.650815		N	0.105954
PM01	G02	PM01G02	Tricarballylic acid	C	-		n		5	N	LTBlanc		N	0.0834067		N	LTBlanc
PM01	G03	PM01G03	L-Serine	C	M_ser_L_b	3	y	M_ser_L_b	5	YES	5.03977e-05		N	0.927448		N	0.477557
PM01	G04	PM01G04	L-Threonine	C	M_thr_L_b	4	y	M_thr_L_b	5	YES	1.68134e-06		N	0.979685		N	0.137556
PM01	G05	PM01G05	L-Alanine	C	M_ala_L_b	3	y	M_ala_L_b	5	YES	2.55449e-06		YES	-	considered as used: noisi data	YES	0.00495908
PM01	G06	PM01G06	Ala-Gly	C	M_ala_L_gly_b	5	n		5	N	LTBlanc		N	LTBlanc		N	LTBlanc
PM01	G07	PM01G07	Acetoacetic acid	C	M_acac_b	4	n		5	N	LTBlanc		N	LTBlanc		N	LTBlanc
PM01	G08	PM01G08	N-Acetyl-D-Mannosamine	C	M_acmana_b	8	n		5	N	LTBlanc		N	LTBlanc		N	LTBlanc
PM01	G09	PM01G09	Mono-Methylsuccinate	C	M_mesucc_b	5	y	M_mesucc_b	5	YES	0.000185481		YES	0.0206057		YES	8.26886e-05
PM01	G10	PM01G10	Methylpyruvate	C	M_mepyr_b	4	y	M_mepyr_b	5	YES	0.00501743		YES	0.00633007		YES	0.00034824
PM01	G11	PM01G11	D-Malic acid	C	M_mal_D_b	4	n		5	N	0.165671		N	0.170873		N	LTBlanc
PM01	G12	PM01G12	L-Malic acid	C	M_mal_L_b	4	y	M_mal_L_b	5	YES	7.25359e-05		YES	0.0171978		YES	0.000238558
PM01	H01	PM01H01	Gly-Pro	C	M_gly_pro_L_b	7	n		5	N	0.891408		N	0.797134		N	0.327431
PM01	H02	PM01H02	p-Hydroxyphenyl Acetic acid	C	M_4hphac_b	8	y	M_4hphac_b	5	N	0.603532		N	0.703539		N	0.878684
PM01	H03	PM01H03	m-Hydroxyphenyl Acetic acid	C	M_hpheac_b	8	n		5	N	0.0717098		N	0.133267		N	LTBlanc
PM01	H04	PM01H04	Tyramine	C	M_tym_b	8	n		5	N	LTBlanc		N	0.0589283		N	LTBlanc
PM01	H05	PM01H05	D-Psicose	C	-		n		5	N	0.461938		N	0.237617		N	0.0555772
PM01	H06	PM01H06	L-Lyxose	C	M_lyx_L_b	5	n		5	N	0.424712		N	0.431565		N	0.892433
PM01	H07	PM01H07	Glucuronamide	C	-		n		5	YES	0.0175324		N	0.195604		N	0.126225
PM01	H08	PM01H08	Pyruvic acid	C	M_pyr_b	3	y	M_pyr_b	5	YES	1.00956e-06		YES	0.0381354		YES	0.000302412
PM01	H09	PM01H09	L-Galactonic acid-g-Lactone	C	-		n		5	N	0.152238		N	0.363796		N	LTBlanc
PM01	H10	PM01H10	D-Galacturonic acid	C	M_galur_b	6	y	M_galur_b	5	YES	2.31207e-07		YES	-	considered as used: noisi data	YES	0.000558234
PM01	H11	PM01H11	Phenylethylamine	C	M_peamn_b	8	n		5	N	0.272847		N	0.25368		N	LTBlanc
PM01	H12	PM01H12	2-Aminoethanol	C	M_etha_b	2	y	M_etha_b	5	N	0.13498		N	0.380291		N	0.720935
PM02A	A01	PM02AA01	Negative Control	C	-		n		5	N	1		N	1		N	1
PM02A	A02	PM02AA02	Chondroitin Sulfate C	C	-		n		5	N	0.134102		N	LTBlanc		N	0.107352
PM02A	A03	PM02AA03	a-Cyclodextrin	C	-		n		5	N	LTBlanc		N	LTBlanc		N	LTBlanc
PM02A	A04	PM02AA04	b-Cyclodextrin	C	-		n		5	N	0.053884		N	LTBlanc		N	0.0666904
PM02A	A05	PM02AA05	g-Cyclodextrin	C	-		n		5	N	LTBlanc		N	LTBlanc		N	LTBlanc
PM02A	A06	PM02AA06	Dextrin	C	M_dextrin_b	12	y	M_dextrin_b	5	YES	0.02067		N	0.518415		N	0.260392
PM02A	A07	PM02AA07	Gelatin	C	-		n		5	N	LTBlanc		N	LTBlanc		N	LTBlanc
PM02A	A08	PM02AA08	Glycogen	C	M_glycogen_b	6	y	M_glycogen_b	5	N	0.090534		N	LTBlanc		N	LTBlanc
PM02A	A09	PM02AA09	Inulin	C	-		n		5	N	0.382642		N	LTBlanc		N	0.180437
PM02A	A10	PM02AA10	Laminarin	C	-		n		5	N	0.444169		N	0.176873		N	0.254504
PM02A	A11	PM02AA11	Mannan	C	M_mannan_b	6	n		5	N	0.820953		N	0.56202		N	0.49313
PM02A	A12	PM02AA12	Pectin	C	M_pect_b	36	y	M_pect_b	5	YES	7.90358e-05		YES	0.000318502		N	0.0697534
PM02A	B01	PM02AB01	N-Acetyl-D-Galactosamine	C	M_acgal_b	8	n		5	N	0.367888		N	0.137016		N	0.151363
PM02A	B02	PM02AB02	N-Acetyl-Neuraminic acid	C	M_acnam_b	11	n		5	N	LTBlanc		N	LTBlanc		N	LTBlanc
PM02A	B03	PM02AB03	b-D-Allose	C	M_all_D_b	6	n		5	N	LTBlanc		N	LTBlanc		N	LTBlanc
PM02A	B04	PM02AB04	Amygdalin	C	-		n		5	N	LTBlanc		N	LTBlanc		N	LTBlanc
PM02A	B05	PM02AB05	D-Arabinose	C	M_arab_D_b	5	n		5	N	LTBlanc		N	LTBlanc		N	LTBlanc
PM02A	B06	PM02AB06	D-Arabitol	C	M_abt_D_b	5	n		5	N	0.226077		N	LTBlanc		N	LTBlanc
PM02A	B07	PM02AB07	L-Arabitol	C	M_abt_b	5	n		5	N	LTBlanc		N	LTBlanc		N	LTBlanc
PM02A	B08	PM02AB08	Arbutin	C	M_arbt_b	12	n		5	N	LTBlanc		N	LTBlanc		N	LTBlanc
PM02A	B09	PM02AB09	2-Deoxy-D-Ribose	C	-		n		5	N	LTBlanc		N	LTBlanc		N	LTBlanc
PM02A	B10	PM02AB10	i-Erythritol	C	-		n		5	N	LTBlanc		N	LTBlanc		N	LTBlanc
PM02A	B11	PM02AB11	D-Fucose	C	M_fuc_D_b	6	n		5	N	0.114917		N	0.057461		N	LTBlanc
PM02A	B12	PM02AB12	3-O-b-D-Galactopyranosyl-D-Arabinose	C	-		n		5	N	0.943282		N	0.100823		N	0.434874
PM02A	C01	PM02AC01	Gentiobiose	C	-		n		5	N	0.0823711		N	LTBlanc		N	LTBlanc
PM02A	C02	PM02AC02	L-Glucose	C	M_glc_L_b	6	n		5	N	LTBlanc		N	LTBlanc		N	LTBlanc
PM02A	C03	PM02AC03	D-Lactitol	C	-		n		5	N	LTBlanc		N	LTBlanc		N	LTBlanc
PM02A	C04	PM02AC04	D-Melezitose	C	-		n		5	N	LTBlanc		N	LTBlanc		N	LTBlanc
PM02A	C05	PM02AC05	Maltitol	C	-		n		5	N	LTBlanc		N	LTBlanc		N	LTBlanc
PM02A	C06	PM02AC06	a-Methyl-D-Glucoside	C	-		n		5	N	LTBlanc		N	LTBlanc		N	LTBlanc
PM02A	C07	PM02AC07	b-Methyl-D-Galactoside	C	-		n		5	N	LTBlanc		N	LTBlanc		N	LTBlanc
PM02A	C08	PM02AC08	3-Methylglucose	C	-		n		5	N	LTBlanc		N	LTBlanc		N	LTBlanc
PM02A	C09	PM02AC09	b-Methyl-D-Glucuronic acid	C	-		n		5	N	LTBlanc		N	LTBlanc		N	LTBlanc
PM02A	C10	PM02AC10	a-Methyl-D-Mannoside	C	-		n		5	N	LTBlanc		N	LTBlanc		N	LTBlanc
PM02A	C11	PM02AC11	b-Methyl-D-Xyloside	C	-		n		5	N	0.0605728		N	LTBlanc		N	LTBlanc
PM02A	C12	PM02AC12	Palatinose	C	M_pala_b	12	n		5	N	0.0982608		N	0.0995573		N	0.0938512
PM02A	D01	PM02AD01	D-Raffinose	C	M_raffin_b	18	n		5	N	0.0793682		N	LTBlanc		N	LTBlanc
PM02A	D02	PM02AD02	Salicin	C	M_salcn_b	13	n		5	N	LTBlanc		N	LTBlanc		N	LTBlanc
PM02A	D03	PM02AD03	Sedoheptulosan	C	-		n		5	N	LTBlanc		N	LTBlanc		N	LTBlanc
PM02A	D04	PM02AD04	L-Sorbose	C	M_srb_L_b	6	n		5	N	LTBlanc		N	LTBlanc		N	LTBlanc
PM02A	D05	PM02AD05	Stachyose	C	-		n		5	N	LTBlanc		N	LTBlanc		N	LTBlanc
PM02A	D06	PM02AD06	D-Tagatose	C	M_tagat_D_b	6	n		5	N	LTBlanc		N	LTBlanc		N	LTBlanc
PM02A	D07	PM02AD07	Turanose	C	-		n		5	N	LTBlanc		N	LTBlanc		N	LTBlanc
PM02A	D08	PM02AD08	Xylitol	C	M_xylt_b	5	n		5	N	LTBlanc		N	LTBlanc		N	LTBlanc
PM02A	D09	PM02AD09	N-Acetyl-D-Glucosaminitol	C	-		n		5	N	LTBlanc		N	LTBlanc		N	LTBlanc
PM02A	D10	PM02AD10	g-Amino-N-Butyric acid	C	M_4abut_b	4	y	M_4abut_b	5	YES	0.000300026		YES	0.00800637		YES	0.000289123
PM02A	D11	PM02AD11	d-Amino Valeric acid	C	M_5aptn_b	5	n		5	N	0.053994		N	LTBlanc		N	LTBlanc
PM02A	D12	PM02AD12	Butyric acid	C	M_but_b	4	y	M_but_b	5	YES	0.000103504		YES	0.00674492	Significant maximum intensity value	YES	-	considered as used: noisi data
PM02A	E01	PM02AE01	Capric acid	C	M_dca_b	10	y	M_dca_b	5	N	LTBlanc		N	LTBlanc		N	LTBlanc
PM02A	E02	PM02AE02	Caproic acid	C	M_hxa_b	6	y	M_hxa_b	5	YES	0.04038		N	LTBlanc		N	0.708804
PM02A	E03	PM02AE03	Citraconic acid	C	-		n		5	N	LTBlanc		N	LTBlanc		N	LTBlanc
PM02A	E04	PM02AE04	Citramalic acid	C	-		n		5	N	LTBlanc		N	LTBlanc		N	LTBlanc
PM02A	E05	PM02AE05	D-Glucosamine	C	M_gam_b	6	n		5	N	0.0511154		N	LTBlanc		N	LTBlanc
PM02A	E06	PM02AE06	2-Hydroxybenzoic acid	C	M_salc_b	7	n		5	N	LTBlanc		N	LTBlanc		N	LTBlanc
PM02A	E07	PM02AE07	4-Hydroxybenzoic acid	C	M_4hbz_b	7	y	M_4hbz_b	5	YES	0.0234008		N	LTBlanc		N	LTBlanc
PM02A	E08	PM02AE08	b-Hydroxybutyric acid	C	M_bhb_b	4	y	M_bhb_b	5	YES	3.23589e-06		N	0.669044		YES	0.0149767	Significant maximum intensity value
PM02A	E09	PM02AE09	g-Hydroxybutyric acid	C	M_4hbt_b	4	n		5	N	LTBlanc		N	LTBlanc		N	LTBlanc
PM02A	E10	PM02AE10	a-Keto-Valeric acid	C	-		n		5	N	LTBlanc		N	LTBlanc		N	LTBlanc
PM02A	E11	PM02AE11	Itaconic acid	C	M_itacon_b	5	n		5	N	LTBlanc		N	LTBlanc		N	LTBlanc
PM02A	E12	PM02AE12	5-Keto-D-Gluconic acid	C	M_5dglcn_b	6	n		5	N	0.252383		N	0.608025		N	0.795247
PM02A	F01	PM02AF01	D-Lactic acid Methyl Ester	C	-		n		5	YES	0.000497099		N	0.773111		N	0.791959
PM02A	F02	PM02AF02	Malonic acid	C	-		n		5	N	LTBlanc		N	LTBlanc		N	LTBlanc
PM02A	F03	PM02AF03	Melibionic acid	C	-		n		5	N	LTBlanc		N	LTBlanc		N	LTBlanc
PM02A	F04	PM02AF04	Oxalic acid	C	M_oxa_b	2	n		5	N	LTBlanc		N	LTBlanc		N	LTBlanc
PM02A	F05	PM02AF05	Oxalomalic acid	C	-		n		5	N	0.0905489		N	LTBlanc		N	LTBlanc
PM02A	F06	PM02AF06	Quinic acid	C	M_quin_kt_b	7	y	M_quin_kt_b	5	YES	2.22305e-06		YES	-	considered as used: noisi data	YES	3.54801e-05
PM02A	F07	PM02AF07	D-Ribono-1,4-Lactone	C	-		n		5	N	LTBlanc		N	LTBlanc		N	LTBlanc
PM02A	F08	PM02AF08	Sebacic acid	C	M_decandc_b	10	n		5	YES	0.0110955		N	LTBlanc		N	LTBlanc
PM02A	F09	PM02AF09	Sorbic acid	C	-		n		5	N	LTBlanc		N	LTBlanc		N	LTBlanc
PM02A	F10	PM02AF10	Succinamic acid	C	-		n		5	N	0.144139		N	LTBlanc		N	LTBlanc
PM02A	F11	PM02AF11	D-Tartaric acid	C	M_tartr_DASH_D_b	4	n		5	N	0.080884		N	LTBlanc		N	LTBlanc
PM02A	F12	PM02AF12	L-Tartaric acid	C	M_tartr_L_b	4	y	M_tartr_L_b	5	YES	5.12766e-06		YES	0.0223306		YES	0.000331903
PM02A	G01	PM02AG01	Acetamide	C	M_ad_b	2	n		5	N	0.137612		N	0.0593447		N	0.149751
PM02A	G02	PM02AG02	L-Alaninamide	C	-		n		5	YES	0.00292605		N	0.17015		N	0.199419
PM02A	G03	PM02AG03	N-Acetyl-L-Glutamic acid	C	M_acglu_b	7	y	M_acglu_b	5	YES	0.000113867		N	LTBlanc		N	LTBlanc
PM02A	G04	PM02AG04	L-Arginine	C	M_arg_L_b	6	y	M_arg_L_b	5	N	LTBlanc		N	LTBlanc		N	LTBlanc
PM02A	G05	PM02AG05	Glycine	C	M_gly_b	2	y	M_gly_b	5	N	LTBlanc		N	LTBlanc		N	LTBlanc
PM02A	G06	PM02AG06	L-Histidine	C	M_his_L_b	6	y	M_his_L_b	5	YES	6.61027e-06		YES	0.0381636	Significant maximum intensity value	YES	-	considered as used: noisi data
PM02A	G07	PM02AG07	L-Homoserine	C	M_hom_L_b	4	y	M_hom_L_b	5	N	LTBlanc		N	LTBlanc		N	LTBlanc
PM02A	G08	PM02AG08	Hydroxy-L-Proline	C	M_4hpro_LT_b	5	n		5	N	LTBlanc		N	LTBlanc		N	LTBlanc
PM02A	G09	PM02AG09	L-Isoleucine	C	M_ile_L_b	6	y	M_ile_L_b	5	N	LTBlanc		N	LTBlanc		N	LTBlanc
PM02A	G10	PM02AG10	L-Leucine	C	M_leu_L_b	6	y	M_leu_L_b	5	N	LTBlanc		N	LTBlanc		N	LTBlanc
PM02A	G11	PM02AG11	L-Lysine	C	M_lys_L_b	6	y	M_lys_L_b	5	N	LTBlanc		N	LTBlanc		N	LTBlanc
PM02A	G12	PM02AG12	L-Methionine	C	M_met_L_b	5	y	M_met_L_b	5	N	0.140496		N	0.0984871		N	0.0868018
PM02A	H01	PM02AH01	L-Ornithine	C	M_orn_b	5	y	M_orn_b	5	N	0.488222		N	0.454471		N	0.756468
PM02A	H02	PM02AH02	L-Phenylalanine	C	M_phe_L_b	9	y	M_phe_L_b	5	N	0.546904		N	0.35571		N	0.535361
PM02A	H03	PM02AH03	L-Pyroglutamic acid	C	M_5oxpro_b	5	y	M_5oxpro_b	5	YES	6.90351e-05		N	0.647553		N	0.159216
PM02A	H04	PM02AH04	L-Valine	C	M_val_L_b	5	y	M_val_L_b	5	N	0.185205		N	0.141039		N	0.180513
PM02A	H05	PM02AH05	D,L-Carnitine	C	M_crn_b	7	y	M_crn_b	5	N	0.103527		N	0.0782524		N	0.103838
PM02A	H06	PM02AH06	sec-Butylamine	C	-		n		5	N	0.113041		N	0.0637818		N	0.0913489
PM02A	H07	PM02AH07	D,L-Octopamine	C	-		n		5	N	LTBlanc		N	LTBlanc		N	LTBlanc
PM02A	H08	PM02AH08	Putrescine	C	M_ptrc_b	4	y	M_ptrc_b	5	N	LTBlanc		N	LTBlanc		N	LTBlanc
PM02A	H09	PM02AH09	Dihydroxyacetone	C	M_dha_b	3	y	M_dha_b	5	YES	0.0134481		YES	0.0488841		N	0.0827507
PM02A	H10	PM02AH10	2,3-Butanediol	C	-		n		5	N	0.163355		N	0.139593		N	0.0943542
PM02A	H11	PM02AH11	2,3-Butanedione	C	-		n		5	N	0.464445		N	0.141639		N	0.190594
PM02A	H12	PM02AH12	3-Hydroxy-2-butanone	C	-		n		5	N	0.412782		N	0.769767		N	0.457991
PM03B	A01	PM03BA01	Negative Control	N	-		n		5	N	1		N	1		N	1
PM03B	A02	PM03BA02	Ammonia	N	M_nh4_b	1	y	M_nh4_b	5	YES	2.89799e-05		YES	0.000100132		YES	0.000661574
PM03B	A03	PM03BA03	Nitrite	N	M_no2_b	1	y	M_no2_b	5	YES	2.33373e-05		YES	0.00310262	Significant maximum intensity value	YES	0.00540191
PM03B	A04	PM03BA04	Nitrate	N	M_no3_b	1	y	M_no3_b	5	YES	6.81975e-06		YES	0.037071		YES	0.00453338
PM03B	A05	PM03BA05	Urea	N	M_urea_b	2	y	M_urea_b	5	YES	1.52743e-05		YES	0.0238442		YES	3.0802e-06
PM03B	A06	PM03BA06	Biuret	N	-		n		5	N	0.0509732		N	LTBlanc		N	LTBlanc
PM03B	A07	PM03BA07	L-Alanine	N	M_ala_L_b	1	y	M_ala_L_b	5	YES	0.00011685		YES	0.00383661		YES	6.1573e-05
PM03B	A08	PM03BA08	L-Arginine	N	M_arg_L_b	4	y	M_arg_L_b	5	YES	0.000192552		YES	0.0240181	Significant maximum intensity value	N	0.550898
PM03B	A09	PM03BA09	L-Asparagine	N	M_asn_L_b	2	y	M_asn_L_b	5	YES	0.000247307		YES	0.00155429		YES	0.000975463
PM03B	A10	PM03BA10	L-Aspartic acid	N	M_asp_L_b	1	y	M_asp_L_b	5	YES	4.56142e-05		YES	0.00084516		YES	0.000515033
PM03B	A11	PM03BA11	L-Cysteine	N	M_cys_L_b	1	y	M_cys_L_b	5	YES	0.001333		YES	0.00640291	Significant maximum intensity value	YES	0.019054
PM03B	A12	PM03BA12	L-Glutamic acid	N	M_glu_L_b	1	y	M_glu_L_b	5	YES	2.88198e-06		YES	0.000986131		YES	8.12839e-05
PM03B	B01	PM03BB01	L-Glutamine	N	M_gln_L_b	2	y	M_gln_L_b	5	YES	1.62109e-05		YES	0.00156207		YES	0.000101837
PM03B	B02	PM03BB02	Glycine	N	M_gly_b	1	y	M_gly_b	5	YES	7.12497e-06		YES	-	considered as used: noisi data	YES	0.000981394
PM03B	B03	PM03BB03	L-Histidine	N	M_his_L_b	3	y	M_his_L_b	5	YES	4.85005e-06		YES	0.00657857		YES	3.92535e-05
PM03B	B04	PM03BB04	L-Isoleucine	N	M_ile_L_b	1	y	M_ile_L_b	5	N	0.872371		N	LTBlanc		N	LTBlanc
PM03B	B05	PM03BB05	L-Leucine	N	M_leu_L_b	1	y	M_leu_L_b	5	N	0.167787		N	LTBlanc		N	LTBlanc
PM03B	B06	PM03BB06	L-Lysine	N	M_lys_L_b	2	y	M_lys_L_b	5	N	LTBlanc		N	LTBlanc		N	LTBlanc
PM03B	B07	PM03BB07	L-Methionine	N	M_met_L_b	1	y	M_met_L_b	5	N	LTBlanc		N	LTBlanc		N	LTBlanc
PM03B	B08	PM03BB08	L-Phenylalanine	N	M_phe_L_b	1	y	M_phe_L_b	5	YES	0.00715384		N	LTBlanc		N	LTBlanc
PM03B	B09	PM03BB09	L-Proline	N	M_pro_L_b	1	y	M_pro_L_b	5	YES	3.75237e-06		YES	0.00327564		YES	0.0475261
PM03B	B10	PM03BB10	L-Serine	N	M_ser_L_b	1	y	M_ser_L_b	5	YES	5.63365e-05		YES	-	considered as used: noisi data	YES	0.0427619
PM03B	B11	PM03BB11	L-Threonine	N	M_thr_L_b	1	y	M_thr_L_b	5	YES	0.000447067		YES	0.00907106		YES	0.0315816
PM03B	B12	PM03BB12	L-Tryptophan	N	M_trp_L_b	2	y	M_trp_L_b	5	YES	0.00136598		YES	0.0154837		YES	0.0301341
PM03B	C01	PM03BC01	L-Tyrosine	N	M_tyr_L_b	1	y	M_tyr_L_b	5	YES	1.67595e-05		YES	0.0444105	Significant maximum intensity value	N	0.0776821
PM03B	C02	PM03BC02	L-Valine	N	M_val_L_b	1	y	M_val_L_b	5	YES	0.0240224		N	LTBlanc		N	LTBlanc
PM03B	C03	PM03BC03	D-Alanine	N	M_ala_D_b	1	y	M_ala_D_b	5	YES	0.000223482		YES	0.000321506		YES	0.0113269	Significant maximum intensity value
PM03B	C04	PM03BC04	D-Asparagine	N	M_asn_D_b	2	n		5	YES	2.07678e-05		YES	0.0316747		YES	0.00164695
PM03B	C05	PM03BC05	D-Aspartic acid	N	M_asp_D_b	1	n		5	YES	3.47303e-06		YES	0.00708607		YES	0.000209473
PM03B	C06	PM03BC06	D-Glutamic acid	N	M_glu_D_b	1	y	M_glu_D_b	5	YES	0.000335219		YES	0.0308568		YES	0.0428511	Significant maximum intensity value
PM03B	C07	PM03BC07	D-Lysine	N	M_lys_D_b	2	n		5	N	LTBlanc		N	LTBlanc		N	LTBlanc
PM03B	C08	PM03BC08	D-Serine	N	M_ser_D_b	1	n		5	N	LTBlanc		N	LTBlanc		N	LTBlanc
PM03B	C09	PM03BC09	D-Valine	N	M_val_D_b	1	n		5	N	LTBlanc		N	LTBlanc		N	LTBlanc
PM03B	C10	PM03BC10	L-Citrulline	N	M_citr_L_b	3	y	M_citr_L_b	5	YES	2.83738e-05		YES	0.0235816		YES	0.000870038
PM03B	C11	PM03BC11	L-Homoserine	N	M_hom_L_b	1	y	M_hom_L_b	5	N	0.332187		N	LTBlanc		N	LTBlanc
PM03B	C12	PM03BC12	L-Ornithine	N	M_orn_b	2	y	M_orn_b	5	YES	4.62537e-05		N	0.319368		N	LTBlanc
PM03B	D01	PM03BD01	N-Acetyl-L-Glutamic acid	N	M_acglu_b	1	y	M_acglu_b	5	N	LTBlanc		N	LTBlanc		N	LTBlanc
PM03B	D02	PM03BD02	N-Phthaloyl-L-Glutamic acid	N	-		n		5	N	LTBlanc		N	LTBlanc		N	LTBlanc
PM03B	D03	PM03BD03	L-Pyroglutamic acid	N	M_5oxpro_b	1	y	M_5oxpro_b	5	YES	3.72123e-05		YES	0.0153114		YES	0.0182921
PM03B	D04	PM03BD04	Hydroxylamine	N	-		n		5	N	LTBlanc		N	LTBlanc		N	LTBlanc
PM03B	D05	PM03BD05	Methylamine	N	M_mma_b	1	n		5	N	LTBlanc		N	LTBlanc		N	LTBlanc
PM03B	D06	PM03BD06	N-Amylamine	N	-		n		5	N	LTBlanc		N	LTBlanc		N	LTBlanc
PM03B	D07	PM03BD07	N-Butylamine	N	-		n		5	N	LTBlanc		N	LTBlanc		N	LTBlanc
PM03B	D08	PM03BD08	Ethylamine	N	M_ethlam_b	1	n		5	N	LTBlanc		N	LTBlanc		N	LTBlanc
PM03B	D09	PM03BD09	Ethanolamine	N	M_etha_b	1	y	M_etha_b	5	N	LTBlanc		N	LTBlanc		N	LTBlanc
PM03B	D10	PM03BD10	Ethylenediamine	N	-		n		5	N	LTBlanc		N	LTBlanc		N	LTBlanc
PM03B	D11	PM03BD11	Putrescine	N	M_ptrc_b	2	y	M_ptrc_b	5	N	LTBlanc		N	LTBlanc		N	LTBlanc
PM03B	D12	PM03BD12	Agmatine	N	M_agm_b	4	n		5	N	LTBlanc		N	LTBlanc		N	LTBlanc
PM03B	E01	PM03BE01	Histamine	N	M_hista_b	3	n		5	N	LTBlanc		N	LTBlanc		N	LTBlanc
PM03B	E02	PM03BE02	b-Phenylethylamine	N	M_peamn_b	1	n		5	N	LTBlanc		N	LTBlanc		N	LTBlanc
PM03B	E03	PM03BE03	Tyramine	N	M_tym_b	1	n		5	N	LTBlanc		N	LTBlanc		N	LTBlanc
PM03B	E04	PM03BE04	Acetamide	N	-		n		5	N	LTBlanc		N	LTBlanc		N	LTBlanc
PM03B	E05	PM03BE05	Formamide	N	M_frmd_b	1	y	M_frmd_b	5	N	LTBlanc		N	LTBlanc		N	LTBlanc
PM03B	E06	PM03BE06	Glucuronamide	N	-		n		5	N	LTBlanc		N	LTBlanc		N	LTBlanc
PM03B	E07	PM03BE07	DL-Lactamide	N	-		n		5	N	LTBlanc		N	LTBlanc		N	LTBlanc
PM03B	E08	PM03BE08	D-Glucosamine	N	M_gam_b	1	n		5	N	LTBlanc		N	LTBlanc		N	LTBlanc
PM03B	E09	PM03BE09	D-Galactosamine	N	M_gala_b	1	n		5	N	LTBlanc		N	LTBlanc		N	LTBlanc
PM03B	E10	PM03BE10	D-Mannosamine	N	-		n		5	N	LTBlanc		N	LTBlanc		N	LTBlanc
PM03B	E11	PM03BE11	N-Acetyl-D-Glucosamine	N	M_acgam_b	1	n		5	N	LTBlanc		N	LTBlanc		N	LTBlanc
PM03B	E12	PM03BE12	N-Acetyl-D-Galactosamine	N	M_acgal_b	1	n		5	N	LTBlanc		N	LTBlanc		N	LTBlanc
PM03B	F01	PM03BF01	N-Acetyl-D-Mannosamine	N	M_acmana_b	1	n		5	N	LTBlanc		N	LTBlanc		N	LTBlanc
PM03B	F02	PM03BF02	Adenine	N	M_ade_b	5	y	M_ade_b	5	YES	0.000108789		YES	-	considered as used: noisi data	YES	0.0044845	Significant maximum intensity value
PM03B	F03	PM03BF03	Adenosine	N	M_adn_b	5	y	M_adn_b	5	N	LTBlanc		N	LTBlanc		N	LTBlanc
PM03B	F04	PM03BF04	Cytidine	N	M_cytd_b	3	y	M_cytd_b	5	N	LTBlanc		N	LTBlanc		N	LTBlanc
PM03B	F05	PM03BF05	Cytosine	N	M_csn_b	3	n		5	N	LTBlanc		N	LTBlanc		N	LTBlanc
PM03B	F06	PM03BF06	Guanine	N	M_gua_b	5	n		5	N	LTBlanc		N	LTBlanc		N	LTBlanc
PM03B	F07	PM03BF07	Guanosine	N	M_gsn_b	5	y	M_gsn_b	5	YES	0.0166483		N	0.756549		N	0.532187
PM03B	F08	PM03BF08	Thymine	N	M_thym_b	2	n		5	N	LTBlanc		N	LTBlanc		N	LTBlanc
PM03B	F09	PM03BF09	Thymidine	N	M_thymd_b	2	n		5	N	LTBlanc		N	LTBlanc		N	LTBlanc
PM03B	F10	PM03BF10	Uracil	N	M_ura_b	2	n		5	N	LTBlanc		N	LTBlanc		N	LTBlanc
PM03B	F11	PM03BF11	Uridine	N	M_uri_b	2	y	M_uri_b	5	N	LTBlanc		N	LTBlanc		N	LTBlanc
PM03B	F12	PM03BF12	Inosine	N	M_ins_b	4	y	M_ins_b	5	YES	1.12604e-05		N	0.367462		N	0.612776
PM03B	G01	PM03BG01	Xanthine	N	M_xan_b	4	y	M_xan_b	5	YES	2.77899e-05		YES	0.0243774	Significant maximum intensity value	YES	-	considered as used: noisi data
PM03B	G02	PM03BG02	Xanthosine	N	M_xtsn_b	4	y	M_xtsn_b	5	YES	0.0306177	Significant maximum intensity value	N	0.0617307		N	LTBlanc
PM03B	G03	PM03BG03	Uric acid	N	M_urate_b	4	n		5	N	0.810124		N	0.484915		N	LTBlanc
PM03B	G04	PM03BG04	Alloxan	N	-		n		5	N	LTBlanc		N	LTBlanc		N	LTBlanc
PM03B	G05	PM03BG05	Allantoin	N	M_alltn_b	4	n		5	N	0.187107		N	LTBlanc		N	0.217301
PM03B	G06	PM03BG06	Parabanic acid	N	-		n		5	N	LTBlanc		N	LTBlanc		N	LTBlanc
PM03B	G07	PM03BG07	DL-a-Amino-N-Butyric acid	N	-		n		5	N	LTBlanc		N	LTBlanc		N	LTBlanc
PM03B	G08	PM03BG08	g-Amino-N-Butyric acid	N	M_4abut_b	1	y	M_4abut_b	5	YES	1.03693e-05		YES	0.0048275		YES	-	considered as used: noisi data
PM03B	G09	PM03BG09	e-Amino-N-Caproic acid	N	M_6ax_c	1	n		5	N	LTBlanc		N	LTBlanc		N	LTBlanc
PM03B	G10	PM03BG10	DL-a-Amino-Caprylic acid	N	-		n		5	N	LTBlanc		N	LTBlanc		N	LTBlanc
PM03B	G11	PM03BG11	d-Amino-N-Valeric acid	N	M_5aptn_b	1	n		5	N	LTBlanc		N	LTBlanc		N	LTBlanc
PM03B	G12	PM03BG12	a-Amino-N-Valeric acid	N	-		n		5	N	LTBlanc		N	LTBlanc		N	LTBlanc
PM03B	H01	PM03BH01	Ala-Asp	N	M_ala_L_asp_L_b	2	y	M_ala_L_asp_L_b	5	YES	0.000395014		N	0.0993318		N	0.137722
PM03B	H02	PM03BH02	Ala-Gln	N	M_ala_L_gln_L_b	3	y	M_ala_L_gln_L_b	5	YES	0.000606755		N	0.386302		N	0.113814
PM03B	H03	PM03BH03	Ala-Glu	N	M_ala_L_glu_L_b	2	y	M_ala_L_glu_L_b	5	YES	3.81496e-05		N	LTBlanc		N	LTBlanc
PM03B	H04	PM03BH04	Ala-Gly	N	M_ala_L_gly_b	2	n		5	N	0.332042		N	LTBlanc		N	LTBlanc
PM03B	H05	PM03BH05	Ala-His	N	M_ala_L_his_L_b	4	n		5	N	LTBlanc		N	0.0505048		N	LTBlanc
PM03B	H06	PM03BH06	Ala-Leu	N	M_ala_L_leu_L_b	2	n		5	N	LTBlanc		N	LTBlanc		N	LTBlanc
PM03B	H07	PM03BH07	Ala-Thr	N	M_ala_L_thr_L_b	2	n		5	N	LTBlanc		N	LTBlanc		N	LTBlanc
PM03B	H08	PM03BH08	Gly-Asn	N	M_gly_asn_L_b	3	n		5	N	0.489457		N	LTBlanc		N	LTBlanc
PM03B	H09	PM03BH09	Gly-Gln	N	M_gly_gln_L_b	3	y	M_gly_gln_L_b	5	YES	0.000127959		N	0.16475		N	0.0797737
PM03B	H10	PM03BH10	Gly-Glu	N	M_gly_glu_L_b	2	n		5	N	0.0918001		N	LTBlanc		N	LTBlanc
PM03B	H11	PM03BH11	Gly-Met	N	M_gly_met_L_b	2	n		5	N	0.187266		N	0.145217		N	0.0796582
PM03B	H12	PM03BH12	Met-Ala	N	M_met_L_ala_L_b	2	y	M_met_L_ala_L_b	5	YES	0.0193858		N	0.692991		N	0.342362
