# Supplementary material for: A Resource Allocation Trade-Off between Virulence and Proliferation Drives Metabolic Versatility in the Plant Pathogen Ralstonia solanacearum
Source: PLoS Pathog. 2016 Oct 12;12(10):e1005939. doi: 10.1371/journal.ppat.1005939 (PMC5061431; doi:10.1371/journal.ppat.1005939)
Supplement: S6 Table — (XLSX) [file ppat.1005939.s016.xlsx]

## Sheet: CONTENT
Supplementary Tables 6
Peyraud et al.
List of critical substrates not used (at 5% maximal usage) by the wild type strain but used by the phcA mutant
CONTENT
List of substrates

## Sheet: Substrates
Substrate	Type	Nutrition
4-Hydroxy-Benzoic Acid	phenol	C-Source
Adenine	nucleotide base	N-Source
Ala-Asp	peptide	N-Source
Ala-Gln	peptide	N-Source
Ala-Glu	peptide	N-Source
b-Hydroxy-Butyric Acid	organic acid	C-Source
Butyric Acid	organic acid	C-Source
Caproic Acid	fatty acid	C-Source
D-Alanine	amino acid - D	N-Source
Dextrin	polymer	C-Source
D-Fructose	carbohydrate	C-Source
D-Galactose	carbohydrate	C-Source
D-Gluconic Acid	carbohydrate acid	C-Source
D-Glutamic Acid	amino acid - D	N-Source
Dihydroxy-Acetone	alcohol	C-Source
D-Lactic Acid Methyl Ester	ester	C-Source
D-Sorbitol	carbohydrate	C-Source
Glucuronamide	amide	C-Source
Glycine	amino acid	N-Source
Gly-Gln	peptide	N-Source
Guanosine	nucleoside base	N-Source
Inosine	nucleoside base	N-Source
L-Alaninamide	amide	C-Source
L-Arginine	amino acid	N-Source
L-Histidine	amino acid	C-Source
L-Ornithine	amino acid	N-Source
L-Phenylalanine	amino acid	N-Source
L-Proline	amino acid	C-Source
L-Proline	amino acid	N-Source
L-Pyroglutamic Acid	amino acid	C-Source
L-Serine	amino acid	C-Source
L-Tartaric Acid	organic acid	C-Source
L-Threonine	amino acid	C-Source
L-Tryptophan	amino acid	N-Source
L-Tyrosine	amino acid	N-Source
L-Valine	amino acid	N-Source
Met-Ala	peptide	N-Source
Mono-Methyl Succinate	organic acid	C-Source
Mucic Acid	carbohydrate acid	C-Source
myo-Inositol	carbohydrate	C-Source
N-Acetyl-L-Glutamic Acid	amino acid	C-Source
Sebacic Acid	fatty acid	C-Source
